# Supplementary material for: Neutrophil extracellular traps promote angiogenesis in gastric cancer
Source: Cell Commun Signal. 2023 Jul 21;21:176. doi: 10.1186/s12964-023-01196-z (PMC10362668; doi:10.1186/s12964-023-01196-z)
Supplement: Supplementary file 5 — Additional file 4. [file 12964_2023_1196_MOESM4_ESM.xlsx]

## Sheet: Summary
Header line description of table 1			Table 1. MS/MS spectrum database search analysis summary
Total spectrum	Number of spectrum produced by mass spectrometer
Matched spectrum	Number of spectrum matched with alignment protein		Total spectrums	Matched spectrums	Peptides	Unique peptides	Identified proteins	Quantifiable proteins
Peptides	Number of peptides which spectrum hit		363519	83412	37037	35942	6235	6182
Unique peptides	Number of unique peptides which spectrums hit
Identified proteins	Number of proteins detected by spectrum search analysis
Quantifiable proteins	Number of proteins quantifiable		Table 2. Differentially expressed protein summary (Filtered whith threshold value of expression fold change and P value < 0.05)
Header line description of worksheet "Protein_quant"			Compare group	Regulated type	fold change >1.2	fold change >1.3	fold change >1.5	fold change >2
Protein accession	Protein accession number of database used for search		T/C	Up-regulated	211	123	54	14
Protein description	Protein functional description			Down-regulated	181	73	14	1
Gene name	Indicates the name of the gene that code for the protein sequence
MW [kDa]	Protein molecular weight ,unit [kDa]
Score	A simple rule to be used to judge whether a result is significant or not
Coverage [%]	Percent of identified peptdie sequence covering in protein sequence
Peptides	Number of peptides whitch spectrums hit
Unique peptides	Number of unique peptides which spectrums hit
Header line description of worksheet "Peptide_quant"
ID	Identified peptide index number
Sequence	Identified peptide amino acid sequence
Protein accession	Protein accession number of database used for search
Protein description	Protein functional description
Charge	Carried charge of peptide
m/z	Mass-to-charge ratio of peptide
mass error [ppm]	Parts per million ratio of peptide mass error between the theory and practice
PEP	The maximal posterior error probability for peptides

## Sheet: Protein Quant
Protein accession	Protein description	Gene name	MW [kDa]	Coverage [%]	Peptides	PSM	Unique Peptides	T1	T2	T3	C1	C2	C3	T/C Ratio	T/C P value
Q13905	Rap guanine nucleotide exchange factor 1 OS=Homo sapiens OX=9606 GN=RAPGEF1 PE=1 SV=3	RAPGEF1	120.5	3	3	5	3	1.195	1.152	1.001	0.853	0.824	0.965	1.267	0.0307128
Q14160	Protein scribble homolog OS=Homo sapiens OX=9606 GN=SCRIB PE=1 SV=4	SCRIB	174.8	8	12	25	11	0.979	1.001	1.036	1.028	0.985	0.976	1.009	0.715611
Q12981	Vesicle transport protein SEC20 OS=Homo sapiens OX=9606 GN=BNIP1 PE=1 SV=3	BNIP1	26.1	16	3	4	3	1.071	0.975	0.915	0.988	1.017	0.999	0.986	0.741403
Q15436	Protein transport protein Sec23A OS=Homo sapiens OX=9606 GN=SEC23A PE=1 SV=2	SEC23A	86.1	24	15	36	13	0.99	1.05	1.057	0.953	0.941	1.012	1.066	0.105693
A0MZ66	Shootin-1 OS=Homo sapiens OX=9606 GN=SHTN1 PE=1 SV=4	SHTN1	71.6	13	7	10	7	0.917	0.967	1.013	1.13	1.021	1.028	0.911	0.100671
Q96IW7	Vesicle-trafficking protein SEC22a OS=Homo sapiens OX=9606 GN=SEC22A PE=1 SV=1	SEC22A	34.9	7	1	4	1	1.062	1.099	0.774	0.867	0.983	1.2	0.962	0.791439
Q96I15	Selenocysteine lyase OS=Homo sapiens OX=9606 GN=SCLY PE=1 SV=4	SCLY	48.1	4	1	1	1	0.916	0.893	1.023	1.015	0.884	1.295	0.887	0.4104
Q13228	Methanethiol oxidase OS=Homo sapiens OX=9606 GN=SELENBP1 PE=1 SV=2	SELENBP1	52.4	9	4	9	4	0.91	0.918	1.017	1.09	1.063	0.97	0.911	0.137284
P04179	Superoxide dismutase [Mn], mitochondrial OS=Homo sapiens OX=9606 GN=SOD2 PE=1 SV=3	SOD2	24.7	23	5	15	5	1.06	1.059	1.064	0.913	0.961	0.911	1.143	0.00157394
Q9C0H2	Protein tweety homolog 3 OS=Homo sapiens OX=9606 GN=TTYH3 PE=1 SV=3	TTYH3	57.5	6	3	12	3	0.956	1.002	0.84	1.075	1.179	1.003	0.859	0.0966981
O15400	Syntaxin-7 OS=Homo sapiens OX=9606 GN=STX7 PE=1 SV=4	STX7	29.8	21	4	16	4	1.012	1.001	0.95	1.033	1.001	0.969	0.987	0.642934
Q9BWG4	Single-stranded DNA-binding protein 4 OS=Homo sapiens OX=9606 GN=SSBP4 PE=1 SV=1	SSBP4	39.4	10	3	4	2	1.025	1.011	1.13	0.913	1.019	0.987	1.085	0.165676
Q96FS4	Signal-induced proliferation-associated protein 1 OS=Homo sapiens OX=9606 GN=SIPA1 PE=1 SV=1	SIPA1	112.1	12	8	11	8	1.052	1.016	1.05	0.95	0.95	1.038	1.061	0.129576
Q9H6E5	Speckle targeted PIP5K1A-regulated poly(A) polymerase OS=Homo sapiens OX=9606 GN=TUT1 PE=1 SV=2	TUT1	93.8	1	1	1	1	0.875	0.915	1.069	0.874	0.939	1.361	0.901	0.586061
Q9BQ70	Transcription factor 25 OS=Homo sapiens OX=9606 GN=TCF25 PE=1 SV=1	TCF25	76.6	15	7	9	7	1.05	1.002	0.984	1.057	1.03	1.052	0.967	0.182601
Q9BQE3	Tubulin alpha-1C chain OS=Homo sapiens OX=9606 GN=TUBA1C PE=1 SV=1	TUBA1C	49.9	52	18	112	6	0.769	0.879	0.98	1.259	1.064	1.085	0.771	0.0408513
Q8IY95	Transmembrane protein 192 OS=Homo sapiens OX=9606 GN=TMEM192 PE=1 SV=1	TMEM192	30.9	17	4	4	4	0.914	0.984	1.067	0.972	1.032	0.982	0.993	0.865816
Q9BQ16	Testican-3 OS=Homo sapiens OX=9606 GN=SPOCK3 PE=1 SV=2	SPOCK3	49.4	2	1	1	1	0.87	0.821	0.824	1.138	1.276	1.065	0.723	0.00454107
P09493	Tropomyosin alpha-1 chain OS=Homo sapiens OX=9606 GN=TPM1 PE=1 SV=2	TPM1	32.7	19	6	22	1	0.821	0.951	1.092	1.033	1.057	1.044	0.914	0.306349
Q9H0E2	Toll-interacting protein OS=Homo sapiens OX=9606 GN=TOLLIP PE=1 SV=1	TOLLIP	30.3	19	4	10	4	0.956	1.02	1.018	0.93	1.055	0.978	1.01	0.802822
Q9BXS4	Transmembrane protein 59 OS=Homo sapiens OX=9606 GN=TMEM59 PE=1 SV=1	TMEM59	36.2	4	1	1	1	0.822	1.121	1.009	0.865	1.152	1.054	0.961	0.760254
P62328	Thymosin beta-4 OS=Homo sapiens OX=9606 GN=TMSB4X PE=1 SV=2	TMSB4X	5.1	30	1	2	1	0.715	1.094	1.406	0.733	1.167	0.952	1.127	0.696549
Q86TV6	Tetratricopeptide repeat protein 7B OS=Homo sapiens OX=9606 GN=TTC7B PE=1 SV=3	TTC7B	94.1	12	10	14	10	1.008	1.082	1.025	0.957	0.983	0.939	1.082	0.0355631
Q96AY4	Tetratricopeptide repeat protein 28 OS=Homo sapiens OX=9606 GN=TTC28 PE=1 SV=4	TTC28	270.7	3	6	7	6	0.993	0.968	0.967	0.989	1.013	1.078	0.951	0.138694
Q9ULE0	Protein WWC3 OS=Homo sapiens OX=9606 GN=WWC3 PE=1 SV=3	WWC3	122.6	3	3	4	2	1.032	0.93	0.974	1.031	1.022	1.014	0.957	0.217831
P12956	X-ray repair cross-complementing protein 6 OS=Homo sapiens OX=9606 GN=XRCC6 PE=1 SV=2	XRCC6	69.8	31	19	69	19	0.981	1.073	1.164	0.895	0.94	0.979	1.144	0.0765701
Q8IZQ1	WD repeat and FYVE domain-containing protein 3 OS=Homo sapiens OX=9606 GN=WDFY3 PE=1 SV=2	WDFY3	395	2	6	7	6	1.002	0.966	0.948	1.026	0.94	1.088	0.955	0.381328
Q9UID3	Vacuolar protein sorting-associated protein 51 homolog OS=Homo sapiens OX=9606 GN=VPS51 PE=1 SV=2	VPS51	86	10	7	11	7	1.063	1	0.966	0.995	1.007	0.99	1.012	0.705772
Q8IUH4	Palmitoyltransferase ZDHHC13 OS=Homo sapiens OX=9606 GN=ZDHHC13 PE=1 SV=3	ZDHHC13	70.8	13	7	18	6	0.849	0.861	0.913	1.142	1.1	1.142	0.775	0.00056328
P37275	Zinc finger E-box-binding homeobox 1 OS=Homo sapiens OX=9606 GN=ZEB1 PE=1 SV=2	ZEB1	124	2	1	1	1	0.828	1.071	0.832	1.228	0.867	1.19	0.831	0.267204
Q6ZRP7	Sulfhydryl oxidase 2 OS=Homo sapiens OX=9606 GN=QSOX2 PE=1 SV=3	QSOX2	77.5	6	4	7	4	0.984	1.044	0.881	1.03	0.988	1.062	0.944	0.334756
Q9BZG1	Ras-related protein Rab-34 OS=Homo sapiens OX=9606 GN=RAB34 PE=1 SV=1	RAB34	29	7	2	4	2	1.154	1.046	0.992	0.896	0.95	0.96	1.138	0.060893
Q15796	Mothers against decapentaplegic homolog 2 OS=Homo sapiens OX=9606 GN=SMAD2 PE=1 SV=1	SMAD2	52.3	10	5	7	1	1.086	1.057	0.995	1.006	0.876	1.021	1.081	0.223242
O75347	Tubulin-specific chaperone A OS=Homo sapiens OX=9606 GN=TBCA PE=1 SV=3	TBCA	12.8	38	4	13	4	0.69	0.903	1.046	1.234	1.062	1.137	0.769	0.100017
Q5JRA6	Transport and Golgi organization protein 1 homolog OS=Homo sapiens OX=9606 GN=MIA3 PE=1 SV=1	MIA3	213.6	13	20	29	20	0.983	0.973	0.955	1.057	1.026	0.999	0.945	0.0363012
Q9UBB9	Tuftelin-interacting protein 11 OS=Homo sapiens OX=9606 GN=TFIP11 PE=1 SV=1	TFIP11	96.8	13	10	11	10	1.062	1.014	1.056	0.955	0.941	1.03	1.07	0.0953125
Q9H5Q4	Dimethyladenosine transferase 2, mitochondrial OS=Homo sapiens OX=9606 GN=TFB2M PE=1 SV=1	TFB2M	45.3	4	1	2	1	1.048	0.886	1.003	0.974	1.131	0.957	0.959	0.601856
Q92994	Transcription factor IIIB 90 kDa subunit OS=Homo sapiens OX=9606 GN=BRF1 PE=1 SV=1	BRF1	73.8	1	1	1	1	1.04	0.901	1.02	0.931	1.067	1.047	0.972	0.672907
Q92544	Transmembrane 9 superfamily member 4 OS=Homo sapiens OX=9606 GN=TM9SF4 PE=1 SV=2	TM9SF4	74.5	19	8	16	8	0.971	0.975	0.891	1.092	1.1	1.016	0.884	0.0337489
Q9ULQ1	Two pore calcium channel protein 1 OS=Homo sapiens OX=9606 GN=TPCN1 PE=1 SV=3	TPCN1	94.1	3	2	2	2	0.943	0.958	0.994	1.06	1.011	1.049	0.928	0.0241994
Q96GM8	Target of EGR1 protein 1 OS=Homo sapiens OX=9606 GN=TOE1 PE=1 SV=1	TOE1	56.5	10	4	7	4	0.992	1.035	1.034	1.068	0.946	0.94	1.036	0.444538
Q9NXH8	Torsin-4A OS=Homo sapiens OX=9606 GN=TOR4A PE=1 SV=2	TOR4A	46.9	9	4	7	4	1.14	1.017	0.901	0.959	1.012	0.974	1.038	0.658086
O00635	E3 ubiquitin-protein ligase TRIM38 OS=Homo sapiens OX=9606 GN=TRIM38 PE=1 SV=1	TRIM38	53.4	2	1	1	1	0.947	0.754	1.058	1.099	1.085	1.074	0.847	0.15313
O14798	Tumor necrosis factor receptor superfamily member 10C OS=Homo sapiens OX=9606 GN=TNFRSF10C PE=1 SV=3	TNFRSF10C	27.4	3	1	2	1	1.087	1.066	0.944	1.03	0.877	0.997	1.066	0.381795
Q9UJV3	Probable E3 ubiquitin-protein ligase MID2 OS=Homo sapiens OX=9606 GN=MID2 PE=1 SV=3	MID2	83.2	5	3	3	2	1.02	1.151	1.123	1.048	0.819	0.865	1.206	0.0832679
Q9H3M7	Thioredoxin-interacting protein OS=Homo sapiens OX=9606 GN=TXNIP PE=1 SV=1	TXNIP	43.6	3	1	1	1	0.934	0.924	1.138	0.948	1.142	0.936	0.99	0.916439
Q9GZX9	Twisted gastrulation protein homolog 1 OS=Homo sapiens OX=9606 GN=TWSG1 PE=1 SV=1	TWSG1	25	15	3	3	3	0.815	0.872	0.918	1.269	1.084	1.056	0.764	0.016317
Q2T9J0	Peroxisomal leader peptide-processing protease OS=Homo sapiens OX=9606 GN=TYSND1 PE=1 SV=3	TYSND1	59.3	5	2	2	2	0.913	1.137	0.972	1.089	0.903	1.006	1.008	0.941857
Q05086	Ubiquitin-protein ligase E3A OS=Homo sapiens OX=9606 GN=UBE3A PE=1 SV=4	UBE3A	100.6	10	6	13	6	0.957	0.98	1.015	0.988	0.993	1.079	0.965	0.347496
P51784	Ubiquitin carboxyl-terminal hydrolase 11 OS=Homo sapiens OX=9606 GN=USP11 PE=1 SV=3	USP11	109.7	4	3	4	3	0.932	0.971	1.119	1.024	1.005	1.026	0.989	0.815138
Q8NBZ7	UDP-glucuronic acid decarboxylase 1 OS=Homo sapiens OX=9606 GN=UXS1 PE=1 SV=1	UXS1	47.5	12	3	5	3	0.992	0.969	0.924	1.07	1.042	0.952	0.942	0.221736
Q6UXN9	WD repeat-containing protein 82 OS=Homo sapiens OX=9606 GN=WDR82 PE=1 SV=1	WDR82	35.1	13	3	4	3	1.017	1.007	1.077	1.047	0.952	0.98	1.041	0.312752
O14972	Vacuolar protein sorting-associated protein 26C OS=Homo sapiens OX=9606 GN=VPS26C PE=1 SV=1	VPS26C	33	14	3	4	3	1.011	1.057	1.046	1.038	0.872	1.098	1.035	0.608845
Q92558	Wiskott-Aldrich syndrome protein family member 1 OS=Homo sapiens OX=9606 GN=WASF1 PE=1 SV=1	WASF1	61.6	6	2	2	2	0.954	1.046	1.102	0.984	0.993	0.945	1.062	0.263653
O00401	Neural Wiskott-Aldrich syndrome protein OS=Homo sapiens OX=9606 GN=WASL PE=1 SV=2	WASL	54.8	2	1	3	1	1.151	1.045	1.025	0.934	0.89	0.956	1.159	0.0244601
Q01831	DNA repair protein complementing XP-C cells OS=Homo sapiens OX=9606 GN=XPC PE=1 SV=4	XPC	105.9	13	7	14	7	1.142	1.069	1.064	0.891	0.92	0.929	1.195	0.00241466
Q13488	V-type proton ATPase 116 kDa subunit a3 OS=Homo sapiens OX=9606 GN=TCIRG1 PE=1 SV=3	TCIRG1	92.9	23	15	28	14	0.984	1	1.014	0.984	1.076	0.984	0.985	0.666615
Q8NCP5	Zinc finger and BTB domain-containing protein 44 OS=Homo sapiens OX=9606 GN=ZBTB44 PE=1 SV=1	ZBTB44	63.8	2	1	1	1	1.18	1.108	1.09	0.88	0.896	0.851	1.286	0.000916968
Q8N3U4	Cohesin subunit SA-2 OS=Homo sapiens OX=9606 GN=STAG2 PE=1 SV=3	STAG2	141.2	8	10	16	7	1.054	1.012	0.994	0.969	0.968	0.924	1.07	0.045287
P42226	Signal transducer and activator of transcription 6 OS=Homo sapiens OX=9606 GN=STAT6 PE=1 SV=1	STAT6	94.1	5	3	6	3	1.08	1.044	0.952	0.915	0.949	1.159	1.018	0.807585
P08842	Steryl-sulfatase OS=Homo sapiens OX=9606 GN=STS PE=1 SV=2	STS	65.5	9	5	6	5	1.145	1.087	1.079	0.777	0.966	0.899	1.253	0.026328
Q15208	Serine/threonine-protein kinase 38 OS=Homo sapiens OX=9606 GN=STK38 PE=1 SV=1	STK38	54.2	4	2	4	2	1.126	1.101	1.076	0.871	0.872	0.966	1.219	0.00560139
O95363	Phenylalanine--tRNA ligase, mitochondrial OS=Homo sapiens OX=9606 GN=FARS2 PE=1 SV=1	FARS2	52.3	6	3	3	3	0.947	0.972	0.979	1.037	1.008	1.098	0.922	0.0409449
Q8TDR2	Serine/threonine-protein kinase 35 OS=Homo sapiens OX=9606 GN=STK35 PE=1 SV=2	STK35	58	4	2	2	2	1.002	1.004	1.002	1.03	0.918	1.056	1.001	0.945011
P21579	Synaptotagmin-1 OS=Homo sapiens OX=9606 GN=SYT1 PE=1 SV=1	SYT1	47.5	3	1	1	1	1.048	1.051	0.935	1.04	1.034	0.891	1.023	0.724442
Q16635	Tafazzin OS=Homo sapiens OX=9606 GN=TAZ PE=1 SV=1	TAZ	33.4	3	1	2	1	0.991	1.065	0.958	1.013	0.97	1.011	1.007	0.872185
P21980	Protein-glutamine gamma-glutamyltransferase 2 OS=Homo sapiens OX=9606 GN=TGM2 PE=1 SV=2	TGM2	77.3	36	20	75	20	0.909	0.968	1.063	0.993	1.059	0.997	0.964	0.489149
P02786	Transferrin receptor protein 1 OS=Homo sapiens OX=9606 GN=TFRC PE=1 SV=2	TFRC	84.8	18	12	25	12	0.839	0.856	0.855	1.2	1.141	1.098	0.741	0.000355614
Q6ZVM7	TOM1-like protein 2 OS=Homo sapiens OX=9606 GN=TOM1L2 PE=1 SV=1	TOM1L2	55.5	15	5	10	5	0.964	1.037	0.994	1.048	1.082	0.928	0.979	0.728639
Q9NS93	Transmembrane 7 superfamily member 3 OS=Homo sapiens OX=9606 GN=TM7SF3 PE=2 SV=1	TM7SF3	64.1	2	1	1	1	0.978	0.902	1.011	1.017	1.059	1.044	0.927	0.0977891
Q92545	Transmembrane protein 131 OS=Homo sapiens OX=9606 GN=TMEM131 PE=1 SV=3	TMEM131	205	3	3	3	3	1.038	0.978	0.961	0.949	1.005	0.966	1.02	0.544427
Q8N4H5	Mitochondrial import receptor subunit TOM5 homolog OS=Homo sapiens OX=9606 GN=TOMM5 PE=1 SV=1	TOMM5	6	29	2	9	2	0.902	1.002	0.982	1.06	1.148	0.917	0.924	0.356167
O94826	Mitochondrial import receptor subunit TOM70 OS=Homo sapiens OX=9606 GN=TOMM70 PE=1 SV=1	TOMM70	67.4	31	17	33	17	1.048	1.034	0.947	0.972	1.019	0.916	1.042	0.406202
Q5JTV8	Torsin-1A-interacting protein 1 OS=Homo sapiens OX=9606 GN=TOR1AIP1 PE=1 SV=2	TOR1AIP1	66.2	27	14	33	14	1.104	1.038	1.025	0.884	0.857	1.046	1.136	0.117854
Q5T0D9	Tumor protein p63-regulated gene 1-like protein OS=Homo sapiens OX=9606 GN=TPRG1L PE=1 SV=1	TPRG1L	30.2	9	2	4	2	0.975	0.989	0.982	1.023	1.047	0.992	0.962	0.076352
Q96RU2	Ubiquitin carboxyl-terminal hydrolase 28 OS=Homo sapiens OX=9606 GN=USP28 PE=1 SV=1	USP28	122.4	2	2	2	2	0.802	0.934	1.128	1.075	0.93	1.175	0.901	0.411474
P67809	Y-box-binding protein 1 OS=Homo sapiens OX=9606 GN=YBX1 PE=1 SV=3	YBX1	35.9	18	3	8	2	0.772	0.938	0.998	1.19	1.045	1.114	0.809	0.0651489
Q8WVY7	Ubiquitin-like domain-containing CTD phosphatase 1 OS=Homo sapiens OX=9606 GN=UBLCP1 PE=1 SV=2	UBLCP1	36.8	10	3	3	3	1.014	1.167	1.108	0.94	0.932	0.913	1.181	0.0171202
Q9Y5T5	Ubiquitin carboxyl-terminal hydrolase 16 OS=Homo sapiens OX=9606 GN=USP16 PE=1 SV=1	USP16	93.5	5	3	5	3	0.941	0.955	0.988	1.03	1.052	1.087	0.91	0.0114887
Q15696	U2 small nuclear ribonucleoprotein auxiliary factor 35 kDa subunit-related protein 2 OS=Homo sapiens OX=9606 GN=ZRSR2 PE=1 SV=2	ZRSR2	58	6	3	4	3	1.051	1.075	0.959	0.934	0.934	0.926	1.104	0.0491032
Q96JH7	Deubiquitinating protein VCPIP1 OS=Homo sapiens OX=9606 GN=VCPIP1 PE=1 SV=2	VCPIP1	134.2	3	3	3	3	1.067	1.131	1.045	0.916	1.006	0.899	1.15	0.0291291
Q9NZC7	WW domain-containing oxidoreductase OS=Homo sapiens OX=9606 GN=WWOX PE=1 SV=1	WWOX	46.6	5	2	3	2	1.178	1.058	1.084	0.85	0.972	0.86	1.238	0.0164135
Q6NZY4	Zinc finger CCHC domain-containing protein 8 OS=Homo sapiens OX=9606 GN=ZCCHC8 PE=1 SV=2	ZCCHC8	78.5	14	7	11	7	1.039	1.004	0.977	1.004	0.954	1.071	0.997	0.957091
Q9UIJ5	Palmitoyltransferase ZDHHC2 OS=Homo sapiens OX=9606 GN=ZDHHC2 PE=1 SV=1	ZDHHC2	42	4	2	2	1	0.98	0.851	0.855	1.025	1.243	1.034	0.813	0.0587439
Q9H7B2	Ribosome production factor 2 homolog OS=Homo sapiens OX=9606 GN=RPF2 PE=1 SV=2	RPF2	35.6	6	1	1	1	1.404	1.176	0.98	0.54	0.921	0.953	1.475	0.124656
P04844	Dolichyl-diphosphooligosaccharide--protein glycosyltransferase subunit 2 OS=Homo sapiens OX=9606 GN=RPN2 PE=1 SV=3	RPN2	69.2	33	15	44	15	0.994	0.956	0.895	1.05	1.05	0.995	0.919	0.0750908
Q9Y291	28S ribosomal protein S33, mitochondrial OS=Homo sapiens OX=9606 GN=MRPS33 PE=1 SV=1	MRPS33	12.6	8	1	4	1	1.381	1.193	1.252	0.534	1.219	0.407	1.771	0.108878
Q9NVS2	39S ribosomal protein S18a, mitochondrial OS=Homo sapiens OX=9606 GN=MRPS18A PE=1 SV=1	MRPS18A	22.2	16	4	7	4	1.025	1.072	0.966	0.9	1.058	0.976	1.044	0.470059
Q9Y676	28S ribosomal protein S18b, mitochondrial OS=Homo sapiens OX=9606 GN=MRPS18B PE=1 SV=1	MRPS18B	29.4	28	5	15	5	1.031	1.018	1.013	0.992	0.992	0.925	1.053	0.0961576
P06702	Protein S100-A9 OS=Homo sapiens OX=9606 GN=S100A9 PE=1 SV=1	S100A9	13.2	7	1	2	1	1.144	1.276	1.391	0.696	0.731	0.806	1.707	0.00169358
Q9Y2R9	28S ribosomal protein S7, mitochondrial OS=Homo sapiens OX=9606 GN=MRPS7 PE=1 SV=2	MRPS7	28.1	24	7	12	7	0.972	1.016	0.934	0.986	1.182	0.976	0.929	0.354491
Q7L4I2	Arginine/serine-rich coiled-coil protein 2 OS=Homo sapiens OX=9606 GN=RSRC2 PE=1 SV=1	RSRC2	50.5	2	1	2	1	1.012	0.976	1.243	0.949	0.97	0.881	1.154	0.162055
Q96ST3	Paired amphipathic helix protein Sin3a OS=Homo sapiens OX=9606 GN=SIN3A PE=1 SV=2	SIN3A	145.1	7	6	13	6	1.035	0.994	1.018	0.905	0.97	1.067	1.036	0.491102
O60749	Sorting nexin-2 OS=Homo sapiens OX=9606 GN=SNX2 PE=1 SV=2	SNX2	58.4	20	9	21	7	1.029	1.034	1.016	1.035	0.922	0.993	1.044	0.268746
P09012	U1 small nuclear ribonucleoprotein A OS=Homo sapiens OX=9606 GN=SNRPA PE=1 SV=3	SNRPA	31.3	25	7	16	5	0.952	1.012	1.034	0.978	1.029	1.015	0.992	0.787896
O00186	Syntaxin-binding protein 3 OS=Homo sapiens OX=9606 GN=STXBP3 PE=1 SV=2	STXBP3	67.7	13	8	9	8	1.07	1.056	1.03	0.899	1.006	0.89	1.129	0.0395321
P50991	T-complex protein 1 subunit delta OS=Homo sapiens OX=9606 GN=CCT4 PE=1 SV=4	CCT4	57.9	35	18	61	18	0.943	0.964	1.042	1.058	0.998	1.018	0.959	0.292489
O00268	Transcription initiation factor TFIID subunit 4 OS=Homo sapiens OX=9606 GN=TAF4 PE=1 SV=2	TAF4	110	4	4	4	4	0.96	0.986	0.989	1.038	0.936	0.998	0.988	0.729647
Q00403	Transcription initiation factor IIB OS=Homo sapiens OX=9606 GN=GTF2B PE=1 SV=1	GTF2B	34.8	8	2	2	2	0.901	1.011	1.141	1.01	0.92	1.054	1.023	0.814624
Q9UJA5	tRNA (adenine(58)-N(1))-methyltransferase non-catalytic subunit TRM6 OS=Homo sapiens OX=9606 GN=TRMT6 PE=1 SV=1	TRMT6	55.8	5	2	3	2	0.972	0.991	1.055	0.936	1.048	1.014	1.007	0.87211
Q9NNW7	Thioredoxin reductase 2, mitochondrial OS=Homo sapiens OX=9606 GN=TXNRD2 PE=1 SV=3	TXNRD2	56.5	17	6	15	6	0.965	0.934	1	1.038	0.909	1.039	0.971	0.595017
P61077	Ubiquitin-conjugating enzyme E2 D3 OS=Homo sapiens OX=9606 GN=UBE2D3 PE=1 SV=1	UBE2D3	16.7	7	1	1	1	1.053	1.002	1.051	1.071	0.884	0.954	1.068	0.304388
P22314	Ubiquitin-like modifier-activating enzyme 1 OS=Homo sapiens OX=9606 GN=UBA1 PE=1 SV=3	UBA1	117.8	29	23	49	23	0.839	0.951	1.09	1.078	0.965	1.06	0.928	0.394741
Q9Y6I4	Ubiquitin carboxyl-terminal hydrolase 3 OS=Homo sapiens OX=9606 GN=USP3 PE=1 SV=2	USP3	58.9	4	2	3	2	0.972	1.039	1.132	0.944	0.959	0.98	1.09	0.136282
Q16864	V-type proton ATPase subunit F OS=Homo sapiens OX=9606 GN=ATP6V1F PE=1 SV=2	ATP6V1F	13.4	17	2	7	2	0.968	0.999	0.943	0.99	1.098	1.006	0.941	0.17012
P18206	Vinculin OS=Homo sapiens OX=9606 GN=VCL PE=1 SV=4	VCL	123.7	36	35	121	35	0.953	0.984	1.004	1.028	1.011	1.008	0.965	0.0952245
Q9UIA9	Exportin-7 OS=Homo sapiens OX=9606 GN=XPO7 PE=1 SV=3	XPO7	123.8	10	10	17	10	0.976	0.981	1.032	0.978	0.964	1.04	1.002	0.934301
Q9H4A3	Serine/threonine-protein kinase WNK1 OS=Homo sapiens OX=9606 GN=WNK1 PE=1 SV=2	WNK1	250.6	1	3	4	3	1.019	0.979	1.093	1.032	0.896	0.985	1.061	0.317598
O00422	Histone deacetylase complex subunit SAP18 OS=Homo sapiens OX=9606 GN=SAP18 PE=1 SV=1	SAP18	17.6	28	5	8	5	1.123	1.082	0.937	0.905	0.945	0.996	1.104	0.192494
Q96EQ0	Small glutamine-rich tetratricopeptide repeat-containing protein beta OS=Homo sapiens OX=9606 GN=SGTB PE=1 SV=1	SGTB	33.4	3	1	1	1	0.86	0.833	1.193	1.217	0.99	0.948	0.915	0.522934
Q99808	Equilibrative nucleoside transporter 1 OS=Homo sapiens OX=9606 GN=SLC29A1 PE=1 SV=3	SLC29A1	50.2	6	3	8	3	1.09	1.012	0.871	1.088	1.028	0.935	0.974	0.739986
Q9C0C4	Semaphorin-4C OS=Homo sapiens OX=9606 GN=SEMA4C PE=1 SV=2	SEMA4C	92.6	3	2	4	2	1.02	0.974	1.133	1.009	1.008	0.874	1.082	0.295293
P51688	N-sulphoglucosamine sulphohydrolase OS=Homo sapiens OX=9606 GN=SGSH PE=1 SV=1	SGSH	56.7	14	5	10	5	0.909	1.028	1.02	0.995	0.998	1.154	0.94	0.385239
Q9NRY2	SOSS complex subunit C OS=Homo sapiens OX=9606 GN=INIP PE=1 SV=1	INIP	11.4	11	1	1	1	0.86	0.957	0.916	1.136	0.631	1.535	0.828	0.65666
Q9HAU4	E3 ubiquitin-protein ligase SMURF2 OS=Homo sapiens OX=9606 GN=SMURF2 PE=1 SV=1	SMURF2	86.1	6	3	4	3	1.011	1.07	1.026	0.946	1.016	0.979	1.056	0.108392
O43290	U4/U6.U5 tri-snRNP-associated protein 1 OS=Homo sapiens OX=9606 GN=SART1 PE=1 SV=1	SART1	90.2	34	21	38	21	1.045	0.994	0.948	1.057	0.932	1.092	0.969	0.625873
Q8NHU6	Tudor domain-containing protein 7 OS=Homo sapiens OX=9606 GN=TDRD7 PE=1 SV=2	TDRD7	123.5	6	5	6	5	1.11	1.068	0.885	1.075	0.958	0.968	1.021	0.839987
Q13509	Tubulin beta-3 chain OS=Homo sapiens OX=9606 GN=TUBB3 PE=1 SV=2	TUBB3	50.4	37	13	123	1	0.854	0.888	0.981	1.228	1.023	1.052	0.824	0.0525546
A0PJW6	Transmembrane protein 223 OS=Homo sapiens OX=9606 GN=TMEM223 PE=1 SV=1	TMEM223	22	4	1	2	1	1.076	1.024	1.048	0.887	0.976	0.997	1.101	0.0662391
Q9UKN8	General transcription factor 3C polypeptide 4 OS=Homo sapiens OX=9606 GN=GTF3C4 PE=1 SV=2	GTF3C4	91.9	16	10	11	10	1.051	0.966	1.012	0.894	1.018	0.987	1.045	0.386676
Q12893	Transmembrane protein 115 OS=Homo sapiens OX=9606 GN=TMEM115 PE=1 SV=1	TMEM115	38.2	9	3	13	3	1.006	1	0.928	1.003	1.039	1.078	0.94	0.137338
Q9NX00	Transmembrane protein 160 OS=Homo sapiens OX=9606 GN=TMEM160 PE=1 SV=1	TMEM160	19.6	12	2	2	2	1.019	1.147	1.023	0.983	0.879	0.964	1.128	0.0810428
Q86V81	THO complex subunit 4 OS=Homo sapiens OX=9606 GN=ALYREF PE=1 SV=3	ALYREF	26.9	15	3	10	3	0.964	1.094	1.188	0.97	1.024	0.844	1.144	0.184845
Q9C0B7	Transport and Golgi organization protein 6 homolog OS=Homo sapiens OX=9606 GN=TANGO6 PE=1 SV=2	TANGO6	120.7	4	3	4	3	1.001	0.975	0.996	1.035	1.008	1.042	0.963	0.0450238
Q7Z392	Trafficking protein particle complex subunit 11 OS=Homo sapiens OX=9606 GN=TRAPPC11 PE=1 SV=2	TRAPPC11	128.8	3	3	3	3	0.93	0.966	1.101	0.912	1.048	1.066	0.99	0.896253
Q8WV44	E3 ubiquitin-protein ligase TRIM41 OS=Homo sapiens OX=9606 GN=TRIM41 PE=1 SV=3	TRIM41	71.6	3	2	2	2	0.952	0.971	1.11	0.964	1.001	1.026	1.014	0.828492
Q9H3N1	Thioredoxin-related transmembrane protein 1 OS=Homo sapiens OX=9606 GN=TMX1 PE=1 SV=1	TMX1	31.8	19	7	12	7	1.074	0.98	0.921	1.019	1.011	0.996	0.983	0.696113
Q9UMX0	Ubiquilin-1 OS=Homo sapiens OX=9606 GN=UBQLN1 PE=1 SV=2	UBQLN1	62.5	20	8	15	5	0.983	0.992	0.955	1.047	0.962	1.033	0.963	0.266693
O95292	Vesicle-associated membrane protein-associated protein B/C OS=Homo sapiens OX=9606 GN=VAPB PE=1 SV=3	VAPB	27.2	18	4	10	4	1.156	0.989	0.928	1.034	0.922	0.988	1.044	0.616947
Q6BDS2	UHRF1-binding protein 1 OS=Homo sapiens OX=9606 GN=UHRF1BP1 PE=1 SV=1	UHRF1BP1	159.4	1	1	1	1	0.875	0.927	0.898	1.103	1.141	1.062	0.817	0.00160544
P46937	Transcriptional coactivator YAP1 OS=Homo sapiens OX=9606 GN=YAP1 PE=1 SV=2	YAP1	54.4	9	2	3	2	0.692	1.22	0.997	1.21	1.012	0.907	0.93	0.645313
Q14202	Zinc finger MYM-type protein 3 OS=Homo sapiens OX=9606 GN=ZMYM3 PE=1 SV=2	ZMYM3	152.3	8	9	16	8	1.048	1.039	1.089	0.915	0.978	0.99	1.102	0.0268162
Q8TBK6	Zinc finger CCHC domain-containing protein 10 OS=Homo sapiens OX=9606 GN=ZCCHC10 PE=1 SV=1	ZCCHC10	21	7	1	1	1	0.987	0.907	1.125	1.045	0.924	1.038	1.004	0.9838
P07602	Prosaposin OS=Homo sapiens OX=9606 GN=PSAP PE=1 SV=2	PSAP	58.1	31	14	73	14	0.926	0.978	1.066	1.005	1.12	0.95	0.966	0.619149
Q9NRQ5	Single-pass membrane and coiled-coil domain-containing protein 4 OS=Homo sapiens OX=9606 GN=SMCO4 PE=1 SV=1	SMCO4	6.7	12	1	2	1	1.361	1.096	1.032	0.857	0.814	0.826	1.397	0.0185385
Q86XZ4	Spermatogenesis-associated serine-rich protein 2 OS=Homo sapiens OX=9606 GN=SPATS2 PE=1 SV=1	SPATS2	59.5	3	1	1	1	0.875	0.698	1.008	1.195	1.212	1.025	0.752	0.0703881
P10646	Tissue factor pathway inhibitor OS=Homo sapiens OX=9606 GN=TFPI PE=1 SV=1	TFPI	35	15	4	10	4	0.946	0.932	1.026	0.983	1.032	1.068	0.942	0.191889
Q99595	Mitochondrial import inner membrane translocase subunit Tim17-A OS=Homo sapiens OX=9606 GN=TIMM17A PE=1 SV=1	TIMM17A	18	37	3	3	3	1	0.969	0.847	1.149	1.09	0.919	0.892	0.25302
Q8NCS4	Transmembrane protein 35B OS=Homo sapiens OX=9606 GN=TMEM35B PE=1 SV=1	TMEM35B	16.9	8	1	2	1	1.056	0.991	0.985	0.993	0.95	1.029	1.02	0.566404
Q13263	Transcription intermediary factor 1-beta OS=Homo sapiens OX=9606 GN=TRIM28 PE=1 SV=5	TRIM28	88.5	44	21	71	21	0.96	0.989	1.067	1	0.957	1.058	1	0.996849
Q9Y2W1	Thyroid hormone receptor-associated protein 3 OS=Homo sapiens OX=9606 GN=THRAP3 PE=1 SV=2	THRAP3	108.6	12	10	26	10	1.022	1.029	1.03	0.957	0.84	1.102	1.063	0.440911
P31483	Nucleolysin TIA-1 isoform p40 OS=Homo sapiens OX=9606 GN=TIA1 PE=1 SV=3	TIA1	42.9	15	4	8	2	1.024	0.939	0.885	1.12	0.924	1.108	0.904	0.257912
Q9P0U1	Mitochondrial import receptor subunit TOM7 homolog OS=Homo sapiens OX=9606 GN=TOMM7 PE=1 SV=1	TOMM7	6.2	24	2	9	2	1.01	0.958	0.966	1.017	1.15	0.898	0.957	0.623904
Q13595	Transformer-2 protein homolog alpha OS=Homo sapiens OX=9606 GN=TRA2A PE=1 SV=1	TRA2A	32.7	5	1	5	1	1.002	1.005	1.084	0.988	1.014	0.923	1.057	0.219769
Q12974	Protein tyrosine phosphatase type IVA 2 OS=Homo sapiens OX=9606 GN=PTP4A2 PE=1 SV=1	PTP4A2	19.1	14	3	6	1	0.973	0.978	1.05	1.03	0.983	1.026	0.987	0.675538
Q9HC21	Mitochondrial thiamine pyrophosphate carrier OS=Homo sapiens OX=9606 GN=SLC25A19 PE=1 SV=1	SLC25A19	35.5	12	4	7	4	1.028	0.956	0.93	1.005	1.037	1.028	0.949	0.165942
Q5VYS8	Terminal uridylyltransferase 7 OS=Homo sapiens OX=9606 GN=TUT7 PE=1 SV=1	TUT7	171.1	2	3	5	3	1.026	1.029	1.022	0.949	0.986	1.053	1.03	0.376141
P17480	Nucleolar transcription factor 1 OS=Homo sapiens OX=9606 GN=UBTF PE=1 SV=1	UBTF	89.4	17	14	21	14	1.085	1.082	1.046	0.879	0.953	0.947	1.156	0.00693094
P11441	Ubiquitin-like protein 4A OS=Homo sapiens OX=9606 GN=UBL4A PE=1 SV=1	UBL4A	17.8	17	2	3	2	1	0.927	1.062	1.036	0.956	1.036	0.987	0.786318
Q8N0Z8	tRNA pseudouridine synthase-like 1 OS=Homo sapiens OX=9606 GN=PUSL1 PE=1 SV=1	PUSL1	33.2	5	1	1	1	1.013	0.996	1.225	0.929	0.912	0.958	1.155	0.107827
Q86X27	Ras-specific guanine nucleotide-releasing factor RalGPS2 OS=Homo sapiens OX=9606 GN=RALGPS2 PE=1 SV=1	RALGPS2	65.1	2	1	1	1	1.168	1.072	1.056	0.989	0.772	0.953	1.214	0.0751179
Q08945	FACT complex subunit SSRP1 OS=Homo sapiens OX=9606 GN=SSRP1 PE=1 SV=1	SSRP1	81	15	10	24	10	0.986	1.006	1.012	0.972	1.015	1.021	0.999	0.950305
Q96SI9	Spermatid perinuclear RNA-binding protein OS=Homo sapiens OX=9606 GN=STRBP PE=1 SV=1	STRBP	73.6	15	9	32	5	1.014	1.068	1.034	0.936	0.982	0.945	1.088	0.0158781
P48643	T-complex protein 1 subunit epsilon OS=Homo sapiens OX=9606 GN=CCT5 PE=1 SV=1	CCT5	59.6	41	22	56	22	0.932	0.946	1.006	1.094	0.984	1.032	0.927	0.123358
Q9NX61	Transmembrane protein 161A OS=Homo sapiens OX=9606 GN=TMEM161A PE=1 SV=1	TMEM161A	53.6	5	2	2	2	1.086	1.07	1.076	0.894	0.978	0.907	1.163	0.00574369
Q4KMP7	TBC1 domain family member 10B OS=Homo sapiens OX=9606 GN=TBC1D10B PE=1 SV=3	TBC1D10B	87.1	9	6	10	6	1.058	1.018	1.023	1.019	0.928	0.944	1.072	0.0878013
Q96AX1	Vacuolar protein sorting-associated protein 33A OS=Homo sapiens OX=9606 GN=VPS33A PE=1 SV=1	VPS33A	67.6	11	6	8	6	1.005	1.002	1.06	0.984	0.974	0.96	1.051	0.0652068
Q9BX73	TM2 domain-containing protein 2 OS=Homo sapiens OX=9606 GN=TM2D2 PE=1 SV=1	TM2D2	22.9	13	1	1	1	0.966	1.029	1.273	0.909	0.931	0.933	1.179	0.13422
Q9H1E5	Thioredoxin-related transmembrane protein 4 OS=Homo sapiens OX=9606 GN=TMX4 PE=1 SV=1	TMX4	38.9	3	1	6	1	1.127	1.113	1.038	0.844	0.963	0.919	1.202	0.0161472
Q12767	Transmembrane protein 94 OS=Homo sapiens OX=9606 GN=TMEM94 PE=1 SV=1	TMEM94	151.1	2	2	2	2	1.116	0.986	0.952	0.948	1.01	0.983	1.038	0.527111
A1L157	Tetraspanin-11 OS=Homo sapiens OX=9606 GN=TSPAN11 PE=2 SV=2	TSPAN11	28.2	3	1	1	1	1.008	0.951	0.972	1.082	0.984	1.01	0.953	0.22152
P53007	Tricarboxylate transport protein, mitochondrial OS=Homo sapiens OX=9606 GN=SLC25A1 PE=1 SV=2	SLC25A1	34	3	1	6	1	1.042	1.032	0.996	0.997	1.06	0.874	1.047	0.446789
Q7Z7E8	Ubiquitin-conjugating enzyme E2 Q1 OS=Homo sapiens OX=9606 GN=UBE2Q1 PE=1 SV=1	UBE2Q1	46.1	6	3	6	3	1.116	1.044	1.007	0.94	0.88	1.047	1.105	0.161015
O95155	Ubiquitin conjugation factor E4 B OS=Homo sapiens OX=9606 GN=UBE4B PE=1 SV=1	UBE4B	146.1	11	9	12	9	1	1.018	0.996	0.995	0.942	1.025	1.018	0.521869
O43149	Zinc finger ZZ-type and EF-hand domain-containing protein 1 OS=Homo sapiens OX=9606 GN=ZZEF1 PE=1 SV=6	ZZEF1	330.9	4	9	11	9	1.03	1.054	0.995	1.001	0.855	0.988	1.083	0.199857
Q7Z739	YTH domain-containing family protein 3 OS=Homo sapiens OX=9606 GN=YTHDF3 PE=1 SV=1	YTHDF3	63.8	10	5	10	3	1.029	1.006	0.975	0.998	0.979	1.014	1.006	0.75642
Q9HCE3	Zinc finger protein 532 OS=Homo sapiens OX=9606 GN=ZNF532 PE=1 SV=2	ZNF532	141.6	5	6	10	6	1.096	1.016	1.052	0.961	0.901	1.009	1.102	0.0682425
P18433	Receptor-type tyrosine-protein phosphatase alpha OS=Homo sapiens OX=9606 GN=PTPRA PE=1 SV=3	PTPRA	90.7	9	6	13	5	0.992	1.075	1.007	0.975	0.989	0.955	1.053	0.127205
P05386	60S acidic ribosomal protein P1 OS=Homo sapiens OX=9606 GN=RPLP1 PE=1 SV=1	RPLP1	11.5	52	2	3	2	0.702	0.899	0.954	1.091	1.28	1.026	0.752	0.0654582
O95059	Ribonuclease P protein subunit p14 OS=Homo sapiens OX=9606 GN=RPP14 PE=1 SV=3	RPP14	13.7	7	1	1	1	0.846	1.018	1.149	1.091	0.838	1.103	0.994	0.962664
Q8N1F8	Serine/threonine-protein kinase 11-interacting protein OS=Homo sapiens OX=9606 GN=STK11IP PE=1 SV=4	STK11IP	120.2	2	2	3	2	1.249	1.06	0.97	0.543	1.092	1.068	1.213	0.383389
P08579	U2 small nuclear ribonucleoprotein B'' OS=Homo sapiens OX=9606 GN=SNRPB2 PE=1 SV=1	SNRPB2	25.5	31	7	21	5	1.119	1.045	1.037	0.954	0.903	0.955	1.138	0.0131863
O94901	SUN domain-containing protein 1 OS=Homo sapiens OX=9606 GN=SUN1 PE=1 SV=3	SUN1	90	18	9	17	8	1.086	1.033	1.043	0.941	0.921	0.979	1.113	0.0104313
O43815	Striatin OS=Homo sapiens OX=9606 GN=STRN PE=1 SV=4	STRN	86.1	17	11	17	10	0.977	1.014	1.023	1.055	1.037	0.984	0.98	0.470152
Q12846	Syntaxin-4 OS=Homo sapiens OX=9606 GN=STX4 PE=1 SV=2	STX4	34.2	12	4	7	4	1.055	1.008	1.028	0.976	1.06	0.884	1.059	0.333436
Q8WXH0	Nesprin-2 OS=Homo sapiens OX=9606 GN=SYNE2 PE=1 SV=3	SYNE2	795.9	10	65	84	62	0.978	0.975	1.004	0.962	1.015	1.055	0.975	0.437254
Q6P1N9	Putative deoxyribonuclease TATDN1 OS=Homo sapiens OX=9606 GN=TATDN1 PE=1 SV=2	TATDN1	33.6	10	3	5	3	0.909	1.017	1.009	1.106	0.93	1.077	0.943	0.427101
P17987	T-complex protein 1 subunit alpha OS=Homo sapiens OX=9606 GN=TCP1 PE=1 SV=1	TCP1	60.3	40	17	39	17	0.964	1.002	1.053	1.008	0.982	1.012	1.006	0.861124
Q9H2K8	Serine/threonine-protein kinase TAO3 OS=Homo sapiens OX=9606 GN=TAOK3 PE=1 SV=2	TAOK3	105.3	5	4	7	3	0.989	1.028	1.02	1.061	0.972	0.983	1.007	0.81305
P40227	T-complex protein 1 subunit zeta OS=Homo sapiens OX=9606 GN=CCT6A PE=1 SV=3	CCT6A	58	30	14	39	14	0.948	0.978	1	1.062	0.986	1.015	0.955	0.161919
P07437	Tubulin beta chain OS=Homo sapiens OX=9606 GN=TUBB PE=1 SV=2	TUBB	49.6	60	18	118	4	0.827	0.929	0.972	1.118	1.062	1.082	0.836	0.0230111
Q9NXF1	Testis-expressed protein 10 OS=Homo sapiens OX=9606 GN=TEX10 PE=1 SV=2	TEX10	105.6	18	15	24	15	1.084	1.066	1.031	0.932	0.93	0.954	1.13	0.00194399
Q5SNT2	Transmembrane protein 201 OS=Homo sapiens OX=9606 GN=TMEM201 PE=1 SV=1	TMEM201	72.2	8	4	7	4	0.964	1.048	1.002	1.007	1.028	0.963	1.005	0.876653
Q96J01	THO complex subunit 3 OS=Homo sapiens OX=9606 GN=THOC3 PE=1 SV=1	THOC3	38.7	15	6	11	6	1.039	1.042	0.991	0.956	0.935	1.046	1.046	0.2935
Q9Y4K3	TNF receptor-associated factor 6 OS=Homo sapiens OX=9606 GN=TRAF6 PE=1 SV=1	TRAF6	59.5	2	1	1	1	0.974	1.024	0.993	0.96	1.042	1.018	0.99	0.760531
Q9UBP6	tRNA (guanine-N(7)-)-methyltransferase OS=Homo sapiens OX=9606 GN=METTL1 PE=1 SV=1	METTL1	31.5	12	3	5	3	0.966	0.996	1.024	1.022	1.019	0.987	0.986	0.522865
P49755	Transmembrane emp24 domain-containing protein 10 OS=Homo sapiens OX=9606 GN=TMED10 PE=1 SV=2	TMED10	25	30	6	15	6	0.922	0.98	0.973	0.983	1.03	1.059	0.936	0.0848393
Q8N0Z6	Tetratricopeptide repeat protein 5 OS=Homo sapiens OX=9606 GN=TTC5 PE=1 SV=2	TTC5	48.9	9	3	3	3	0.892	1.049	0.946	1.05	1.05	1.024	0.924	0.167245
Q9NV66	S-adenosyl-L-methionine-dependent tRNA 4-demethylwyosine synthase TYW1 OS=Homo sapiens OX=9606 GN=TYW1 PE=2 SV=2	TYW1	83.6	3	2	4	2	0.963	0.968	0.992	1.002	1.054	1.031	0.947	0.034392
Q15819	Ubiquitin-conjugating enzyme E2 variant 2 OS=Homo sapiens OX=9606 GN=UBE2V2 PE=1 SV=4	UBE2V2	16.4	17	3	5	1	1.004	0.872	0.964	1.166	0.919	1.086	0.896	0.261875
Q7Z3V4	Ubiquitin-protein ligase E3B OS=Homo sapiens OX=9606 GN=UBE3B PE=1 SV=3	UBE3B	123	3	3	3	3	1.033	1.11	0.947	0.853	1.025	1.077	1.046	0.604024
P0DN76	Splicing factor U2AF 35 kDa subunit-like protein OS=Homo sapiens OX=9606 GN=U2AF1L5 PE=1 SV=1	U2AF1L5	27.9	23	5	12	5	0.974	0.986	1.092	0.986	1.034	0.932	1.034	0.523222
P36543	V-type proton ATPase subunit E 1 OS=Homo sapiens OX=9606 GN=ATP6V1E1 PE=1 SV=1	ATP6V1E1	26.1	31	7	12	7	0.948	0.992	1.035	1.038	1.08	0.915	0.981	0.770627
O76080	AN1-type zinc finger protein 5 OS=Homo sapiens OX=9606 GN=ZFAND5 PE=1 SV=1	ZFAND5	23.1	8	1	2	1	0.841	0.68	0.814	1.386	1.082	1.202	0.636	0.00983021
Q9H6S0	3'-5' RNA helicase YTHDC2 OS=Homo sapiens OX=9606 GN=YTHDC2 PE=1 SV=2	YTHDC2	160.1	6	5	6	5	0.982	0.968	1.037	0.964	0.989	1.075	0.986	0.756022
Q9HB21	Pleckstrin homology domain-containing family A member 1 OS=Homo sapiens OX=9606 GN=PLEKHA1 PE=1 SV=2	PLEKHA1	45.5	10	3	3	3	1.116	1.076	0.914	1.045	0.837	0.958	1.094	0.369715
P10586	Receptor-type tyrosine-protein phosphatase F OS=Homo sapiens OX=9606 GN=PTPRF PE=1 SV=2	PTPRF	212.7	7	9	12	9	1.047	1.068	0.984	0.914	1.034	0.917	1.082	0.169158
Q9UKM9	RNA-binding protein Raly OS=Homo sapiens OX=9606 GN=RALY PE=1 SV=1	RALY	32.4	30	10	27	10	1.148	1.07	1.014	0.886	0.951	0.936	1.166	0.0219637
Q7Z6E9	E3 ubiquitin-protein ligase RBBP6 OS=Homo sapiens OX=9606 GN=RBBP6 PE=1 SV=1	RBBP6	201.4	6	9	12	9	0.974	0.96	1.007	1.058	0.859	1.189	0.947	0.657947
Q9H6Z4	Ran-binding protein 3 OS=Homo sapiens OX=9606 GN=RANBP3 PE=1 SV=1	RANBP3	60.2	10	4	7	4	0.936	1.04	1.054	0.981	0.983	1.022	1.015	0.753281
O15211	Ral guanine nucleotide dissociation stimulator-like 2 OS=Homo sapiens OX=9606 GN=RGL2 PE=1 SV=1	RGL2	83.5	12	7	8	7	1.1	1.085	1.01	0.946	0.937	0.931	1.135	0.00930102
Q96T83	Sodium/hydrogen exchanger 7 OS=Homo sapiens OX=9606 GN=SLC9A7 PE=1 SV=1	SLC9A7	80.1	1	1	2	1	0.906	0.894	0.9	1.141	1.05	1.117	0.816	0.00130672
P18583	Protein SON OS=Homo sapiens OX=9606 GN=SON PE=1 SV=4	SON	263.7	10	16	28	16	1.032	1.025	0.986	0.994	0.949	1.067	1.011	0.763946
O75886	Signal transducing adapter molecule 2 OS=Homo sapiens OX=9606 GN=STAM2 PE=1 SV=1	STAM2	58.1	6	3	4	3	0.98	0.948	0.974	1.043	1.016	0.998	0.949	0.0337077
O95793	Double-stranded RNA-binding protein Staufen homolog 1 OS=Homo sapiens OX=9606 GN=STAU1 PE=1 SV=2	STAU1	63.1	16	10	14	8	0.898	0.986	1.033	1.083	1.008	0.999	0.944	0.292876
Q9UJZ1	Stomatin-like protein 2, mitochondrial OS=Homo sapiens OX=9606 GN=STOML2 PE=1 SV=1	STOML2	38.5	32	8	18	8	1.026	0.977	0.938	0.976	1.042	1	0.974	0.462228
Q12800	Alpha-globin transcription factor CP2 OS=Homo sapiens OX=9606 GN=TFCP2 PE=1 SV=2	TFCP2	57.2	3	1	1	1	0.982	0.907	1.047	1.255	0.862	0.968	0.952	0.760742
Q9BVK6	Transmembrane emp24 domain-containing protein 9 OS=Homo sapiens OX=9606 GN=TMED9 PE=1 SV=2	TMED9	27.3	16	5	17	4	0.975	0.946	0.934	1.026	1.022	1.008	0.934	0.00786323
Q8TEY7	Ubiquitin carboxyl-terminal hydrolase 33 OS=Homo sapiens OX=9606 GN=USP33 PE=1 SV=2	USP33	106.7	2	2	2	2	1.003	1.023	0.905	1.022	1.088	0.956	0.956	0.44524
Q6IBS0	Twinfilin-2 OS=Homo sapiens OX=9606 GN=TWF2 PE=1 SV=2	TWF2	39.5	16	3	10	3	1.023	1.003	1.041	0.958	0.948	1.028	1.045	0.179489
Q9GZM5	Protein YIPF3 OS=Homo sapiens OX=9606 GN=YIPF3 PE=1 SV=1	YIPF3	38.2	3	1	2	1	0.96	0.935	0.902	0.901	1.226	1.071	0.875	0.23686
Q5BJH7	Protein YIF1B OS=Homo sapiens OX=9606 GN=YIF1B PE=1 SV=1	YIF1B	34.4	12	2	2	2	1.287	1.067	0.934	0.812	1.156	0.713	1.226	0.275342
Q9HC78	Zinc finger and BTB domain-containing protein 20 OS=Homo sapiens OX=9606 GN=ZBTB20 PE=1 SV=3	ZBTB20	81	7	4	4	4	1.058	0.888	0.922	1.07	1.024	1.042	0.915	0.168047
O95625	Zinc finger and BTB domain-containing protein 11 OS=Homo sapiens OX=9606 GN=ZBTB11 PE=1 SV=2	ZBTB11	119.3	3	2	2	2	1.004	1.016	1.084	0.975	1.012	0.924	1.066	0.144788
Q7Z2W9	39S ribosomal protein L21, mitochondrial OS=Homo sapiens OX=9606 GN=MRPL21 PE=1 SV=2	MRPL21	22.8	25	4	5	4	0.976	0.939	1.035	0.975	1.108	0.994	0.959	0.444822
Q9BUI4	DNA-directed RNA polymerase III subunit RPC3 OS=Homo sapiens OX=9606 GN=POLR3C PE=1 SV=1	POLR3C	60.6	19	7	13	7	1.028	1.05	0.992	0.953	0.943	1.023	1.052	0.170682
O75298	Reticulon-2 OS=Homo sapiens OX=9606 GN=RTN2 PE=1 SV=1	RTN2	59.2	3	2	3	2	1.016	1.004	0.993	0.93	1.056	1.005	1.007	0.82926
Q8WXA3	RUN and FYVE domain-containing protein 2 OS=Homo sapiens OX=9606 GN=RUFY2 PE=1 SV=3	RUFY2	70	1	1	1	1	1.234	1.097	1.08	1.028	0.918	0.639	1.32	0.119438
P82979	SAP domain-containing ribonucleoprotein OS=Homo sapiens OX=9606 GN=SARNP PE=1 SV=3	SARNP	23.7	13	3	5	3	0.874	1.054	1.109	0.993	0.9	1.012	1.045	0.642519
Q92543	Sorting nexin-19 OS=Homo sapiens OX=9606 GN=SNX19 PE=1 SV=2	SNX19	108.5	4	3	3	3	0.965	1.012	0.981	1.048	0.911	1.098	0.968	0.631035
Q6PI48	Aspartate--tRNA ligase, mitochondrial OS=Homo sapiens OX=9606 GN=DARS2 PE=1 SV=1	DARS2	73.5	18	9	20	9	1.009	0.983	0.947	1.025	1.084	0.984	0.95	0.205847
Q9NRH2	SNF-related serine/threonine-protein kinase OS=Homo sapiens OX=9606 GN=SNRK PE=1 SV=2	SNRK	84.2	10	7	11	7	1.105	1.058	1.039	0.922	0.97	0.949	1.127	0.00700243
Q9Y2H1	Serine/threonine-protein kinase 38-like OS=Homo sapiens OX=9606 GN=STK38L PE=1 SV=3	STK38L	54	12	4	8	4	1.091	1.104	1.11	0.887	0.908	0.926	1.215	0.000132431
Q8IYB8	ATP-dependent RNA helicase SUPV3L1, mitochondrial OS=Homo sapiens OX=9606 GN=SUPV3L1 PE=1 SV=1	SUPV3L1	87.9	12	8	14	8	1.031	1.006	0.931	0.974	1.005	0.984	1.002	0.980523
Q9NRL3	Striatin-4 OS=Homo sapiens OX=9606 GN=STRN4 PE=1 SV=2	STRN4	80.5	5	4	7	2	1.049	0.952	0.998	0.985	0.908	1.028	1.027	0.589801
Q01995	Transgelin OS=Homo sapiens OX=9606 GN=TAGLN PE=1 SV=4	TAGLN	22.6	17	3	3	3	0.854	0.876	0.854	1.102	1.125	1.082	0.781	6.19728e-05
Q6NUQ4	Transmembrane protein 214 OS=Homo sapiens OX=9606 GN=TMEM214 PE=1 SV=2	TMEM214	77.1	20	13	31	13	0.995	0.94	0.944	0.984	1.035	1.009	0.951	0.0966366
Q9Y3Q3	Transmembrane emp24 domain-containing protein 3 OS=Homo sapiens OX=9606 GN=TMED3 PE=1 SV=1	TMED3	24.8	23	4	7	4	0.984	1.025	0.927	0.988	1.04	0.993	0.972	0.432918
Q8NBP0	Tetratricopeptide repeat protein 13 OS=Homo sapiens OX=9606 GN=TTC13 PE=2 SV=3	TTC13	96.8	10	7	13	7	1.046	1.015	0.962	1.032	1.042	0.933	1.005	0.896712
Q03405	Urokinase plasminogen activator surface receptor OS=Homo sapiens OX=9606 GN=PLAUR PE=1 SV=1	PLAUR	37	27	6	14	6	1.322	1.099	1.021	0.887	0.92	0.874	1.284	0.0356762
Q8IUH5	Palmitoyltransferase ZDHHC17 OS=Homo sapiens OX=9606 GN=ZDHHC17 PE=1 SV=2	ZDHHC17	72.6	6	3	5	2	0.933	0.99	0.962	0.979	1.091	1.057	0.923	0.0935929
Q9NWS9	Zinc finger protein 446 OS=Homo sapiens OX=9606 GN=ZNF446 PE=1 SV=1	ZNF446	48.9	5	2	2	2	1.005	1.17	1.016	0.941	0.917	0.966	1.13	0.0791527
Q00653	Nuclear factor NF-kappa-B p100 subunit OS=Homo sapiens OX=9606 GN=NFKB2 PE=1 SV=4	NFKB2	96.7	10	6	9	6	1.104	1.014	1.06	0.905	0.967	0.913	1.141	0.0148703
Q8WVJ2	NudC domain-containing protein 2 OS=Homo sapiens OX=9606 GN=NUDCD2 PE=1 SV=1	NUDCD2	17.7	13	2	3	2	0.948	0.964	0.974	1.124	0.974	1.029	0.923	0.138123
P29474	Nitric oxide synthase, endothelial OS=Homo sapiens OX=9606 GN=NOS3 PE=1 SV=4	NOS3	133.2	20	19	37	19	1.049	1.015	0.961	1.01	1.016	0.936	1.021	0.596769
Q9BVL2	Nucleoporin p58/p45 OS=Homo sapiens OX=9606 GN=NUP58 PE=1 SV=1	NUP58	60.9	13	8	16	8	1.079	1.039	1.041	0.953	0.932	0.981	1.102	0.00719256
O00330	Pyruvate dehydrogenase protein X component, mitochondrial OS=Homo sapiens OX=9606 GN=PDHX PE=1 SV=3	PDHX	54.1	13	5	6	5	1.009	0.936	0.971	1.044	1.02	1.026	0.944	0.0624407
Q92733	Proline-rich protein PRCC OS=Homo sapiens OX=9606 GN=PRCC PE=1 SV=1	PRCC	52.4	2	1	1	1	0.826	1.035	1.225	1	0.956	1.007	1.042	0.819674
Q9Y619	Mitochondrial ornithine transporter 1 OS=Homo sapiens OX=9606 GN=SLC25A15 PE=1 SV=1	SLC25A15	32.7	9	3	3	3	0.98	1.01	0.97	1.014	1.038	0.995	0.971	0.167989
Q32NB8	CDP-diacylglycerol--glycerol-3-phosphate 3-phosphatidyltransferase, mitochondrial OS=Homo sapiens OX=9606 GN=PGS1 PE=2 SV=1	PGS1	62.7	6	3	4	3	0.987	1.037	1.039	0.977	0.937	0.964	1.064	0.040598
Q96JA3	Pleckstrin homology domain-containing family A member 8 OS=Homo sapiens OX=9606 GN=PLEKHA8 PE=1 SV=3	PLEKHA8	58.2	4	1	1	1	0.948	1.115	1.015	0.861	0.86	1.224	1.045	0.679701
Q9NX20	39S ribosomal protein L16, mitochondrial OS=Homo sapiens OX=9606 GN=MRPL16 PE=1 SV=1	MRPL16	28.4	14	2	3	2	1.002	1.135	0.92	1.002	1.16	0.776	1.041	0.727504
P42677	40S ribosomal protein S27 OS=Homo sapiens OX=9606 GN=RPS27 PE=1 SV=3	RPS27	9.5	14	1	4	1	0.893	0.972	0.984	1.12	0.975	1.075	0.899	0.107182
P82664	28S ribosomal protein S10, mitochondrial OS=Homo sapiens OX=9606 GN=MRPS10 PE=1 SV=2	MRPS10	23	9	1	8	1	1.046	0.996	0.911	1.017	1.076	0.947	0.971	0.621133
L0R6Q1	SLC35A4 upstream open reading frame protein OS=Homo sapiens OX=9606 GN=SLC35A4 PE=3 SV=1	SLC35A4	11.1	40	3	12	3	1.053	0.987	0.881	1.027	1.005	1.039	0.951	0.376754
Q68CR1	Protein sel-1 homolog 3 OS=Homo sapiens OX=9606 GN=SEL1L3 PE=1 SV=2	SEL1L3	128.5	1	1	2	1	0.982	0.822	0.929	1.172	1.092	1.004	0.836	0.0599265
O43704	Sulfotransferase family cytosolic 1B member 1 OS=Homo sapiens OX=9606 GN=SULT1B1 PE=1 SV=2	SULT1B1	34.9	17	4	6	4	1.032	0.929	0.837	1.141	1.005	1.107	0.86	0.0994778
P56192	Methionine--tRNA ligase, cytoplasmic OS=Homo sapiens OX=9606 GN=MARS1 PE=1 SV=2	MARS1	101.1	26	17	39	17	0.95	1.014	1.018	0.973	1.002	1.02	0.996	0.867973
Q96C24	Synaptotagmin-like protein 4 OS=Homo sapiens OX=9606 GN=SYTL4 PE=1 SV=2	SYTL4	76	6	4	4	4	1.003	1.026	1.069	0.992	0.944	0.992	1.058	0.0865473
Q9BTW9	Tubulin-specific chaperone D OS=Homo sapiens OX=9606 GN=TBCD PE=1 SV=2	TBCD	132.5	7	8	9	8	1.018	1.051	1.002	0.994	0.974	0.997	1.036	0.0917539
Q9Y3C8	Ubiquitin-fold modifier-conjugating enzyme 1 OS=Homo sapiens OX=9606 GN=UFC1 PE=1 SV=3	UFC1	19.4	5	1	2	1	1.329	1.004	0.923	1.067	0.916	0.733	1.199	0.308753
P51809	Vesicle-associated membrane protein 7 OS=Homo sapiens OX=9606 GN=VAMP7 PE=1 SV=3	VAMP7	24.9	7	2	2	2	0.982	1.015	1.082	0.962	0.944	1.035	1.047	0.31544
P17948	Vascular endothelial growth factor receptor 1 OS=Homo sapiens OX=9606 GN=FLT1 PE=1 SV=2	FLT1	150.7	2	2	2	2	1.024	1.027	0.98	1.074	1.094	0.8	1.021	0.779579
Q5T200	Zinc finger CCCH domain-containing protein 13 OS=Homo sapiens OX=9606 GN=ZC3H13 PE=1 SV=1	ZC3H13	196.5	2	3	3	3	0.954	0.96	1.038	1.099	0.995	0.977	0.961	0.440975
Q96GD0	Pyridoxal phosphate phosphatase OS=Homo sapiens OX=9606 GN=PDXP PE=1 SV=2	PDXP	31.7	8	2	4	2	0.872	0.981	1.08	0.926	1.034	1.136	0.947	0.559203
Q8IZL8	Proline-, glutamic acid- and leucine-rich protein 1 OS=Homo sapiens OX=9606 GN=PELP1 PE=1 SV=2	PELP1	119.6	23	14	37	14	0.992	1.012	0.993	1.023	1.028	0.988	0.986	0.382478
O00469	Procollagen-lysine,2-oxoglutarate 5-dioxygenase 2 OS=Homo sapiens OX=9606 GN=PLOD2 PE=1 SV=2	PLOD2	84.6	27	17	47	17	0.783	0.759	0.791	1.288	1.206	1.183	0.634	9.15016e-05
Q8NEB9	Phosphatidylinositol 3-kinase catalytic subunit type 3 OS=Homo sapiens OX=9606 GN=PIK3C3 PE=1 SV=1	PIK3C3	101.5	10	9	15	9	1.09	1.05	0.967	0.946	0.972	0.954	1.082	0.0994942
O75127	Pentatricopeptide repeat-containing protein 1, mitochondrial OS=Homo sapiens OX=9606 GN=PTCD1 PE=1 SV=2	PTCD1	78.8	4	2	3	2	0.909	1.038	1.006	1.076	1.04	0.946	0.964	0.548586
O95456	Proteasome assembly chaperone 1 OS=Homo sapiens OX=9606 GN=PSMG1 PE=1 SV=1	PSMG1	32.8	5	1	2	1	0.995	1.004	1.079	0.971	1.028	0.939	1.048	0.274563
Q9H0U6	39S ribosomal protein L18, mitochondrial OS=Homo sapiens OX=9606 GN=MRPL18 PE=1 SV=1	MRPL18	20.6	18	3	9	3	1.034	1.002	0.957	1.001	1.122	0.954	0.973	0.651839
O14802	DNA-directed RNA polymerase III subunit RPC1 OS=Homo sapiens OX=9606 GN=POLR3A PE=1 SV=2	POLR3A	155.5	6	7	8	7	1.075	1.096	1.026	0.901	0.926	0.972	1.142	0.0108478
P19474	E3 ubiquitin-protein ligase TRIM21 OS=Homo sapiens OX=9606 GN=TRIM21 PE=1 SV=1	TRIM21	54.1	7	4	7	4	0.876	1.003	1.118	1.066	0.938	1.023	0.99	0.874182
P62851	40S ribosomal protein S25 OS=Homo sapiens OX=9606 GN=RPS25 PE=1 SV=1	RPS25	13.7	14	2	7	2	0.829	1.057	1.312	0.957	1.01	0.888	1.12	0.518501
P23526	Adenosylhomocysteinase OS=Homo sapiens OX=9606 GN=AHCY PE=1 SV=4	AHCY	47.7	19	7	13	6	0.833	0.942	1.078	1.154	1.028	1.037	0.886	0.20794
P57060	RWD domain-containing protein 2B OS=Homo sapiens OX=9606 GN=RWDD2B PE=1 SV=1	RWDD2B	36.3	5	1	1	1	1.163	0.893	1	1.031	0.847	1.067	1.038	0.747892
Q86WA9	Sodium-independent sulfate anion transporter OS=Homo sapiens OX=9606 GN=SLC26A11 PE=1 SV=2	SLC26A11	65.3	12	5	6	5	1.056	1.035	0.975	1.046	1.071	0.961	0.996	0.937363
O43819	Protein SCO2 homolog, mitochondrial OS=Homo sapiens OX=9606 GN=SCO2 PE=1 SV=3	SCO2	29.8	38	8	19	8	1.023	1.022	0.938	1.058	1.007	1.009	0.97	0.405883
Q9NVC3	Putative sodium-coupled neutral amino acid transporter 7 OS=Homo sapiens OX=9606 GN=SLC38A7 PE=1 SV=1	SLC38A7	49.9	3	1	2	1	0.957	0.992	1.023	0.955	1.041	1.047	0.977	0.550052
Q96I25	Splicing factor 45 OS=Homo sapiens OX=9606 GN=RBM17 PE=1 SV=1	RBM17	44.9	10	5	9	5	1.053	0.943	0.992	0.96	0.927	1.124	0.992	0.943056
Q8WW59	SPRY domain-containing protein 4 OS=Homo sapiens OX=9606 GN=SPRYD4 PE=1 SV=2	SPRYD4	23.1	22	4	7	4	1.004	0.969	0.978	1.016	0.95	1.06	0.975	0.511494
O60264	SWI/SNF-related matrix-associated actin-dependent regulator of chromatin subfamily A member 5 OS=Homo sapiens OX=9606 GN=SMARCA5 PE=1 SV=1	SMARCA5	121.8	18	19	50	14	1.07	1.034	0.976	0.931	0.923	1.017	1.073	0.160473
P49588	Alanine--tRNA ligase, cytoplasmic OS=Homo sapiens OX=9606 GN=AARS1 PE=1 SV=2	AARS1	106.7	13	12	19	12	0.847	0.929	1.004	1.165	1	1.066	0.86	0.0848626
Q6ZMZ3	Nesprin-3 OS=Homo sapiens OX=9606 GN=SYNE3 PE=1 SV=2	SYNE3	112.1	22	19	40	19	1.127	1.078	1.07	0.879	0.897	0.933	1.209	0.00135115
P68371	Tubulin beta-4B chain OS=Homo sapiens OX=9606 GN=TUBB4B PE=1 SV=1	TUBB4B	49.8	56	17	123	2	0.846	0.728	0.986	1.252	0.936	1.277	0.739	0.0870311
O14795	Protein unc-13 homolog B OS=Homo sapiens OX=9606 GN=UNC13B PE=1 SV=2	UNC13B	180.6	3	3	3	3	1.008	1.019	0.926	1.147	0.991	0.86	0.985	0.922806
P49459	Ubiquitin-conjugating enzyme E2 A OS=Homo sapiens OX=9606 GN=UBE2A PE=1 SV=2	UBE2A	17.3	11	1	1	1	0.904	0.889	0.85	1.16	0.936	1.269	0.785	0.0641095
Q92890	Ubiquitin recognition factor in ER-associated degradation protein 1 OS=Homo sapiens OX=9606 GN=UFD1 PE=1 SV=3	UFD1	34.5	7	2	3	2	0.972	0.987	0.93	0.982	1.078	1.054	0.928	0.0886772
P45880	Voltage-dependent anion-selective channel protein 2 OS=Homo sapiens OX=9606 GN=VDAC2 PE=1 SV=2	VDAC2	31.5	40	9	35	9	1.069	0.986	0.935	0.982	1.078	0.993	0.979	0.682252
Q96K83	Zinc finger protein 521 OS=Homo sapiens OX=9606 GN=ZNF521 PE=1 SV=1	ZNF521	147.8	4	5	8	5	0.915	1.067	1.097	0.941	1.026	1.045	1.022	0.774738
P60510	Serine/threonine-protein phosphatase 4 catalytic subunit OS=Homo sapiens OX=9606 GN=PPP4C PE=1 SV=1	PPP4C	35.1	15	3	5	2	0.925	1.042	1.016	0.968	1.041	1.025	0.983	0.697035
P36873	Serine/threonine-protein phosphatase PP1-gamma catalytic subunit OS=Homo sapiens OX=9606 GN=PPP1CC PE=1 SV=1	PPP1CC	37	22	7	23	1	1.011	0.967	0.966	1.01	1.026	1.025	0.962	0.0687857
Q9UL25	Ras-related protein Rab-21 OS=Homo sapiens OX=9606 GN=RAB21 PE=1 SV=3	RAB21	24.3	13	3	4	3	0.939	0.962	0.918	1.049	1.022	1.085	0.893	0.00681357
Q96D71	RalBP1-associated Eps domain-containing protein 1 OS=Homo sapiens OX=9606 GN=REPS1 PE=1 SV=3	REPS1	86.6	6	3	6	3	1.008	1.071	1.065	0.977	0.922	0.971	1.095	0.0268583
P61019	Ras-related protein Rab-2A OS=Homo sapiens OX=9606 GN=RAB2A PE=1 SV=1	RAB2A	23.5	24	4	17	1	1.024	0.909	0.971	1.083	0.991	1.029	0.936	0.195263
Q9H0H5	Rac GTPase-activating protein 1 OS=Homo sapiens OX=9606 GN=RACGAP1 PE=1 SV=1	RACGAP1	71	1	1	1	1	1.162	0.967	1.013	1.06	0.859	0.94	1.099	0.311771
Q8WVD5	RING finger protein 141 OS=Homo sapiens OX=9606 GN=RNF141 PE=1 SV=1	RNF141	25.5	4	1	1	1	1.035	0.981	1.055	0.873	0.877	1.197	1.042	0.651504
Q14162	Scavenger receptor class F member 1 OS=Homo sapiens OX=9606 GN=SCARF1 PE=1 SV=3	SCARF1	87.3	8	6	8	6	1.035	1.072	1.116	0.938	1.02	0.899	1.128	0.0476535
Q6YHU6	Thyroid adenoma-associated protein OS=Homo sapiens OX=9606 GN=THADA PE=1 SV=1	THADA	219.5	0	1	1	1	1.02	0.899	0.976	1.028	0.996	1.087	0.931	0.181437
Q9BVC6	Transmembrane protein 109 OS=Homo sapiens OX=9606 GN=TMEM109 PE=1 SV=1	TMEM109	26.2	12	3	14	3	1.021	1.015	1.02	0.973	0.979	0.969	1.046	0.000206711
Q7Z7H5	Transmembrane emp24 domain-containing protein 4 OS=Homo sapiens OX=9606 GN=TMED4 PE=1 SV=1	TMED4	25.9	7	2	5	1	1.054	0.964	0.92	1.018	1.005	1.035	0.961	0.365823
Q6UWJ1	Transmembrane and coiled-coil domain-containing protein 3 OS=Homo sapiens OX=9606 GN=TMCO3 PE=1 SV=1	TMCO3	75.5	3	1	1	1
P52888	Thimet oligopeptidase OS=Homo sapiens OX=9606 GN=THOP1 PE=1 SV=2	THOP1	78.8	12	7	9	7	0.738	0.84	1.099	1.136	1.068	1.178	0.792	0.110213
Q04726	Transducin-like enhancer protein 3 OS=Homo sapiens OX=9606 GN=TLE3 PE=1 SV=2	TLE3	83.4	9	5	5	3	0.947	1.033	1.008	0.986	1.037	0.992	0.991	0.772207
O96008	Mitochondrial import receptor subunit TOM40 homolog OS=Homo sapiens OX=9606 GN=TOMM40 PE=1 SV=1	TOMM40	37.9	21	5	19	5	1.073	0.997	0.978	1.035	1.006	0.955	1.017	0.66872
O75962	Triple functional domain protein OS=Homo sapiens OX=9606 GN=TRIO PE=1 SV=2	TRIO	346.7	5	12	13	10	1.03	0.99	0.932	1.007	0.976	1.038	0.977	0.526165
Q2T9K0	Transmembrane protein 44 OS=Homo sapiens OX=9606 GN=TMEM44 PE=1 SV=3	TMEM44	52.2	6	1	4	1	0.947	0.978	0.873	0.993	1.141	1.065	0.875	0.063661
Q15631	Translin OS=Homo sapiens OX=9606 GN=TSN PE=1 SV=1	TSN	26.2	27	5	11	5	0.946	1.042	1.059	0.986	0.929	0.973	1.055	0.253927
Q8NG11	Tetraspanin-14 OS=Homo sapiens OX=9606 GN=TSPAN14 PE=1 SV=1	TSPAN14	30.7	21	5	15	5	1.045	0.918	0.956	1.074	1.025	0.98	0.948	0.309141
O95801	Tetratricopeptide repeat protein 4 OS=Homo sapiens OX=9606 GN=TTC4 PE=1 SV=3	TTC4	44.7	10	3	3	3	0.922	0.989	0.856	1.007	1.012	1.061	0.898	0.0728138
P61960	Ubiquitin-fold modifier 1 OS=Homo sapiens OX=9606 GN=UFM1 PE=1 SV=1	UFM1	9.1	59	3	10	3	0.945	0.979	0.99	1.028	1.064	1.015	0.938	0.0320636
Q9NPG3	Ubinuclein-1 OS=Homo sapiens OX=9606 GN=UBN1 PE=1 SV=2	UBN1	121.4	2	2	2	2	1.116	1.166	1.08	0.827	0.764	1.064	1.266	0.0741249
Q69YN4	Protein virilizer homolog OS=Homo sapiens OX=9606 GN=VIRMA PE=1 SV=2	VIRMA	201.9	6	11	18	11	1.027	1.036	0.959	0.925	0.982	1.05	1.022	0.636176
O60281	Zinc finger protein 292 OS=Homo sapiens OX=9606 GN=ZNF292 PE=1 SV=3	ZNF292	304.6	0	1	1	1	1.081	1.048	1.027	0.803	0.916	1.135	1.106	0.338777
O60232	Protein ZNRD2 OS=Homo sapiens OX=9606 GN=ZNRD2 PE=1 SV=1	ZNRD2	21.5	24	2	3	2	0.942	0.847	1.014	1.108	0.872	1.24	0.87	0.323119
Q9BQ24	Zinc finger FYVE domain-containing protein 21 OS=Homo sapiens OX=9606 GN=ZFYVE21 PE=1 SV=1	ZFYVE21	26.5	9	2	2	2	0.986	1.009	1.049	0.956	0.961	1.058	1.023	0.562599
Q6PML9	Zinc transporter 9 OS=Homo sapiens OX=9606 GN=SLC30A9 PE=1 SV=1	SLC30A9	63.5	13	8	12	8	1.056	1.046	1.002	0.957	1	0.946	1.069	0.0457193
Q6DD87	Zinc finger protein 787 OS=Homo sapiens OX=9606 GN=ZNF787 PE=1 SV=4	ZNF787	40.4	9	1	1	1	1.177	0.908	1.076	0.746	1.118	0.97	1.115	0.452016
P0CG38	POTE ankyrin domain family member I OS=Homo sapiens OX=9606 GN=POTEI PE=3 SV=1	POTEI	121.2	10	7	36	1	0.57	1.175	1.138	1.032	1.09	1.054	0.908	0.56721
P28065	Proteasome subunit beta type-9 OS=Homo sapiens OX=9606 GN=PSMB9 PE=1 SV=2	PSMB9	23.3	4	1	1	1	0.828	1.037	1.293	0.968	0.927	1.003	1.09	0.620747
Q5JRX3	Presequence protease, mitochondrial OS=Homo sapiens OX=9606 GN=PITRM1 PE=1 SV=3	PITRM1	117.3	31	27	72	27	1.006	0.983	0.938	1.022	1.078	1	0.944	0.131908
O75044	SLIT-ROBO Rho GTPase-activating protein 2 OS=Homo sapiens OX=9606 GN=SRGAP2 PE=1 SV=3	SRGAP2	120.8	4	4	4	4	1.054	0.99	1.026	1.014	1.015	0.989	1.017	0.448175
Q07955	Serine/arginine-rich splicing factor 1 OS=Homo sapiens OX=9606 GN=SRSF1 PE=1 SV=2	SRSF1	27.7	46	11	55	11	0.974	1.022	0.994	0.953	1.047	1.014	0.992	0.821969
Q5VSL9	Striatin-interacting protein 1 OS=Homo sapiens OX=9606 GN=STRIP1 PE=1 SV=1	STRIP1	95.5	13	8	14	8	1.028	1.02	1.013	0.968	0.978	1.001	1.039	0.0243151
Q86WV6	Stimulator of interferon genes protein OS=Homo sapiens OX=9606 GN=STING1 PE=1 SV=1	STING1	42.2	14	4	10	4	1.204	1.04	0.97	0.936	0.937	0.924	1.149	0.102158
Q8TE77	Protein phosphatase Slingshot homolog 3 OS=Homo sapiens OX=9606 GN=SSH3 PE=1 SV=2	SSH3	73	3	2	2	2	1.057	1.111	0.972	0.966	0.959	0.94	1.096	0.0862843
Q8TEA7	TBC domain-containing protein kinase-like protein OS=Homo sapiens OX=9606 GN=TBCK PE=1 SV=4	TBCK	100.6	6	5	7	5	0.98	1.068	1.062	1.009	0.939	1.019	1.048	0.28285
Q9H0R3	Transmembrane protein 222 OS=Homo sapiens OX=9606 GN=TMEM222 PE=1 SV=2	TMEM222	23.2	22	2	7	2	1.07	0.96	0.96	0.871	1.123	1.01	0.995	0.994439
Q9BXR0	Queuine tRNA-ribosyltransferase catalytic subunit 1 OS=Homo sapiens OX=9606 GN=QTRT1 PE=1 SV=3	QTRT1	44	3	1	2	1	0.892	1.066	1.169	0.935	1.01	0.964	1.075	0.464903
Q9Y5L4	Mitochondrial import inner membrane translocase subunit Tim13 OS=Homo sapiens OX=9606 GN=TIMM13 PE=1 SV=1	TIMM13	10.5	34	3	8	3	1.006	0.966	0.966	0.936	1.037	1.042	0.974	0.543954
Q9H0V1	Transmembrane protein 168 OS=Homo sapiens OX=9606 GN=TMEM168 PE=2 SV=2	TMEM168	79.7	6	3	5	3	1.021	1.035	0.978	0.996	1.009	1.02	1.003	0.88935
Q9UPN9	E3 ubiquitin-protein ligase TRIM33 OS=Homo sapiens OX=9606 GN=TRIM33 PE=1 SV=3	TRIM33	122.5	4	5	6	5	0.944	0.989	1.018	0.97	0.992	1.12	0.957	0.44738
O95858	Tetraspanin-15 OS=Homo sapiens OX=9606 GN=TSPAN15 PE=1 SV=1	TSPAN15	33.1	15	3	5	3	1.38	1.094	1.038	0.848	0.864	0.79	1.404	0.0223065
P30530	Tyrosine-protein kinase receptor UFO OS=Homo sapiens OX=9606 GN=AXL PE=1 SV=4	AXL	98.3	3	2	2	2	0.984	0.9	0.87	1.145	0.932	1.173	0.847	0.118765
Q9BZV1	UBX domain-containing protein 6 OS=Homo sapiens OX=9606 GN=UBXN6 PE=1 SV=1	UBXN6	49.7	21	5	10	5	1.142	1.023	0.975	0.984	1.024	0.898	1.081	0.275702
Q9Y5K5	Ubiquitin carboxyl-terminal hydrolase isozyme L5 OS=Homo sapiens OX=9606 GN=UCHL5 PE=1 SV=3	UCHL5	37.6	31	8	15	8	0.976	1.025	1.02	1.011	0.958	1.012	1.013	0.604473
P26368	Splicing factor U2AF 65 kDa subunit OS=Homo sapiens OX=9606 GN=U2AF2 PE=1 SV=4	U2AF2	53.5	24	8	30	8	0.954	1.019	1.052	0.986	1.024	0.976	1.013	0.721177
O94966	Ubiquitin carboxyl-terminal hydrolase 19 OS=Homo sapiens OX=9606 GN=USP19 PE=1 SV=2	USP19	145.6	3	3	3	3	1.024	1.005	1.001	0.954	0.972	1.075	1.01	0.785969
P61421	V-type proton ATPase subunit d 1 OS=Homo sapiens OX=9606 GN=ATP6V0D1 PE=1 SV=1	ATP6V0D1	40.3	29	7	9	7	1.004	0.981	0.976	1.01	1.055	0.95	0.982	0.614903
Q14119	Vascular endothelial zinc finger 1 OS=Homo sapiens OX=9606 GN=VEZF1 PE=1 SV=2	VEZF1	56.9	3	2	3	1	1.092	1.064	0.999	0.913	0.997	0.936	1.109	0.0503349
Q9H6R6	Palmitoyltransferase ZDHHC6 OS=Homo sapiens OX=9606 GN=ZDHHC6 PE=1 SV=1	ZDHHC6	47.6	3	1	1	1	0.96	1.005	1.103	1.009	0.983	0.964	1.038	0.452646
Q86UK7	E3 ubiquitin-protein ligase ZNF598 OS=Homo sapiens OX=9606 GN=ZNF598 PE=1 SV=1	ZNF598	98.6	5	4	5	4	0.954	1.026	0.952	1.06	0.948	1.042	0.961	0.412699
Q9P2E3	NFX1-type zinc finger-containing protein 1 OS=Homo sapiens OX=9606 GN=ZNFX1 PE=2 SV=2	ZNFX1	220.1	5	6	11	6	1.144	1.01	0.972	0.99	0.916	0.968	1.088	0.205125
Q9Y6M5	Zinc transporter 1 OS=Homo sapiens OX=9606 GN=SLC30A1 PE=1 SV=3	SLC30A1	55.3	5	2	3	2	0.982	1.019	0.936	0.99	1.072	1.004	0.958	0.283545
Q2TB10	Zinc finger protein 800 OS=Homo sapiens OX=9606 GN=ZNF800 PE=1 SV=1	ZNF800	75.2	12	6	12	6	1.154	1.009	0.978	0.964	0.924	0.975	1.097	0.16559
O95602	DNA-directed RNA polymerase I subunit RPA1 OS=Homo sapiens OX=9606 GN=POLR1A PE=1 SV=2	POLR1A	194.7	15	16	31	16	0.979	1.019	0.965	0.998	0.975	1.019	0.99	0.658976
P62875	DNA-directed RNA polymerases I, II, and III subunit RPABC5 OS=Homo sapiens OX=9606 GN=POLR2L PE=1 SV=1	POLR2L	7.6	13	1	4	1	0.973	0.991	0.993	1.071	0.97	1.015	0.968	0.334835
Q9Y3B9	RRP15-like protein OS=Homo sapiens OX=9606 GN=RRP15 PE=1 SV=2	RRP15	31.5	6	2	2	2	1.079	0.998	0.9	1.049	0.881	1.092	0.985	0.880564
Q15404	Ras suppressor protein 1 OS=Homo sapiens OX=9606 GN=RSU1 PE=1 SV=3	RSU1	31.5	33	8	16	8	1.125	1.074	1.026	0.942	0.946	0.944	1.139	0.00830809
Q9NSD9	Phenylalanine--tRNA ligase beta subunit OS=Homo sapiens OX=9606 GN=FARSB PE=1 SV=3	FARSB	66.1	21	13	27	13	0.83	0.97	1.092	1.043	0.982	1.118	0.92	0.37268
Q9NVG8	TBC1 domain family member 13 OS=Homo sapiens OX=9606 GN=TBC1D13 PE=1 SV=3	TBC1D13	46.5	26	9	11	9	1.066	1.055	1.035	0.947	0.922	0.969	1.112	0.0031653
Q96BW9	Phosphatidate cytidylyltransferase, mitochondrial OS=Homo sapiens OX=9606 GN=TAMM41 PE=1 SV=2	TAMM41	51	8	3	6	3	1.009	1.006	0.952	1.008	1.111	0.941	0.97	0.606478
Q15814	Tubulin-specific chaperone C OS=Homo sapiens OX=9606 GN=TBCC PE=1 SV=2	TBCC	39.2	6	2	2	2	1.099	1.015	0.908	1	1.014	0.956	1.018	0.813827
Q9HBL0	Tensin-1 OS=Homo sapiens OX=9606 GN=TNS1 PE=1 SV=2	TNS1	185.6	3	5	8	4	1.018	0.988	0.956	1.028	0.875	1.128	0.977	0.826033
Q00059	Transcription factor A, mitochondrial OS=Homo sapiens OX=9606 GN=TFAM PE=1 SV=1	TFAM	29.1	30	8	12	8	1.094	1.092	1.016	0.853	1.019	0.874	1.166	0.0619354
Q9NPL8	Complex I assembly factor TIMMDC1, mitochondrial OS=Homo sapiens OX=9606 GN=TIMMDC1 PE=1 SV=2	TIMMDC1	32.2	24	6	8	6	1.073	1.017	0.907	0.962	1.036	0.947	1.018	0.794043
Q9BZW5	Transmembrane 6 superfamily member 1 OS=Homo sapiens OX=9606 GN=TM6SF1 PE=1 SV=2	TM6SF1	41.6	9	3	4	3	0.909	1.084	1.039	1.006	0.989	0.995	1.014	0.84381
Q9Y3D7	Mitochondrial import inner membrane translocase subunit TIM16 OS=Homo sapiens OX=9606 GN=PAM16 PE=1 SV=2	PAM16	13.8	34	3	8	3	1.031	1.001	0.885	1.034	1.129	0.956	0.935	0.37543
Q9NW97	Transmembrane protein 51 OS=Homo sapiens OX=9606 GN=TMEM51 PE=1 SV=1	TMEM51	27.7	9	1	2	1	1.027	0.999	1.141	1.068	0.72	1.078	1.105	0.454469
Q9ULJ6	Zinc finger MIZ domain-containing protein 1 OS=Homo sapiens OX=9606 GN=ZMIZ1 PE=1 SV=3	ZMIZ1	115.4	4	3	3	3	0.978	1.017	1.122	0.949	0.924	0.966	1.098	0.0985778
Q9P1Z0	Zinc finger and BTB domain-containing protein 4 OS=Homo sapiens OX=9606 GN=ZBTB4 PE=1 SV=3	ZBTB4	105	3	2	2	2	1.012	0.905	0.912	1.026	1.164	0.974	0.894	0.15969
Q9NYG2	Palmitoyltransferase ZDHHC3 OS=Homo sapiens OX=9606 GN=ZDHHC3 PE=1 SV=2	ZDHHC3	34.1	4	1	3	1	0.891	0.952	1.002	0.988	0.95	1.241	0.895	0.307819
Q9P1U0	DNA-directed RNA polymerase I subunit RPA12 OS=Homo sapiens OX=9606 GN=POLR1H PE=1 SV=1	POLR1H	13.9	21	2	4	2	1.011	0.966	1.018	1.032	0.967	1.017	0.993	0.802188
P19388	DNA-directed RNA polymerases I, II, and III subunit RPABC1 OS=Homo sapiens OX=9606 GN=POLR2E PE=1 SV=4	POLR2E	24.5	21	4	10	4	1.045	0.938	0.97	1.006	1.014	1.051	0.962	0.312266
P52435	DNA-directed RNA polymerase II subunit RPB11-a OS=Homo sapiens OX=9606 GN=POLR2J PE=1 SV=1	POLR2J	13.3	18	2	3	2	1.027	1.021	0.89	1.002	1.028	1.028	0.961	0.425859
P51398	28S ribosomal protein S29, mitochondrial OS=Homo sapiens OX=9606 GN=DAP3 PE=1 SV=1	DAP3	45.5	21	7	15	7	0.996	0.961	0.942	1.027	1.066	0.995	0.939	0.0705642
Q9Y265	RuvB-like 1 OS=Homo sapiens OX=9606 GN=RUVBL1 PE=1 SV=1	RUVBL1	50.2	32	10	28	10	0.967	0.988	1.002	1.002	0.958	1.116	0.961	0.464951
P57772	Selenocysteine-specific elongation factor OS=Homo sapiens OX=9606 GN=EEFSEC PE=1 SV=4	EEFSEC	65.3	7	4	4	4	1.023	1.073	0.924	0.99	0.981	1.047	1.001	0.986919
Q8TAQ2	SWI/SNF complex subunit SMARCC2 OS=Homo sapiens OX=9606 GN=SMARCC2 PE=1 SV=1	SMARCC2	132.8	10	10	25	6	1.043	1	1.015	0.98	1.004	1.015	1.02	0.294027
P30626	Sorcin OS=Homo sapiens OX=9606 GN=SRI PE=1 SV=1	SRI	21.7	22	4	6	4	1.016	0.98	1.134	1.034	0.944	0.948	1.07	0.27875
O95347	Structural maintenance of chromosomes protein 2 OS=Homo sapiens OX=9606 GN=SMC2 PE=1 SV=2	SMC2	135.6	9	10	15	10	0.962	0.93	0.855	1.165	0.953	1.15	0.841	0.0815743
Q14683	Structural maintenance of chromosomes protein 1A OS=Homo sapiens OX=9606 GN=SMC1A PE=1 SV=2	SMC1A	143.1	25	28	57	28	1.07	1.069	0.987	0.938	0.965	0.981	1.084	0.0548477
Q15477	Helicase SKI2W OS=Homo sapiens OX=9606 GN=SKIV2L PE=1 SV=3	SKIV2L	137.7	12	12	16	12	0.935	0.978	1.006	1.076	0.99	1.048	0.937	0.11837
Q5H9L2	Transcription elongation factor A protein-like 5 OS=Homo sapiens OX=9606 GN=TCEAL5 PE=1 SV=1	TCEAL5	23.3	4	1	1	1	0.911	1.016	0.978	0.906	1.092	1.111	0.934	0.423745
O75157	TSC22 domain family protein 2 OS=Homo sapiens OX=9606 GN=TSC22D2 PE=1 SV=3	TSC22D2	79.2	3	2	2	1	0.92	0.949	1.019	1.013	0.931	1.192	0.921	0.377159
Q12789	General transcription factor 3C polypeptide 1 OS=Homo sapiens OX=9606 GN=GTF3C1 PE=1 SV=4	GTF3C1	238.7	5	9	17	9	1	0.974	1.024	0.908	0.949	1.049	1.032	0.50723
Q9P016	Thymocyte nuclear protein 1 OS=Homo sapiens OX=9606 GN=THYN1 PE=1 SV=1	THYN1	25.7	20	5	7	5	1.059	1.067	1.168	0.902	0.916	0.979	1.178	0.015459
Q9Y2S6	Translation machinery-associated protein 7 OS=Homo sapiens OX=9606 GN=TMA7 PE=1 SV=1	TMA7	7.1	14	1	2	1	0.819	0.882	0.985	1.165	0.988	1.189	0.804	0.0516736
Q15785	Mitochondrial import receptor subunit TOM34 OS=Homo sapiens OX=9606 GN=TOMM34 PE=1 SV=2	TOMM34	34.5	26	5	11	5	1.036	1	0.999	0.97	0.972	0.942	1.052	0.0312501
P00750	Tissue-type plasminogen activator OS=Homo sapiens OX=9606 GN=PLAT PE=1 SV=1	PLAT	62.9	25	10	19	10	1.4	1.195	0.986	0.816	0.822	0.834	1.449	0.0238149
P07204	Thrombomodulin OS=Homo sapiens OX=9606 GN=THBD PE=1 SV=2	THBD	60.3	2	1	3	1	1.705	1.141	0.739	0.622	0.975	0.738	1.535	0.229633
P63027	Vesicle-associated membrane protein 2 OS=Homo sapiens OX=9606 GN=VAMP2 PE=1 SV=3	VAMP2	12.7	34	3	8	1	1.016	0.99	1.058	1.043	0.969	0.94	1.038	0.357686
Q9BV38	WD repeat-containing protein 18 OS=Homo sapiens OX=9606 GN=WDR18 PE=1 SV=2	WDR18	47.4	15	6	12	6	1.035	1.044	1.033	0.951	0.971	0.994	1.067	0.00778048
O75063	Glycosaminoglycan xylosylkinase OS=Homo sapiens OX=9606 GN=FAM20B PE=1 SV=1	FAM20B	46.4	5	2	4	2	0.966	1.006	0.935	1.004	1.051	1.042	0.939	0.0665947
Q9BZH6	WD repeat-containing protein 11 OS=Homo sapiens OX=9606 GN=WDR11 PE=1 SV=1	WDR11	136.6	11	9	16	9	1.156	1.007	0.962	0.984	1.032	0.956	1.051	0.468796
O75691	Small subunit processome component 20 homolog OS=Homo sapiens OX=9606 GN=UTP20 PE=1 SV=3	UTP20	318.2	8	19	42	19	1.024	0.978	0.953	1.011	0.998	1.031	0.972	0.280714
O43592	Exportin-T OS=Homo sapiens OX=9606 GN=XPOT PE=1 SV=2	XPOT	109.9	8	7	9	7	0.914	0.929	0.967	1.083	0.971	1.051	0.905	0.0537981
P17029	Zinc finger protein with KRAB and SCAN domains 1 OS=Homo sapiens OX=9606 GN=ZKSCAN1 PE=1 SV=3	ZKSCAN1	63.6	5	2	2	2	0.978	0.958	0.972	1.098	0.928	1.078	0.937	0.308729
Q9BRL6	Serine/arginine-rich splicing factor 8 OS=Homo sapiens OX=9606 GN=SRSF8 PE=1 SV=1	SRSF8	32.3	3	1	2	1	0.804	1.063	1.206	1.034	0.92	1.025	1.032	0.889976
P27105	Stomatin OS=Homo sapiens OX=9606 GN=STOM PE=1 SV=3	STOM	31.7	38	8	65	8	0.946	1.012	0.998	1.002	1.133	0.967	0.953	0.425297
P29083	General transcription factor IIE subunit 1 OS=Homo sapiens OX=9606 GN=GTF2E1 PE=1 SV=2	GTF2E1	49.4	12	4	4	4	1.03	0.998	0.986	1.02	0.943	1.064	0.996	0.935813
Q92844	TRAF family member-associated NF-kappa-B activator OS=Homo sapiens OX=9606 GN=TANK PE=1 SV=2	TANK	47.8	8	2	2	2	1.034	0.896	0.98	1.058	1.103	0.93	0.941	0.419789
Q9NYJ8	TGF-beta-activated kinase 1 and MAP3K7-binding protein 2 OS=Homo sapiens OX=9606 GN=TAB2 PE=1 SV=1	TAB2	76.4	5	2	2	2	0.95	0.984	1.251	0.909	0.912	1.003	1.128	0.285556
O60220	Mitochondrial import inner membrane translocase subunit Tim8 A OS=Homo sapiens OX=9606 GN=TIMM8A PE=1 SV=1	TIMM8A	11	68	4	11	4	0.957	1	0.881	1.042	1.062	1.043	0.902	0.0498085
Q8IYQ7	Threonine synthase-like 1 OS=Homo sapiens OX=9606 GN=THNSL1 PE=1 SV=2	THNSL1	83	7	4	5	4	0.952	0.986	0.974	0.968	0.998	1.045	0.967	0.24887
Q86UB9	Transmembrane protein 135 OS=Homo sapiens OX=9606 GN=TMEM135 PE=2 SV=2	TMEM135	52.3	4	2	2	2	0.964	1.213	1.043	1.004	0.912	0.885	1.15	0.153122
P42765	3-ketoacyl-CoA thiolase, mitochondrial OS=Homo sapiens OX=9606 GN=ACAA2 PE=1 SV=2	ACAA2	41.9	42	10	35	10	1.008	1.039	1.027	0.95	1.04	0.948	1.046	0.220368
Q9Y2W2	WW domain-binding protein 11 OS=Homo sapiens OX=9606 GN=WBP11 PE=1 SV=1	WBP11	70	10	6	12	6	1.035	1.043	0.977	1.001	0.87	1.059	1.043	0.510485
Q96LD4	E3 ubiquitin-protein ligase TRIM47 OS=Homo sapiens OX=9606 GN=TRIM47 PE=1 SV=2	TRIM47	69.5	11	6	10	6	1.082	1.065	1.019	0.96	0.922	0.952	1.117	0.00706876
Q5T4D3	Protein O-mannosyl-transferase TMTC4 OS=Homo sapiens OX=9606 GN=TMTC4 PE=1 SV=2	TMTC4	82.9	5	3	3	3	1.186	1.07	1.013	0.851	0.951	0.896	1.212	0.0274894
Q9BRA2	Thioredoxin domain-containing protein 17 OS=Homo sapiens OX=9606 GN=TXNDC17 PE=1 SV=1	TXNDC17	13.9	30	3	4	3	0.796	0.864	1.088	1.207	1.023	1.008	0.849	0.197741
Q9Y5S1	Transient receptor potential cation channel subfamily V member 2 OS=Homo sapiens OX=9606 GN=TRPV2 PE=1 SV=1	TRPV2	85.9	3	2	2	2	0.901	0.968	0.907	1.046	1.054	1.132	0.859	0.0110891
Q9Y385	Ubiquitin-conjugating enzyme E2 J1 OS=Homo sapiens OX=9606 GN=UBE2J1 PE=1 SV=2	UBE2J1	35.2	7	2	2	2	1.305	1.048	0.894	0.969	0.929	0.827	1.192	0.238453
Q9H832	Ubiquitin-conjugating enzyme E2 Z OS=Homo sapiens OX=9606 GN=UBE2Z PE=1 SV=2	UBE2Z	38.2	9	2	2	2	0.963	1.1	0.972	1.087	1.012	0.877	1.02	0.790182
O43314	Inositol hexakisphosphate and diphosphoinositol-pentakisphosphate kinase 2 OS=Homo sapiens OX=9606 GN=PPIP5K2 PE=1 SV=3	PPIP5K2	140.3	5	6	6	6	1.021	1.029	1.018	0.952	0.976	1.062	1.026	0.464625
Q9NNW5	WD repeat-containing protein 6 OS=Homo sapiens OX=9606 GN=WDR6 PE=1 SV=1	WDR6	121.6	2	3	4	3	0.912	0.966	1.039	1.074	1.015	1.032	0.935	0.171194
P49406	39S ribosomal protein L19, mitochondrial OS=Homo sapiens OX=9606 GN=MRPL19 PE=1 SV=2	MRPL19	33.5	24	7	14	7	1.008	1.012	0.967	1.016	1.094	0.932	0.982	0.753647
Q9NQZ2	Something about silencing protein 10 OS=Homo sapiens OX=9606 GN=UTP3 PE=1 SV=1	UTP3	54.5	3	1	1	1	0.868	1.054	1.069	0.84	1.133	1.06	0.986	0.931393
Q96KG9	N-terminal kinase-like protein OS=Homo sapiens OX=9606 GN=SCYL1 PE=1 SV=1	SCYL1	89.6	12	7	14	7	0.947	0.978	0.945	1.038	0.982	1.091	0.923	0.0691977
Q9H3T3	Semaphorin-6B OS=Homo sapiens OX=9606 GN=SEMA6B PE=1 SV=4	SEMA6B	95.2	9	5	8	5	0.995	1.122	1.066	0.955	0.947	0.904	1.134	0.0320177
Q13796	Protein Shroom2 OS=Homo sapiens OX=9606 GN=SHROOM2 PE=1 SV=1	SHROOM2	176.3	1	1	1	1	0.986	0.996	0.918	1.092	0.969	1.044	0.934	0.19256
Q92835	Phosphatidylinositol 3,4,5-trisphosphate 5-phosphatase 1 OS=Homo sapiens OX=9606 GN=INPP5D PE=1 SV=2	INPP5D	133.2	4	5	5	5	1.054	1.029	0.99	0.957	0.975	0.996	1.05	0.0896538
Q9NWH9	SAFB-like transcription modulator OS=Homo sapiens OX=9606 GN=SLTM PE=1 SV=2	SLTM	117.1	9	11	14	11	1.143	1.116	1.02	0.918	0.887	0.887	1.218	0.00578898
P53814	Smoothelin OS=Homo sapiens OX=9606 GN=SMTN PE=1 SV=7	SMTN	99	3	3	4	3	1.015	1.042	0.908	1.087	0.854	1.055	0.99	0.943603
Q9H9C1	Spermatogenesis-defective protein 39 homolog OS=Homo sapiens OX=9606 GN=VIPAS39 PE=1 SV=1	VIPAS39	57	5	2	6	2	1.098	0.976	1.062	0.886	0.999	0.985	1.093	0.160309
Q8WU79	Stromal membrane-associated protein 2 OS=Homo sapiens OX=9606 GN=SMAP2 PE=1 SV=1	SMAP2	46.8	6	2	3	2	0.928	0.958	0.932	1.114	1.074	1.001	0.884	0.0203138
Q9NXA8	NAD-dependent protein deacylase sirtuin-5, mitochondrial OS=Homo sapiens OX=9606 GN=SIRT5 PE=1 SV=2	SIRT5	33.9	7	2	2	2	1.022	1.056	1.03	0.975	0.91	1.022	1.069	0.125369
Q96SB8	Structural maintenance of chromosomes protein 6 OS=Homo sapiens OX=9606 GN=SMC6 PE=1 SV=2	SMC6	126.2	4	4	11	4	1.064	0.989	1.091	0.918	0.938	1.072	1.074	0.269326
Q07889	Son of sevenless homolog 1 OS=Homo sapiens OX=9606 GN=SOS1 PE=1 SV=1	SOS1	152.4	3	3	4	3	0.98	0.938	1.041	0.963	1.001	1.121	0.959	0.499861
Q5VWG9	Transcription initiation factor TFIID subunit 3 OS=Homo sapiens OX=9606 GN=TAF3 PE=1 SV=1	TAF3	103.5	3	2	3	2	0.95	0.943	0.97	1.016	1.008	1.124	0.909	0.0601445
Q5ST30	Valine--tRNA ligase, mitochondrial OS=Homo sapiens OX=9606 GN=VARS2 PE=1 SV=2	VARS2	118.4	5	5	6	5	0.91	0.918	0.987	0.982	1.04	1.03	0.922	0.060227
Q8WUH6	Transmembrane protein 263 OS=Homo sapiens OX=9606 GN=TMEM263 PE=1 SV=1	TMEM263	11.7	25	2	4	2	0.928	0.945	1.027	1.154	0.921	1.107	0.911	0.306174
Q6UW68	Transmembrane protein 205 OS=Homo sapiens OX=9606 GN=TMEM205 PE=1 SV=1	TMEM205	21.2	21	3	11	3	1.061	0.976	1.02	0.952	1.024	0.953	1.044	0.278156
Q96K49	Transmembrane protein 87B OS=Homo sapiens OX=9606 GN=TMEM87B PE=1 SV=1	TMEM87B	63.5	5	2	4	2	1.096	1.018	0.879	0.964	1.07	0.96	1	0.967423
Q9BVV7	Mitochondrial import inner membrane translocase subunit Tim21 OS=Homo sapiens OX=9606 GN=TIMM21 PE=1 SV=1	TIMM21	28.2	14	3	7	3	1.058	1.025	0.941	1.001	1.039	0.974	1.003	0.953765
Q13049	E3 ubiquitin-protein ligase TRIM32 OS=Homo sapiens OX=9606 GN=TRIM32 PE=1 SV=2	TRIM32	71.9	5	2	5	2	1.013	0.978	0.906	0.97	1.082	1.049	0.934	0.215359
Q15654	Thyroid receptor-interacting protein 6 OS=Homo sapiens OX=9606 GN=TRIP6 PE=1 SV=3	TRIP6	50.3	17	5	7	5	1.095	0.966	0.97	0.963	0.962	0.974	1.046	0.358307
Q9Y2L5	Trafficking protein particle complex subunit 8 OS=Homo sapiens OX=9606 GN=TRAPPC8 PE=1 SV=2	TRAPPC8	160.9	4	4	8	4	1.053	1.071	0.991	0.961	0.988	0.99	1.06	0.0859389
Q9UBN6	Tumor necrosis factor receptor superfamily member 10D OS=Homo sapiens OX=9606 GN=TNFRSF10D PE=1 SV=1	TNFRSF10D	41.8	14	3	5	3	0.76	0.787	0.695	1.345	1.11	1.238	0.607	0.00173844
Q03169	Tumor necrosis factor alpha-induced protein 2 OS=Homo sapiens OX=9606 GN=TNFAIP2 PE=1 SV=2	TNFAIP2	72.6	1	1	1	1	1.13	1.165	1.225	0.834	0.881	0.789	1.406	0.000998518
O60704	Protein-tyrosine sulfotransferase 2 OS=Homo sapiens OX=9606 GN=TPST2 PE=1 SV=1	TPST2	41.9	7	2	4	2	1.082	0.998	0.942	0.98	1.03	0.966	1.015	0.767914
P29597	Non-receptor tyrosine-protein kinase TYK2 OS=Homo sapiens OX=9606 GN=TYK2 PE=1 SV=3	TYK2	133.6	4	5	7	5	0.994	0.997	0.95	1.006	1.027	0.992	0.972	0.202427
Q2TAM9	Tumor suppressor candidate gene 1 protein OS=Homo sapiens OX=9606 GN=TUSC1 PE=1 SV=3	TUSC1	23.4	6	1	1	1	0.897	0.98	1.017	1.111	1.012	1.004	0.925	0.190954
Q92575	UBX domain-containing protein 4 OS=Homo sapiens OX=9606 GN=UBXN4 PE=1 SV=2	UBXN4	56.7	15	4	8	4	1.069	0.91	0.927	1.074	1.05	1.005	0.929	0.234546
P17028	Zinc finger protein 24 OS=Homo sapiens OX=9606 GN=ZNF24 PE=1 SV=4	ZNF24	42.1	5	2	5	2	1.006	0.986	1.08	0.948	1.013	0.982	1.044	0.274785
Q68DK2	Zinc finger FYVE domain-containing protein 26 OS=Homo sapiens OX=9606 GN=ZFYVE26 PE=1 SV=3	ZFYVE26	284.4	3	6	6	6	1.054	1.03	1.076	0.918	0.922	1.052	1.093	0.123256
Q8TAD4	Zinc transporter 5 OS=Homo sapiens OX=9606 GN=SLC30A5 PE=1 SV=1	SLC30A5	84	1	1	2	1	0.945	0.935	1.002	1.043	1.097	0.99	0.921	0.0883101
Q9H5H4	Zinc finger protein 768 OS=Homo sapiens OX=9606 GN=ZNF768 PE=1 SV=2	ZNF768	60.2	2	1	1	1	1.087	1.132	1.179	0.939	0.721	0.973	1.291	0.0540048
O95405	Zinc finger FYVE domain-containing protein 9 OS=Homo sapiens OX=9606 GN=ZFYVE9 PE=1 SV=2	ZFYVE9	156.3	2	3	3	3	1.064	1.016	0.909	1.107	0.981	1.08	0.943	0.377801
Q6P4R8	Nuclear factor related to kappa-B-binding protein OS=Homo sapiens OX=9606 GN=NFRKB PE=1 SV=2	NFRKB	138.9	1	1	1	1	0.923	1.005	0.978	1	1.002	1.108	0.934	0.185457
Q6P5Z2	Serine/threonine-protein kinase N3 OS=Homo sapiens OX=9606 GN=PKN3 PE=1 SV=1	PKN3	99.4	2	1	1	1	1.081	0.939	1.141	0.936	0.875	1.049	1.105	0.273888
O75400	Pre-mRNA-processing factor 40 homolog A OS=Homo sapiens OX=9606 GN=PRPF40A PE=1 SV=2	PRPF40A	108.7	15	14	44	13	1.046	0.983	0.974	0.978	1.014	1	1.004	0.901101
Q2KHR3	Glutamine and serine-rich protein 1 OS=Homo sapiens OX=9606 GN=QSER1 PE=1 SV=3	QSER1	189.9	1	1	1	1	0.927	1.013	1.09	0.959	1.026	1.008	1.012	0.846862
Q96GC5	39S ribosomal protein L48, mitochondrial OS=Homo sapiens OX=9606 GN=MRPL48 PE=1 SV=2	MRPL48	23.9	16	3	11	3	1.022	1.028	0.981	1.004	1.007	0.943	1.026	0.374057
Q96L92	Sorting nexin-27 OS=Homo sapiens OX=9606 GN=SNX27 PE=1 SV=2	SNX27	61.2	8	3	4	3	1.048	1.037	0.913	0.96	1.076	0.983	0.993	0.897916
Q13243	Serine/arginine-rich splicing factor 5 OS=Homo sapiens OX=9606 GN=SRSF5 PE=1 SV=1	SRSF5	31.2	22	5	11	4	0.92	1.028	1.086	0.94	1.118	0.882	1.032	0.711166
O75494	Serine/arginine-rich splicing factor 10 OS=Homo sapiens OX=9606 GN=SRSF10 PE=1 SV=1	SRSF10	31.3	11	3	7	3	1.117	1.041	0.988	0.917	0.997	0.983	1.086	0.136083
Q96BZ9	TBC1 domain family member 20 OS=Homo sapiens OX=9606 GN=TBC1D20 PE=1 SV=1	TBC1D20	45.8	4	2	3	2	0.983	0.954	0.918	1.019	1.103	1.022	0.908	0.0420995
Q15643	Thyroid receptor-interacting protein 11 OS=Homo sapiens OX=9606 GN=TRIP11 PE=1 SV=3	TRIP11	227.4	9	17	22	17	0.988	0.972	0.966	1.027	1.01	0.993	0.966	0.0418768
Q9BRZ2	E3 ubiquitin-protein ligase TRIM56 OS=Homo sapiens OX=9606 GN=TRIM56 PE=1 SV=3	TRIM56	81.4	8	4	7	4	0.981	0.98	1.121	1.104	1.002	0.864	1.038	0.658941
Q13454	Tumor suppressor candidate 3 OS=Homo sapiens OX=9606 GN=TUSC3 PE=1 SV=1	TUSC3	39.7	2	1	2	1	1.088	0.97	0.875	1.021	1.038	0.996	0.96	0.524857
P54578	Ubiquitin carboxyl-terminal hydrolase 14 OS=Homo sapiens OX=9606 GN=USP14 PE=1 SV=3	USP14	56	28	14	44	14	0.993	1.026	1.026	1.024	0.924	1.012	1.029	0.441391
Q9BZX2	Uridine-cytidine kinase 2 OS=Homo sapiens OX=9606 GN=UCK2 PE=1 SV=1	UCK2	29.3	13	3	4	3	1.043	0.924	0.893	1.036	1.012	1.109	0.906	0.139708
O75379	Vesicle-associated membrane protein 4 OS=Homo sapiens OX=9606 GN=VAMP4 PE=1 SV=2	VAMP4	16.4	23	2	3	2	1.06	0.936	1.004	1.03	1.09	0.879	1	0.96831
Q9P0L0	Vesicle-associated membrane protein-associated protein A OS=Homo sapiens OX=9606 GN=VAPA PE=1 SV=3	VAPA	27.9	25	5	13	5	1.046	1.007	0.896	1.038	1.027	0.969	0.972	0.588452
Q5JSH3	WD repeat-containing protein 44 OS=Homo sapiens OX=9606 GN=WDR44 PE=1 SV=1	WDR44	101.3	10	7	8	7	0.8	0.901	1.08	1.206	1.033	1.066	0.841	0.147215
Q6PJI9	GATOR complex protein WDR59 OS=Homo sapiens OX=9606 GN=WDR59 PE=1 SV=2	WDR59	109.7	3	2	2	2	0.972	0.997	1.057	0.99	0.953	1.051	1.011	0.788688
Q5T9L3	Protein wntless homolog OS=Homo sapiens OX=9606 GN=WLS PE=1 SV=2	WLS	62.2	10	6	12	6	0.926	0.973	0.997	1.059	1.067	0.986	0.931	0.0969893
P13010	X-ray repair cross-complementing protein 5 OS=Homo sapiens OX=9606 GN=XRCC5 PE=1 SV=3	XRCC5	82.7	27	15	48	15	0.95	1.06	1.154	0.937	0.926	0.986	1.111	0.161398
Q86VM9	Zinc finger CCCH domain-containing protein 18 OS=Homo sapiens OX=9606 GN=ZC3H18 PE=1 SV=2	ZC3H18	106.3	11	9	14	9	1.034	1.028	0.964	1.02	0.915	1.087	1.001	0.954674
O75152	Zinc finger CCCH domain-containing protein 11A OS=Homo sapiens OX=9606 GN=ZC3H11A PE=1 SV=3	ZC3H11A	89.1	16	9	14	9	1.04	0.99	0.992	1.008	0.957	1.043	1.005	0.874512
Q9H2Y7	Zinc finger protein 106 OS=Homo sapiens OX=9606 GN=ZNF106 PE=1 SV=1	ZNF106	208.8	1	1	1	1	1.084	0.903	1.018	0.992	0.935	1.074	1.001	0.99882
Q9NUA8	Zinc finger and BTB domain-containing protein 40 OS=Homo sapiens OX=9606 GN=ZBTB40 PE=1 SV=4	ZBTB40	138	2	2	4	2	1.176	0.761	1.02	1.11	0.922	1.008	0.973	0.783678
Q2M1Z3	Rho GTPase-activating protein 31 OS=Homo sapiens OX=9606 GN=ARHGAP31 PE=1 SV=2	ARHGAP31	156.9	8	8	11	8	1.061	1.08	1.014	0.922	0.962	1.024	1.085	0.0834937
Q6R327	Rapamycin-insensitive companion of mTOR OS=Homo sapiens OX=9606 GN=RICTOR PE=1 SV=1	RICTOR	192.1	4	6	6	6	1.107	1.106	0.978	0.929	1.013	0.964	1.098	0.127287
Q15382	GTP-binding protein Rheb OS=Homo sapiens OX=9606 GN=RHEB PE=1 SV=1	RHEB	20.5	13	2	7	2	0.984	1.001	0.99	1.08	0.953	1.003	0.98	0.631617
P23921	Ribonucleoside-diphosphate reductase large subunit OS=Homo sapiens OX=9606 GN=RRM1 PE=1 SV=1	RRM1	90	22	16	29	16	0.939	0.906	0.883	1.164	1	1.136	0.827	0.0200626
Q9BYD1	39S ribosomal protein L13, mitochondrial OS=Homo sapiens OX=9606 GN=MRPL13 PE=1 SV=1	MRPL13	20.7	29	5	8	5	1.01	1.03	0.849	0.988	1.051	1.034	0.94	0.367519
P49591	Serine--tRNA ligase, cytoplasmic OS=Homo sapiens OX=9606 GN=SARS1 PE=1 SV=3	SARS1	58.7	20	8	16	8	0.857	0.936	1.03	1.129	1.054	1.074	0.867	0.0629997
P38435	Vitamin K-dependent gamma-carboxylase OS=Homo sapiens OX=9606 GN=GGCX PE=1 SV=2	GGCX	87.5	8	5	6	5	0.981	1.055	0.977	0.993	1.034	0.987	1	0.980669
Q13889	General transcription factor IIH subunit 3 OS=Homo sapiens OX=9606 GN=GTF2H3 PE=1 SV=2	GTF2H3	34.4	20	5	6	5	0.994	0.932	1.068	1.046	0.961	1.063	0.975	0.636749
O95807	Transmembrane protein 50A OS=Homo sapiens OX=9606 GN=TMEM50A PE=1 SV=1	TMEM50A	17.4	10	1	2	1	0.946	1.028	0.917	1.065	1.177	0.866	0.93	0.534588
P01033	Metalloproteinase inhibitor 1 OS=Homo sapiens OX=9606 GN=TIMP1 PE=1 SV=1	TIMP1	23.2	25	4	5	4	0.849	0.958	1.016	1.049	1.056	0.976	0.916	0.200845
O15164	Transcription intermediary factor 1-alpha OS=Homo sapiens OX=9606 GN=TRIM24 PE=1 SV=3	TRIM24	116.8	5	3	3	3	0.9	1.026	1.125	1.06	0.959	0.922	1.037	0.678708
Q9H3S4	Thiamin pyrophosphokinase 1 OS=Homo sapiens OX=9606 GN=TPK1 PE=1 SV=1	TPK1	27.2	7	1	2	1	0.803	0.83	0.993	1.151	1.073	1.175	0.773	0.0215476
Q9C035	Tripartite motif-containing protein 5 OS=Homo sapiens OX=9606 GN=TRIM5 PE=1 SV=1	TRIM5	56.3	8	4	9	4	1.004	0.958	0.997	0.995	1.076	1.017	0.958	0.198659
Q93009	Ubiquitin carboxyl-terminal hydrolase 7 OS=Homo sapiens OX=9606 GN=USP7 PE=1 SV=2	USP7	128.2	19	19	36	19	0.945	1.026	1.056	0.969	0.994	1.014	1.017	0.682842
Q15386	Ubiquitin-protein ligase E3C OS=Homo sapiens OX=9606 GN=UBE3C PE=1 SV=3	UBE3C	123.8	13	11	16	11	1.002	1.022	0.978	1	0.964	1.01	1.009	0.647228
P13051	Uracil-DNA glycosylase OS=Homo sapiens OX=9606 GN=UNG PE=1 SV=2	UNG	34.6	7	1	1	1	0.943	0.959	0.804	1.031	1.205	1.045	0.825	0.061829
A6NIH7	Protein unc-119 homolog B OS=Homo sapiens OX=9606 GN=UNC119B PE=1 SV=1	UNC119B	28.1	19	3	6	3	0.933	1.052	1.011	0.954	0.997	1.03	1.005	0.923328
O60763	General vesicular transport factor p115 OS=Homo sapiens OX=9606 GN=USO1 PE=1 SV=2	USO1	107.8	24	19	41	19	1.047	1.002	0.976	1.021	0.958	0.993	1.018	0.557891
P46939	Utrophin OS=Homo sapiens OX=9606 GN=UTRN PE=1 SV=2	UTRN	394.2	15	50	100	50	1.008	1.007	1.009	0.985	1.045	0.961	1.011	0.66534
Q9BQB6	Vitamin K epoxide reductase complex subunit 1 OS=Homo sapiens OX=9606 GN=VKORC1 PE=1 SV=1	VKORC1	18.2	12	2	6	2	1.088	1.04	0.958	0.895	0.998	1.018	1.06	0.344327
Q9Y4P8	WD repeat domain phosphoinositide-interacting protein 2 OS=Homo sapiens OX=9606 GN=WIPI2 PE=1 SV=1	WIPI2	49.4	11	3	3	3	1.013	1.127	0.994	1.007	0.985	0.994	1.05	0.302201
O95070	Protein YIF1A OS=Homo sapiens OX=9606 GN=YIF1A PE=1 SV=2	YIF1A	32	12	3	8	3	0.953	1.017	0.972	1.006	1.038	1.024	0.959	0.11807
O43670	BUB3-interacting and GLEBS motif-containing protein ZNF207 OS=Homo sapiens OX=9606 GN=ZNF207 PE=1 SV=1	ZNF207	50.7	3	1	4	1	0.884	0.939	1.098	0.965	1.051	1.091	0.94	0.432222
Q8N554	Zinc finger protein 276 OS=Homo sapiens OX=9606 GN=ZNF276 PE=1 SV=4	ZNF276	67.2	2	1	1	1	0.888	0.864	1.101	1.199	1.232	0.734	0.901	0.676033
Q9ULC3	Ras-related protein Rab-23 OS=Homo sapiens OX=9606 GN=RAB23 PE=1 SV=1	RAB23	26.6	19	3	4	3	0.903	0.862	0.995	1.055	1.133	0.995	0.867	0.0647508
P49795	Regulator of G-protein signaling 19 OS=Homo sapiens OX=9606 GN=RGS19 PE=1 SV=1	RGS19	24.6	12	1	3	1	1.262	0.903	0.49	0.989	1.158	1.13	0.81	0.375567
P31350	Ribonucleoside-diphosphate reductase subunit M2 OS=Homo sapiens OX=9606 GN=RRM2 PE=1 SV=1	RRM2	44.8	17	5	6	4	1.178	0.921	0.752	1.162	0.859	1.049	0.929	0.624778
Q8WV41	Sorting nexin-33 OS=Homo sapiens OX=9606 GN=SNX33 PE=1 SV=1	SNX33	65.2	1	1	1	1	0.998	1.122	1.097	0.997	1.03	0.773	1.149	0.210088
Q13242	Serine/arginine-rich splicing factor 9 OS=Homo sapiens OX=9606 GN=SRSF9 PE=1 SV=1	SRSF9	25.5	38	9	23	9	1.019	1.01	0.987	0.948	1.019	1.011	1.013	0.624685
P40763	Signal transducer and activator of transcription 3 OS=Homo sapiens OX=9606 GN=STAT3 PE=1 SV=2	STAT3	88	10	7	16	7	1.042	0.997	1.045	0.992	0.955	0.965	1.059	0.0392205
O00506	Serine/threonine-protein kinase 25 OS=Homo sapiens OX=9606 GN=STK25 PE=1 SV=1	STK25	48.1	12	5	10	3	1.131	1.06	0.96	1.024	0.932	0.97	1.077	0.256867
P54577	Tyrosine--tRNA ligase, cytoplasmic OS=Homo sapiens OX=9606 GN=YARS1 PE=1 SV=4	YARS1	59.1	24	13	26	13	0.825	0.896	1.012	1.172	1.026	1.096	0.83	0.0557674
P07814	Bifunctional glutamate/proline--tRNA ligase OS=Homo sapiens OX=9606 GN=EPRS1 PE=1 SV=5	EPRS1	170.5	28	33	85	33	0.964	0.992	0.996	1.023	0.981	1.05	0.967	0.205597
Q9UGM6	Tryptophan--tRNA ligase, mitochondrial OS=Homo sapiens OX=9606 GN=WARS2 PE=1 SV=1	WARS2	40.1	6	2	4	2	1	0.984	0.948	1.023	1.09	0.956	0.955	0.339397
O75410	Transforming acidic coiled-coil-containing protein 1 OS=Homo sapiens OX=9606 GN=TACC1 PE=1 SV=2	TACC1	87.7	9	8	12	7	0.852	0.954	0.98	1.041	1.045	1.153	0.86	0.0496627
P32780	General transcription factor IIH subunit 1 OS=Homo sapiens OX=9606 GN=GTF2H1 PE=1 SV=1	GTF2H1	62	7	4	10	4	0.95	1.058	1.091	0.936	0.942	0.985	1.082	0.158634
Q96QE5	Transcription elongation factor, mitochondrial OS=Homo sapiens OX=9606 GN=TEFM PE=1 SV=1	TEFM	41.7	2	1	3	1	1.015	0.912	0.976	1.007	1.11	0.981	0.937	0.257127
Q7L0Y3	tRNA methyltransferase 10 homolog C OS=Homo sapiens OX=9606 GN=TRMT10C PE=1 SV=2	TRMT10C	47.3	24	9	20	9	1.044	1.007	0.96	0.948	1.086	0.964	1.004	0.914983
P07951	Tropomyosin beta chain OS=Homo sapiens OX=9606 GN=TPM2 PE=1 SV=1	TPM2	32.8	16	6	16	3	0.814	0.898	0.882	1.049	1.236	1.076	0.772	0.0122237
Q12899	Tripartite motif-containing protein 26 OS=Homo sapiens OX=9606 GN=TRIM26 PE=1 SV=1	TRIM26	62.1	9	3	4	3	0.98	0.937	0.988	0.913	1.119	1.003	0.957	0.542573
O14817	Tetraspanin-4 OS=Homo sapiens OX=9606 GN=TSPAN4 PE=1 SV=1	TSPAN4	26.1	6	2	6	2	1.153	1.078	0.962	0.988	0.939	0.874	1.14	0.111908
P62253	Ubiquitin-conjugating enzyme E2 G1 OS=Homo sapiens OX=9606 GN=UBE2G1 PE=1 SV=3	UBE2G1	19.5	5	1	4	1	0.98	0.927	0.958	1.112	0.982	1.051	0.911	0.0793219
Q9BZF9	Uveal autoantigen with coiled-coil domains and ankyrin repeats OS=Homo sapiens OX=9606 GN=UACA PE=1 SV=2	UACA	162.4	18	23	40	23	1.299	1.145	0.969	0.812	0.919	0.842	1.326	0.0402538
O95258	Brain mitochondrial carrier protein 1 OS=Homo sapiens OX=9606 GN=SLC25A14 PE=2 SV=1	SLC25A14	36.2	2	1	1	1	0.913	0.942	1.055	1.142	1.061	0.907	0.936	0.473977
Q92995	Ubiquitin carboxyl-terminal hydrolase 13 OS=Homo sapiens OX=9606 GN=USP13 PE=1 SV=2	USP13	97.3	5	2	4	2	1.373	1.079	1.091	0.613	0.631	1.214	1.441	0.15648
P05388	60S acidic ribosomal protein P0 OS=Homo sapiens OX=9606 GN=RPLP0 PE=1 SV=1	RPLP0	34.3	37	8	22	8	0.901	0.97	1.022	1.074	1.028	1.012	0.929	0.1403
P62266	40S ribosomal protein S23 OS=Homo sapiens OX=9606 GN=RPS23 PE=1 SV=3	RPS23	15.8	13	2	4	2	0.754	0.832	0.832	1.422	0.975	1.205	0.671	0.0272575
Q9Y3Z3	Deoxynucleoside triphosphate triphosphohydrolase SAMHD1 OS=Homo sapiens OX=9606 GN=SAMHD1 PE=1 SV=2	SAMHD1	72.2	25	13	25	13	0.925	1.07	1.2	0.946	0.918	0.986	1.121	0.235141
Q9Y3I0	RNA-splicing ligase RtcB homolog OS=Homo sapiens OX=9606 GN=RTCB PE=1 SV=1	RTCB	55.2	20	8	14	8	0.938	1.004	1.036	1.021	0.993	1.001	0.988	0.688639
Q9Y6M7	Sodium bicarbonate cotransporter 3 OS=Homo sapiens OX=9606 GN=SLC4A7 PE=1 SV=2	SLC4A7	136	1	1	1	1	1.105	0.823	1.013	0.967	1.072	1.017	0.962	0.651824
Q12872	Splicing factor, suppressor of white-apricot homolog OS=Homo sapiens OX=9606 GN=SFSWAP PE=1 SV=3	SFSWAP	104.8	6	4	4	4	1.022	1.047	1.028	0.895	1.022	1.006	1.06	0.233915
Q8WVI0	Small integral membrane protein 4 OS=Homo sapiens OX=9606 GN=SMIM4 PE=1 SV=2	SMIM4	8.7	16	1	1	1	0.953	1.013	0.97	0.965	1.059	1.049	0.955	0.263269
P50453	Serpin B9 OS=Homo sapiens OX=9606 GN=SERPINB9 PE=1 SV=1	SERPINB9	42.4	43	13	27	12	0.93	0.996	1.042	0.994	1.052	1.014	0.97	0.44466
Q08AE8	Protein spire homolog 1 OS=Homo sapiens OX=9606 GN=SPIRE1 PE=1 SV=3	SPIRE1	85.5	4	2	3	2	0.968	0.952	0.964	1.003	1.156	0.958	0.925	0.259775
Q9NR46	Endophilin-B2 OS=Homo sapiens OX=9606 GN=SH3GLB2 PE=1 SV=1	SH3GLB2	43.9	7	3	7	2	1.098	0.968	1.142	0.988	0.926	0.894	1.142	0.0851928
O95149	Snurportin-1 OS=Homo sapiens OX=9606 GN=SNUPN PE=1 SV=1	SNUPN	41.1	5	2	4	2	1.198	1.114	0.963	0.94	0.913	0.863	1.206	0.056067
Q9H2V7	Protein spinster homolog 1 OS=Homo sapiens OX=9606 GN=SPNS1 PE=1 SV=1	SPNS1	56.6	3	1	1	1	0.872	1.007	0.983	0.994	1.188	0.968	0.909	0.297348
P35610	Sterol O-acyltransferase 1 OS=Homo sapiens OX=9606 GN=SOAT1 PE=1 SV=3	SOAT1	64.7	8	3	8	3	1.083	0.886	0.82	1.07	1.067	1.066	0.871	0.154337
O75683	Surfeit locus protein 6 OS=Homo sapiens OX=9606 GN=SURF6 PE=1 SV=3	SURF6	41.4	12	5	16	5	1.09	1.086	1.001	0.945	0.851	0.95	1.157	0.0321109
O95630	STAM-binding protein OS=Homo sapiens OX=9606 GN=STAMBP PE=1 SV=1	STAMBP	48	7	3	4	3	0.905	1.064	1.084	1.003	0.956	0.961	1.046	0.522041
P84103	Serine/arginine-rich splicing factor 3 OS=Homo sapiens OX=9606 GN=SRSF3 PE=1 SV=1	SRSF3	19.3	28	5	33	4	1.066	1.032	1.01	0.91	1.032	0.912	1.089	0.122592
P78539	Sushi repeat-containing protein SRPX OS=Homo sapiens OX=9606 GN=SRPX PE=1 SV=1	SRPX	51.5	16	5	7	5	1.118	1.02	1.027	0.82	0.925	1.008	1.15	0.100237
P51687	Sulfite oxidase, mitochondrial OS=Homo sapiens OX=9606 GN=SUOX PE=1 SV=2	SUOX	60.2	4	3	5	3	0.999	1.037	0.983	1.058	1.057	0.926	0.993	0.911193
P31948	Stress-induced-phosphoprotein 1 OS=Homo sapiens OX=9606 GN=STIP1 PE=1 SV=1	STIP1	62.6	31	19	55	19	0.642	0.85	1.068	1.238	1.031	1.196	0.739	0.111243
Q6NXT6	Transmembrane anterior posterior transformation protein 1 homolog OS=Homo sapiens OX=9606 GN=TAPT1 PE=1 SV=1	TAPT1	64.2	8	2	2	2	1.217	1.048	0.831	1.04	0.99	0.864	1.07	0.662439
O75529	TAF5-like RNA polymerase II p300/CBP-associated factor-associated factor 65 kDa subunit 5L OS=Homo sapiens OX=9606 GN=TAF5L PE=1 SV=1	TAF5L	66.1	4	2	2	2	1.043	0.938	0.967	1.031	0.932	1.095	0.964	0.565302
O75382	Tripartite motif-containing protein 3 OS=Homo sapiens OX=9606 GN=TRIM3 PE=1 SV=2	TRIM3	80.8	7	4	5	3	0.957	1.069	1.159	1.001	0.925	0.837	1.153	0.13524
Q9Y320	Thioredoxin-related transmembrane protein 2 OS=Homo sapiens OX=9606 GN=TMX2 PE=1 SV=1	TMX2	34	22	5	11	5	0.984	0.991	0.887	1.113	1.063	1.025	0.894	0.058953
Q9Y5R8	Trafficking protein particle complex subunit 1 OS=Homo sapiens OX=9606 GN=TRAPPC1 PE=1 SV=1	TRAPPC1	16.8	11	1	1	1	0.803	1.065	0.915	1.508	0.886	0.847	0.859	0.576257
Q9BVT8	Transmembrane and ubiquitin-like domain-containing protein 1 OS=Homo sapiens OX=9606 GN=TMUB1 PE=1 SV=1	TMUB1	26.2	12	1	2	1	0.913	0.911	0.801	1.111	0.983	1.284	0.777	0.0486557
Q9Y606	tRNA pseudouridine synthase A OS=Homo sapiens OX=9606 GN=PUS1 PE=1 SV=3	PUS1	47.4	13	5	10	5	1.06	1.008	1.028	1.004	1.025	0.88	1.064	0.267293
O14530	Thioredoxin domain-containing protein 9 OS=Homo sapiens OX=9606 GN=TXNDC9 PE=1 SV=2	TXNDC9	26.5	18	3	5	3	0.869	0.927	0.984	1.14	0.964	1.115	0.864	0.0847574
Q99536	Synaptic vesicle membrane protein VAT-1 homolog OS=Homo sapiens OX=9606 GN=VAT1 PE=1 SV=2	VAT1	41.9	24	7	32	7	0.998	1.032	1.083	0.968	1.004	0.904	1.082	0.109862
O00308	NEDD4-like E3 ubiquitin-protein ligase WWP2 OS=Homo sapiens OX=9606 GN=WWP2 PE=1 SV=2	WWP2	98.9	2	2	2	2	0.993	0.794	0.954	1.167	0.952	1.148	0.839	0.137226
P62753	40S ribosomal protein S6 OS=Homo sapiens OX=9606 GN=RPS6 PE=1 SV=1	RPS6	28.7	22	5	11	5	0.982	1.066	1.108	0.866	1.01	0.962	1.112	0.137217
Q9UHW9	Solute carrier family 12 member 6 OS=Homo sapiens OX=9606 GN=SLC12A6 PE=1 SV=2	SLC12A6	127.5	4	5	11	2	0.868	0.98	0.938	1.124	1.084	0.984	0.873	0.0633734
Q8N2U9	Solute carrier family 66 member 2 OS=Homo sapiens OX=9606 GN=SLC66A2 PE=1 SV=1	SLC66A2	30.5	5	1	1	1	1.108	1.054	1.016	0.991	0.94	0.895	1.125	0.0383838
Q16181	Septin-7 OS=Homo sapiens OX=9606 GN=SEPTIN7 PE=1 SV=2	SEPTIN7	50.6	29	12	27	11	0.941	1.04	1.112	0.985	0.958	0.992	1.054	0.369273
Q5JTZ9	Alanine--tRNA ligase, mitochondrial OS=Homo sapiens OX=9606 GN=AARS2 PE=1 SV=1	AARS2	107.3	10	7	18	7	0.94	0.995	0.953	1.079	1.017	1.025	0.925	0.0372899
P09758	Tumor-associated calcium signal transducer 2 OS=Homo sapiens OX=9606 GN=TACSTD2 PE=1 SV=3	TACSTD2	35.7	20	4	10	4	0.996	1.029	1.022	0.979	1.024	0.955	1.03	0.257309
Q9NUY8	TBC1 domain family member 23 OS=Homo sapiens OX=9606 GN=TBC1D23 PE=1 SV=3	TBC1D23	78.3	7	3	6	3	0.997	1.032	1.045	1.015	0.932	0.972	1.053	0.139781
Q66K14	TBC1 domain family member 9B OS=Homo sapiens OX=9606 GN=TBC1D9B PE=1 SV=3	TBC1D9B	140.4	4	4	7	4	1.102	0.99	1.001	0.939	0.958	1.002	1.067	0.176927
O60830	Mitochondrial import inner membrane translocase subunit Tim17-B OS=Homo sapiens OX=9606 GN=TIMM17B PE=1 SV=1	TIMM17B	18.3	9	1	1	1	0.905	1.096	1.074	0.977	1.032	0.94	1.043	0.589422
Q96DA6	Mitochondrial import inner membrane translocase subunit TIM14 OS=Homo sapiens OX=9606 GN=DNAJC19 PE=1 SV=3	DNAJC19	12.5	27	4	12	4	1.087	0.942	0.955	1.02	1.068	0.911	0.995	0.943908
Q12888	TP53-binding protein 1 OS=Homo sapiens OX=9606 GN=TP53BP1 PE=1 SV=2	TP53BP1	213.4	33	41	117	41	1.028	1.003	0.998	0.96	0.954	1.06	1.018	0.611827
P36406	E3 ubiquitin-protein ligase TRIM23 OS=Homo sapiens OX=9606 GN=TRIM23 PE=1 SV=1	TRIM23	64	2	1	1	1	1.028	0.968	0.907	1.171	0.931	0.996	0.937	0.468692
Q14258	E3 ubiquitin/ISG15 ligase TRIM25 OS=Homo sapiens OX=9606 GN=TRIM25 PE=1 SV=2	TRIM25	70.9	19	10	27	10	1.006	1.015	1.092	0.974	1.005	0.952	1.062	0.12019
Q9Y296	Trafficking protein particle complex subunit 4 OS=Homo sapiens OX=9606 GN=TRAPPC4 PE=1 SV=1	TRAPPC4	24.3	10	2	3	2	0.89	0.916	1.033	1.156	0.913	1.12	0.89	0.263247
Q9Y2Y6	Transmembrane protein 98 OS=Homo sapiens OX=9606 GN=TMEM98 PE=1 SV=1	TMEM98	24.6	14	3	3	3	0.895	0.994	0.871	1.135	1.069	0.944	0.877	0.126159
Q9Y6I9	Testis-expressed protein 264 OS=Homo sapiens OX=9606 GN=TEX264 PE=1 SV=1	TEX264	34.2	27	6	10	6	1.071	0.935	0.92	1.037	0.995	1.045	0.951	0.358001
O95183	Vesicle-associated membrane protein 5 OS=Homo sapiens OX=9606 GN=VAMP5 PE=1 SV=1	VAMP5	12.8	28	3	10	3	1.02	1.012	0.972	1.076	1.01	0.97	0.983	0.65035
Q86UX7	Fermitin family homolog 3 OS=Homo sapiens OX=9606 GN=FERMT3 PE=1 SV=1	FERMT3	75.9	31	15	32	15	1.087	1.096	1.009	1.024	0.898	0.883	1.138	0.0715931
Q9C0J8	pre-mRNA 3' end processing protein WDR33 OS=Homo sapiens OX=9606 GN=WDR33 PE=1 SV=2	WDR33	145.8	10	10	19	10	1.111	0.97	0.944	1.024	0.91	1.037	1.018	0.805978
Q9NP79	Vacuolar protein sorting-associated protein VTA1 homolog OS=Homo sapiens OX=9606 GN=VTA1 PE=1 SV=1	VTA1	33.9	12	3	6	3	0.92	1.063	1.023	0.99	0.961	1.03	1.008	0.891733
O94967	WD repeat-containing protein 47 OS=Homo sapiens OX=9606 GN=WDR47 PE=1 SV=1	WDR47	101.9	1	1	1	1	1.033	0.991	1.048	1.024	0.935	0.983	1.044	0.234148
Q9Y548	Protein YIPF1 OS=Homo sapiens OX=9606 GN=YIPF1 PE=1 SV=1	YIPF1	34.3	8	1	1	1	1.227	0.934	0.893	0.946	1.043	0.934	1.045	0.756531
Q8N5L8	Ribonuclease P protein subunit p25-like protein OS=Homo sapiens OX=9606 GN=RPP25L PE=1 SV=1	RPP25L	17.6	20	2	3	2	0.971	0.994	0.973	1.082	0.91	1.042	0.968	0.60825
P62841	40S ribosomal protein S15 OS=Homo sapiens OX=9606 GN=RPS15 PE=1 SV=2	RPS15	17	12	2	9	2	0.795	0.962	1.05	1.133	1.065	1.058	0.862	0.143129
Q9Y666	Solute carrier family 12 member 7 OS=Homo sapiens OX=9606 GN=SLC12A7 PE=1 SV=3	SLC12A7	119	8	6	9	5	1.01	1.038	0.996	0.962	1.04	1.032	1.003	0.898432
Q9Y2Z0	Protein SGT1 homolog OS=Homo sapiens OX=9606 GN=SUGT1 PE=1 SV=3	SUGT1	41	36	11	22	11	0.98	1.004	0.942	1.092	0.906	1.102	0.944	0.461134
Q9Y5X3	Sorting nexin-5 OS=Homo sapiens OX=9606 GN=SNX5 PE=1 SV=1	SNX5	46.8	17	6	9	5	1.043	1.006	1.062	0.923	0.952	1.003	1.081	0.0543986
Q9H173	Nucleotide exchange factor SIL1 OS=Homo sapiens OX=9606 GN=SIL1 PE=1 SV=1	SIL1	52.1	3	1	2	1	1.521	1.219	0.915	0.834	0.789	0.683	1.585	0.0493085
Q12788	Transducin beta-like protein 3 OS=Homo sapiens OX=9606 GN=TBL3 PE=1 SV=2	TBL3	89	22	12	29	12	1.018	0.946	0.935	1.003	1	1.058	0.947	0.165377
Q86TM6	E3 ubiquitin-protein ligase synoviolin OS=Homo sapiens OX=9606 GN=SYVN1 PE=1 SV=2	SYVN1	67.6	2	2	5	2	0.996	0.967	0.915	1.019	1.118	0.982	0.923	0.158133
P52655	Transcription initiation factor IIA subunit 1 OS=Homo sapiens OX=9606 GN=GTF2A1 PE=1 SV=1	GTF2A1	41.5	3	1	2	1	1.081	1.029	1.05	0.98	1.027	0.839	1.11	0.160004
Q7Z402	Transmembrane channel-like protein 7 OS=Homo sapiens OX=9606 GN=TMC7 PE=1 SV=1	TMC7	83.4	5	3	3	3	1.116	1.069	0.992	0.954	0.983	0.93	1.108	0.0551817
P25325	3-mercaptopyruvate sulfurtransferase OS=Homo sapiens OX=9606 GN=MPST PE=1 SV=3	MPST	33.2	20	4	8	4	0.931	0.94	1.036	1.014	0.997	1.038	0.953	0.248097
O60784	Target of Myb protein 1 OS=Homo sapiens OX=9606 GN=TOM1 PE=1 SV=2	TOM1	53.8	12	5	8	5	0.994	0.985	1.022	1.013	1.065	0.998	0.976	0.340031
Q12931	Heat shock protein 75 kDa, mitochondrial OS=Homo sapiens OX=9606 GN=TRAP1 PE=1 SV=3	TRAP1	80.1	31	18	50	17	1	0.966	0.886	1.104	1.007	1.031	0.908	0.0983096
O60858	E3 ubiquitin-protein ligase TRIM13 OS=Homo sapiens OX=9606 GN=TRIM13 PE=1 SV=2	TRIM13	47	5	2	3	2	1.028	1.062	0.988	0.956	1.092	0.876	1.053	0.460073
Q8IYM9	E3 ubiquitin-protein ligase TRIM22 OS=Homo sapiens OX=9606 GN=TRIM22 PE=1 SV=1	TRIM22	56.9	7	4	7	4	0.997	1.036	1.062	0.92	0.98	1.01	1.064	0.133864
O14773	Tripeptidyl-peptidase 1 OS=Homo sapiens OX=9606 GN=TPP1 PE=1 SV=2	TPP1	61.2	4	2	4	2	0.845	0.952	1.12	1.05	1.064	1.002	0.936	0.435815
Q7Z4L5	Tetratricopeptide repeat protein 21B OS=Homo sapiens OX=9606 GN=TTC21B PE=1 SV=2	TTC21B	150.8	2	2	2	2	0.968	1.078	0.984	0.968	1.01	1.003	1.016	0.691654
Q96N46	Tetratricopeptide repeat protein 14 OS=Homo sapiens OX=9606 GN=TTC14 PE=1 SV=1	TTC14	88.3	4	2	2	2	1.06	1	0.922	0.974	1.042	0.998	0.989	0.804314
Q9NUQ3	Gamma-taxilin OS=Homo sapiens OX=9606 GN=TXLNG PE=1 SV=2	TXLNG	60.5	3	2	2	1	0.937	1.086	1.003	1.087	0.826	1.084	1.01	0.882503
Q6P3X3	Tetratricopeptide repeat protein 27 OS=Homo sapiens OX=9606 GN=TTC27 PE=1 SV=1	TTC27	96.6	7	5	5	5	0.976	0.913	0.958	1.075	0.989	1.061	0.911	0.0465775
Q99816	Tumor susceptibility gene 101 protein OS=Homo sapiens OX=9606 GN=TSG101 PE=1 SV=2	TSG101	43.9	24	7	15	7	1.072	1.02	0.988	0.995	0.957	0.968	1.055	0.115598
Q5T6F2	Ubiquitin-associated protein 2 OS=Homo sapiens OX=9606 GN=UBAP2 PE=1 SV=1	UBAP2	117	6	5	6	5	0.931	0.914	0.953	1.104	0.972	1.148	0.868	0.0542618
P04818	Thymidylate synthase OS=Homo sapiens OX=9606 GN=TYMS PE=1 SV=3	TYMS	35.7	5	2	3	2	1.046	0.856	0.604	1.318	0.831	1.322	0.722	0.214247
Q6UW78	Ubiquinol-cytochrome-c reductase complex assembly factor 3 OS=Homo sapiens OX=9606 GN=UQCC3 PE=1 SV=2	UQCC3	10.1	9	1	2	1	1.025	0.982	0.933	1.102	1.008	0.951	0.96	0.482692
P62256	Ubiquitin-conjugating enzyme E2 H OS=Homo sapiens OX=9606 GN=UBE2H PE=1 SV=1	UBE2H	20.6	8	1	1	1	0.923	0.954	0.941	1.121	1.029	1.042	0.883	0.0119576
A2RUC4	tRNA wybutosine-synthesizing protein 5 OS=Homo sapiens OX=9606 GN=TYW5 PE=1 SV=1	TYW5	36.5	3	1	1	1	1.04	1.037	1.087	1.053	0.909	0.892	1.109	0.125113
P21796	Voltage-dependent anion-selective channel protein 1 OS=Homo sapiens OX=9606 GN=VDAC1 PE=1 SV=2	VDAC1	30.8	61	13	48	12	1.027	0.988	0.934	0.982	1.083	0.989	0.966	0.453289
P52735	Guanine nucleotide exchange factor VAV2 OS=Homo sapiens OX=9606 GN=VAV2 PE=1 SV=2	VAV2	101.2	4	4	5	4	0.942	1.022	1.012	1.055	0.974	0.991	0.985	0.698022
Q9H1B5	Xylosyltransferase 2 OS=Homo sapiens OX=9606 GN=XYLT2 PE=1 SV=2	XYLT2	96.7	3	2	3	2	0.983	0.894	0.907	1.116	1.066	1.034	0.866	0.0172934
O75083	WD repeat-containing protein 1 OS=Homo sapiens OX=9606 GN=WDR1 PE=1 SV=4	WDR1	66.2	41	18	53	18	0.694	0.878	1.061	1.191	1.115	1.108	0.771	0.0932549
Q9H7D7	WD repeat-containing protein 26 OS=Homo sapiens OX=9606 GN=WDR26 PE=1 SV=3	WDR26	72.1	16	7	13	7	0.93	0.988	1.006	1.016	1.011	1.086	0.939	0.131441
Q9NQH7	Xaa-Pro aminopeptidase 3 OS=Homo sapiens OX=9606 GN=XPNPEP3 PE=1 SV=1	XPNPEP3	57	12	5	14	5	1.032	0.992	0.986	0.981	1.094	0.957	0.993	0.900745
Q9GZV5	WW domain-containing transcription regulator protein 1 OS=Homo sapiens OX=9606 GN=WWTR1 PE=1 SV=1	WWTR1	44.1	13	6	14	6	0.812	0.956	1.086	1.002	1.046	1.003	0.935	0.437189
Q8IWR0	Zinc finger CCCH domain-containing protein 7A OS=Homo sapiens OX=9606 GN=ZC3H7A PE=1 SV=1	ZC3H7A	110.5	6	4	5	4	1.005	1.024	1.003	0.933	0.993	1.01	1.033	0.260794
Q9UPY6	Wiskott-Aldrich syndrome protein family member 3 OS=Homo sapiens OX=9606 GN=WASF3 PE=1 SV=2	WASF3	55.3	6	2	4	2	1.108	0.922	1.16	0.906	0.969	0.951	1.129	0.184856
A3KMH1	von Willebrand factor A domain-containing protein 8 OS=Homo sapiens OX=9606 GN=VWA8 PE=1 SV=2	VWA8	214.7	8	13	24	13	1.052	0.988	1.023	0.974	0.997	0.933	1.055	0.115282
P49754	Vacuolar protein sorting-associated protein 41 homolog OS=Homo sapiens OX=9606 GN=VPS41 PE=1 SV=3	VPS41	98.5	1	1	1	1	0.907	0.919	0.984	1.145	1.052	1.007	0.877	0.045272
Q96JC1	Vam6/Vps39-like protein OS=Homo sapiens OX=9606 GN=VPS39 PE=1 SV=2	VPS39	101.7	7	5	8	5	0.977	1.01	1.017	0.995	1.038	0.979	0.997	0.912366
Q9BRG1	Vacuolar protein-sorting-associated protein 25 OS=Homo sapiens OX=9606 GN=VPS25 PE=1 SV=1	VPS25	20.7	14	2	4	2	1.157	1.01	0.99	0.905	0.974	0.96	1.112	0.125135
Q9P253	Vacuolar protein sorting-associated protein 18 homolog OS=Homo sapiens OX=9606 GN=VPS18 PE=1 SV=2	VPS18	110.1	14	9	15	9	1.007	1.011	1.119	0.976	0.928	1.012	1.076	0.164771
Q9Y4E1	WASH complex subunit 2C OS=Homo sapiens OX=9606 GN=WASHC2C PE=1 SV=4	WASHC2C	144.8	15	10	17	3	0.899	1.056	0.999	1.099	0.927	1.106	0.943	0.484477
Q96DM3	Regulator of MON1-CCZ1 complex OS=Homo sapiens OX=9606 GN=RMC1 PE=1 SV=2	RMC1	74.9	9	4	8	4	1.05	1.002	0.994	0.88	0.986	0.996	1.064	0.215315
Q9NQG5	Regulation of nuclear pre-mRNA domain-containing protein 1B OS=Homo sapiens OX=9606 GN=RPRD1B PE=1 SV=1	RPRD1B	36.9	24	6	9	5	0.944	0.968	1.06	0.892	1.025	1.025	1.01	0.859169
Q8TB61	Adenosine 3'-phospho 5'-phosphosulfate transporter 1 OS=Homo sapiens OX=9606 GN=SLC35B2 PE=1 SV=1	SLC35B2	47.5	14	6	7	6	1.041	0.94	0.886	1.043	1.068	1.048	0.908	0.10582
O75368	SH3 domain-binding glutamic acid-rich-like protein OS=Homo sapiens OX=9606 GN=SH3BGRL PE=1 SV=1	SH3BGRL	12.8	47	3	7	3	0.773	0.884	1.218	1.021	1.042	1.096	0.91	0.456622
P19623	Spermidine synthase OS=Homo sapiens OX=9606 GN=SRM PE=1 SV=1	SRM	33.8	27	6	7	6	0.834	0.904	1.028	1.084	1.055	1.09	0.857	0.0622339
Q9UQE7	Structural maintenance of chromosomes protein 3 OS=Homo sapiens OX=9606 GN=SMC3 PE=1 SV=2	SMC3	141.5	24	26	55	26	1.071	1.051	1.011	0.915	0.965	0.989	1.092	0.0365007
Q96DI7	U5 small nuclear ribonucleoprotein 40 kDa protein OS=Homo sapiens OX=9606 GN=SNRNP40 PE=1 SV=1	SNRNP40	39.3	32	7	14	7	1.05	1.023	0.932	0.921	0.978	1.1	1.002	0.959313
Q13485	Mothers against decapentaplegic homolog 4 OS=Homo sapiens OX=9606 GN=SMAD4 PE=1 SV=1	SMAD4	60.4	5	3	3	3	1.03	0.943	1.031	1.097	0.956	1.044	0.97	0.583427
Q8WVM7	Cohesin subunit SA-1 OS=Homo sapiens OX=9606 GN=STAG1 PE=1 SV=3	STAG1	144.3	8	9	16	6	1.072	1.039	0.97	0.959	0.934	1.06	1.043	0.425204
Q8IWU5	Extracellular sulfatase Sulf-2 OS=Homo sapiens OX=9606 GN=SULF2 PE=1 SV=1	SULF2	100.4	5	3	3	3	1.13	1.124	0.894	0.934	0.947	0.983	1.099	0.321475
P40222	Alpha-taxilin OS=Homo sapiens OX=9606 GN=TXLNA PE=1 SV=3	TXLNA	61.9	16	8	14	8	0.828	0.948	1.054	1.116	0.98	1.096	0.887	0.200876
Q9UQ35	Serine/arginine repetitive matrix protein 2 OS=Homo sapiens OX=9606 GN=SRRM2 PE=1 SV=2	SRRM2	299.4	11	21	49	21	0.972	0.965	0.975	1.027	0.931	1.123	0.945	0.379754
Q04837	Single-stranded DNA-binding protein, mitochondrial OS=Homo sapiens OX=9606 GN=SSBP1 PE=1 SV=1	SSBP1	17.2	32	6	9	6	1.105	1.026	0.906	0.87	1.078	0.918	1.06	0.534249
Q96I59	Probable asparagine--tRNA ligase, mitochondrial OS=Homo sapiens OX=9606 GN=NARS2 PE=1 SV=3	NARS2	54.1	4	3	6	3	0.965	1.004	1.021	0.967	1.08	0.967	0.992	0.872856
Q9ULP9	TBC1 domain family member 24 OS=Homo sapiens OX=9606 GN=TBC1D24 PE=1 SV=2	TBC1D24	62.9	5	3	3	3	1.141	1.043	1.027	0.922	0.89	0.95	1.163	0.0166699
P13693	Translationally-controlled tumor protein OS=Homo sapiens OX=9606 GN=TPT1 PE=1 SV=1	TPT1	19.6	12	2	12	2	0.761	0.906	1.072	1.184	1.003	1.002	0.859	0.234195
Q9NP81	Serine--tRNA ligase, mitochondrial OS=Homo sapiens OX=9606 GN=SARS2 PE=1 SV=1	SARS2	58.2	20	8	16	8	1.034	1.007	0.997	0.972	1.052	0.956	1.019	0.558823
Q9NS69	Mitochondrial import receptor subunit TOM22 homolog OS=Homo sapiens OX=9606 GN=TOMM22 PE=1 SV=3	TOMM22	15.5	34	4	17	4	1.022	0.984	0.995	1.028	1.012	0.924	1.012	0.722564
Q93096	Protein tyrosine phosphatase type IVA 1 OS=Homo sapiens OX=9606 GN=PTP4A1 PE=1 SV=2	PTP4A1	19.8	17	3	4	1	1.067	1.092	0.994	0.9	1.048	0.9	1.107	0.149247
O43156	TELO2-interacting protein 1 homolog OS=Homo sapiens OX=9606 GN=TTI1 PE=1 SV=3	TTI1	122	1	1	1	1	1.021	1.039	1.02	0.837	1.156	0.93	1.054	0.553942
O14562	Ubiquitin domain-containing protein UBFD1 OS=Homo sapiens OX=9606 GN=UBFD1 PE=1 SV=2	UBFD1	33.4	14	2	2	2	1.03	1.058	0.976	0.956	0.979	1.008	1.041	0.229856
Q3KQV9	UDP-N-acetylhexosamine pyrophosphorylase-like protein 1 OS=Homo sapiens OX=9606 GN=UAP1L1 PE=1 SV=2	UAP1L1	57	14	7	13	7	0.972	1.067	1.033	1.013	0.95	1.027	1.027	0.501021
Q96PU4	E3 ubiquitin-protein ligase UHRF2 OS=Homo sapiens OX=9606 GN=UHRF2 PE=1 SV=1	UHRF2	89.9	15	10	19	9	1.013	1.007	1.064	0.858	1.058	0.953	1.075	0.295968
Q9UI12	V-type proton ATPase subunit H OS=Homo sapiens OX=9606 GN=ATP6V1H PE=1 SV=1	ATP6V1H	55.8	18	5	16	5	0.963	0.957	1.019	1.015	1.044	1	0.961	0.163519
O95785	Protein Wiz OS=Homo sapiens OX=9606 GN=WIZ PE=1 SV=2	WIZ	178.6	1	1	2	1	0.93	0.973	1.119	0.917	1.039	1.048	1.006	0.950364
Q96QU8	Exportin-6 OS=Homo sapiens OX=9606 GN=XPO6 PE=1 SV=1	XPO6	128.8	2	2	2	2	0.935	0.946	1.111	1.107	1.009	0.918	0.986	0.863916
P55809	Succinyl-CoA:3-ketoacid coenzyme A transferase 1, mitochondrial OS=Homo sapiens OX=9606 GN=OXCT1 PE=1 SV=1	OXCT1	56.1	22	9	19	9	1.044	0.978	0.946	1.016	1.02	0.974	0.986	0.674982
Q9BYW2	Histone-lysine N-methyltransferase SETD2 OS=Homo sapiens OX=9606 GN=SETD2 PE=1 SV=3	SETD2	287.4	2	3	4	3	0.965	1.139	0.912	1.007	1.031	0.999	0.993	0.874212
P53992	Protein transport protein Sec24C OS=Homo sapiens OX=9606 GN=SEC24C PE=1 SV=3	SEC24C	118.2	10	10	23	9	1.017	1.048	1.032	0.96	0.96	0.982	1.067	0.00481898
O75635	Serpin B7 OS=Homo sapiens OX=9606 GN=SERPINB7 PE=1 SV=1	SERPINB7	42.9	3	1	1	1	0.741	0.892	1.418	0.972	0.983	1.068	1.009	0.891602
Q969E2	Secretory carrier-associated membrane protein 4 OS=Homo sapiens OX=9606 GN=SCAMP4 PE=1 SV=1	SCAMP4	25.7	24	4	14	4	1.014	1.046	1.007	1.013	0.96	0.956	1.047	0.103441
Q9Y6X3	MAU2 chromatid cohesion factor homolog OS=Homo sapiens OX=9606 GN=MAU2 PE=1 SV=2	MAU2	69	4	2	3	2	0.985	1.118	0.939	0.969	0.986	1.01	1.026	0.68846
Q9P270	SLAIN motif-containing protein 2 OS=Homo sapiens OX=9606 GN=SLAIN2 PE=1 SV=2	SLAIN2	62.5	6	3	3	3	0.845	0.895	1.016	1.095	1.038	1.092	0.855	0.0489573
Q01082	Spectrin beta chain, non-erythrocytic 1 OS=Homo sapiens OX=9606 GN=SPTBN1 PE=1 SV=2	SPTBN1	274.4	37	73	193	64	1.012	1.027	1.076	0.943	0.981	0.951	1.083	0.0221932
Q9BWJ5	Splicing factor 3B subunit 5 OS=Homo sapiens OX=9606 GN=SF3B5 PE=1 SV=1	SF3B5	10.1	10	1	2	1	0.932	0.849	1.005	1.046	1.081	1.102	0.863	0.0428447
Q9H4L7	SWI/SNF-related matrix-associated actin-dependent regulator of chromatin subfamily A containing DEAD/H box 1 OS=Homo sapiens OX=9606 GN=SMARCAD1 PE=1 SV=2	SMARCAD1	117.3	6	5	6	5	1.023	1.056	0.991	0.968	0.967	0.982	1.052	0.0555621
Q969G3	SWI/SNF-related matrix-associated actin-dependent regulator of chromatin subfamily E member 1 OS=Homo sapiens OX=9606 GN=SMARCE1 PE=1 SV=2	SMARCE1	46.6	26	8	20	8	1.022	0.944	0.984	0.989	1.01	1.06	0.964	0.302517
Q24JP5	Transmembrane protein 132A OS=Homo sapiens OX=9606 GN=TMEM132A PE=1 SV=1	TMEM132A	110	2	1	1	1	0.998	0.904	0.888	1.167	1.07	0.97	0.87	0.0998385
Q9Y519	Transmembrane protein 184B OS=Homo sapiens OX=9606 GN=TMEM184B PE=1 SV=2	TMEM184B	45.5	2	1	3	1	0.995	0.987	0.943	1.011	1.134	0.929	0.952	0.481647
P55072	Transitional endoplasmic reticulum ATPase OS=Homo sapiens OX=9606 GN=VCP PE=1 SV=4	VCP	89.3	40	26	119	26	0.872	0.987	1.049	1.04	1.051	1.026	0.933	0.257719
Q9P2C4	Transmembrane protein 181 OS=Homo sapiens OX=9606 GN=TMEM181 PE=1 SV=2	TMEM181	69.3	5	3	5	3	1.036	1.015	0.961	1.042	1.063	0.952	0.985	0.744755
O75663	TIP41-like protein OS=Homo sapiens OX=9606 GN=TIPRL PE=1 SV=2	TIPRL	31.4	18	5	6	5	1.06	0.974	1.036	1.068	0.922	1.031	1.016	0.750235
Q8WZ42	Titin OS=Homo sapiens OX=9606 GN=TTN PE=1 SV=4	TTN	3813.7	0	3	5	2	0.787	0.92	1.02	1.2	0.958	1.149	0.825	0.130746
Q8TEL6	Short transient receptor potential channel 4-associated protein OS=Homo sapiens OX=9606 GN=TRPC4AP PE=1 SV=2	TRPC4AP	90.8	1	1	1	1	0.972	0.804	0.943	1.065	1.056	1.165	0.827	0.0452496
Q86SZ2	Trafficking protein particle complex subunit 6B OS=Homo sapiens OX=9606 GN=TRAPPC6B PE=1 SV=1	TRAPPC6B	18	11	2	2	2	0.88	1.024	1.086	1.001	0.974	1.066	0.983	0.783013
O14763	Tumor necrosis factor receptor superfamily member 10B OS=Homo sapiens OX=9606 GN=TNFRSF10B PE=1 SV=2	TNFRSF10B	47.8	13	4	8	4	0.798	0.917	0.913	1.215	1.058	1.203	0.756	0.0118125
O95407	Tumor necrosis factor receptor superfamily member 6B OS=Homo sapiens OX=9606 GN=TNFRSF6B PE=1 SV=1	TNFRSF6B	32.7	5	1	2	1	0.919	1.076	0.93	1.047	0.88	1.164	0.946	0.621775
Q86UV5	Ubiquitin carboxyl-terminal hydrolase 48 OS=Homo sapiens OX=9606 GN=USP48 PE=1 SV=1	USP48	119	6	6	9	6	1.013	0.955	1.047	1.047	0.924	1.035	1.003	0.940235
Q9NRR5	Ubiquilin-4 OS=Homo sapiens OX=9606 GN=UBQLN4 PE=1 SV=2	UBQLN4	63.8	9	4	6	2	0.982	0.976	1.092	0.98	0.95	1.042	1.026	0.607464
O75348	V-type proton ATPase subunit G 1 OS=Homo sapiens OX=9606 GN=ATP6V1G1 PE=1 SV=3	ATP6V1G1	13.7	8	1	4	1	0.951	0.971	0.915	1.071	1.052	1.045	0.896	0.00424224
Q96TA2	ATP-dependent zinc metalloprotease YME1L1 OS=Homo sapiens OX=9606 GN=YME1L1 PE=1 SV=2	YME1L1	86.4	12	7	11	7	1.039	0.984	0.977	0.989	0.958	1.028	1.008	0.780246
O15541	E3 ubiquitin-protein ligase RNF113A OS=Homo sapiens OX=9606 GN=RNF113A PE=1 SV=1	RNF113A	38.8	4	2	3	2	0.966	1	0.98	1.098	0.844	1.131	0.959	0.735244
P62750	60S ribosomal protein L23a OS=Homo sapiens OX=9606 GN=RPL23A PE=1 SV=1	RPL23A	17.7	29	5	15	5	0.874	1.02	1.049	1.075	1.034	1.014	0.942	0.353097
P61353	60S ribosomal protein L27 OS=Homo sapiens OX=9606 GN=RPL27 PE=1 SV=2	RPL27	15.8	34	4	9	3	1.027	1.321	1.341	0.627	1.02	0.702	1.57	0.052232
P61254	60S ribosomal protein L26 OS=Homo sapiens OX=9606 GN=RPL26 PE=1 SV=1	RPL26	17.2	23	4	6	4	1.086	1.128	1.224	0.77	1.006	0.799	1.335	0.0314027
Q96BY9	Store-operated calcium entry-associated regulatory factor OS=Homo sapiens OX=9606 GN=SARAF PE=1 SV=1	SARAF	37	13	4	8	4	0.99	0.95	0.988	1.03	1.018	1.026	0.953	0.0243779
Q9H4L4	Sentrin-specific protease 3 OS=Homo sapiens OX=9606 GN=SENP3 PE=1 SV=2	SENP3	65	4	3	5	3	1.002	1.016	1.026	0.926	1.017	1.002	1.034	0.32061
Q8N5C6	S1 RNA-binding domain-containing protein 1 OS=Homo sapiens OX=9606 GN=SRBD1 PE=1 SV=2	SRBD1	111.7	6	6	10	6	1.065	1.016	1.045	0.929	0.976	0.96	1.091	0.0119337
Q8N0Z3	Spindle and centriole-associated protein 1 OS=Homo sapiens OX=9606 GN=SPICE1 PE=1 SV=1	SPICE1	96.2	1	1	1	1	1.023	1.07	0.945	0.832	1.128	1	1.026	0.751615
P12931	Proto-oncogene tyrosine-protein kinase Src OS=Homo sapiens OX=9606 GN=SRC PE=1 SV=3	SRC	59.8	10	5	5	3	0.98	0.916	1.009	1.087	1.018	1.004	0.934	0.145141
Q8NHU3	Phosphatidylcholine:ceramide cholinephosphotransferase 2 OS=Homo sapiens OX=9606 GN=SGMS2 PE=1 SV=1	SGMS2	42.3	3	1	1	1	0.879	0.911	0.835	1.16	1.011	1.209	0.777	0.0137129
Q9UNH7	Sorting nexin-6 OS=Homo sapiens OX=9606 GN=SNX6 PE=1 SV=1	SNX6	46.6	28	11	29	10	1.047	1.015	1.001	0.983	0.92	0.999	1.055	0.12857
Q3ZCM7	Tubulin beta-8 chain OS=Homo sapiens OX=9606 GN=TUBB8 PE=1 SV=2	TUBB8	49.7	18	7	47	1	1.035	1.025	0.996	0.995	0.974	1.002	1.029	0.121123
Q92759	General transcription factor IIH subunit 4 OS=Homo sapiens OX=9606 GN=GTF2H4 PE=1 SV=1	GTF2H4	52.2	11	4	5	4	0.998	1.044	1.034	0.936	0.974	1.012	1.053	0.121627
Q9Y5Q8	General transcription factor 3C polypeptide 5 OS=Homo sapiens OX=9606 GN=GTF3C5 PE=1 SV=2	GTF3C5	59.5	16	7	11	7	1	1.015	0.997	1.005	0.945	1.079	0.994	0.919031
Q96Q05	Trafficking protein particle complex subunit 9 OS=Homo sapiens OX=9606 GN=TRAPPC9 PE=1 SV=2	TRAPPC9	128.4	4	3	4	3	1.132	1.035	1.066	0.887	0.943	0.863	1.201	0.00794679
Q96MH6	Transmembrane protein 68 OS=Homo sapiens OX=9606 GN=TMEM68 PE=2 SV=2	TMEM68	37.4	10	2	5	2	1.063	0.901	1.023	1.127	1.015	0.876	0.99	0.936627
Q15904	V-type proton ATPase subunit S1 OS=Homo sapiens OX=9606 GN=ATP6AP1 PE=1 SV=2	ATP6AP1	52	18	7	11	7	0.981	0.954	0.896	1.025	1.074	1.044	0.901	0.0249547
Q8N0Z9	V-set and immunoglobulin domain-containing protein 10 OS=Homo sapiens OX=9606 GN=VSIG10 PE=2 SV=1	VSIG10	59.2	1	1	1	1	1.149	0.98	0.869	0.983	0.96	1.045	1.003	0.977078
Q8N1B4	Vacuolar protein sorting-associated protein 52 homolog OS=Homo sapiens OX=9606 GN=VPS52 PE=1 SV=1	VPS52	82.2	8	4	6	4	0.952	1.01	1.002	0.944	1.038	1.102	0.961	0.478835
O43567	E3 ubiquitin-protein ligase RNF13 OS=Homo sapiens OX=9606 GN=RNF13 PE=1 SV=1	RNF13	42.8	12	2	5	2	0.948	1.02	0.933	0.976	1.101	1.026	0.935	0.207015
Q96CW6	Probable RNA polymerase II nuclear localization protein SLC7A6OS OS=Homo sapiens OX=9606 GN=SLC7A6OS PE=1 SV=2	SLC7A6OS	35	3	1	1	1	0.888	1.066	0.893	1.128	0.927	1.112	0.899	0.289459
Q2M3G4	Protein Shroom1 OS=Homo sapiens OX=9606 GN=SHROOM1 PE=1 SV=1	SHROOM1	90.7	2	2	3	2	1.146	1.026	0.923	1.001	0.894	1.004	1.068	0.438372
O15047	Histone-lysine N-methyltransferase SETD1A OS=Homo sapiens OX=9606 GN=SETD1A PE=1 SV=3	SETD1A	185.9	2	3	6	3	1.118	1.042	1.007	1.014	0.978	0.863	1.109	0.142804
Q9H0F6	Sharpin OS=Homo sapiens OX=9606 GN=SHARPIN PE=1 SV=1	SHARPIN	39.9	2	1	1	1	0.995	0.97	0.982	1.034	1.032	0.995	0.963	0.0594359
Q9H6I2	Transcription factor SOX-17 OS=Homo sapiens OX=9606 GN=SOX17 PE=1 SV=1	SOX17	44.1	4	1	2	1	1.153	1.127	1.205	0.821	0.793	0.923	1.374	0.00307654
Q92922	SWI/SNF complex subunit SMARCC1 OS=Homo sapiens OX=9606 GN=SMARCC1 PE=1 SV=3	SMARCC1	122.8	9	9	15	5	0.993	1.063	0.966	0.908	1.019	1.048	1.016	0.764578
P42224	Signal transducer and activator of transcription 1-alpha/beta OS=Homo sapiens OX=9606 GN=STAT1 PE=1 SV=2	STAT1	87.3	22	14	28	14	0.912	0.923	0.976	1.081	1.037	1.091	0.876	0.00706284
Q9P289	Serine/threonine-protein kinase 26 OS=Homo sapiens OX=9606 GN=STK26 PE=1 SV=2	STK26	46.5	8	3	8	1	1.034	1.044	0.992	1.028	0.919	0.992	1.045	0.291247
O94804	Serine/threonine-protein kinase 10 OS=Homo sapiens OX=9606 GN=STK10 PE=1 SV=1	STK10	112.1	14	12	16	11	1.224	1.147	1.023	0.866	0.824	0.827	1.348	0.00566232
Q9BW92	Threonine--tRNA ligase, mitochondrial OS=Homo sapiens OX=9606 GN=TARS2 PE=1 SV=1	TARS2	81	12	7	15	7	0.978	1.037	1.023	0.988	1.003	0.975	1.024	0.290324
Q9Y5J6	Mitochondrial import inner membrane translocase subunit Tim10 B OS=Homo sapiens OX=9606 GN=TIMM10B PE=1 SV=1	TIMM10B	11.6	24	2	4	2	1.065	1	1	0.95	1.034	0.952	1.044	0.282292
P11388	DNA topoisomerase 2-alpha OS=Homo sapiens OX=9606 GN=TOP2A PE=1 SV=3	TOP2A	174.3	7	12	18	4	1.13	1.07	0.924	0.933	0.923	0.98	1.102	0.2111
Q86W33	Transmembrane protein adipocyte-associated 1 OS=Homo sapiens OX=9606 GN=TPRA1 PE=1 SV=1	TPRA1	41	2	1	1	1	0.851	1.014	0.91	1.147	1.129	0.96	0.858	0.115618
Q6PI78	Transmembrane protein 65 OS=Homo sapiens OX=9606 GN=TMEM65 PE=1 SV=2	TMEM65	25.5	13	3	4	3	0.977	1.018	0.974	0.997	1.111	0.927	0.978	0.739714
A0AVT1	Ubiquitin-like modifier-activating enzyme 6 OS=Homo sapiens OX=9606 GN=UBA6 PE=1 SV=1	UBA6	117.9	12	11	16	11	0.905	1.028	1.085	1.025	0.952	1.074	0.989	0.855093
P61081	NEDD8-conjugating enzyme Ubc12 OS=Homo sapiens OX=9606 GN=UBE2M PE=1 SV=1	UBE2M	20.9	20	4	6	4	1.079	1.019	1.082	0.976	0.932	0.992	1.097	0.0271022
Q04323	UBX domain-containing protein 1 OS=Homo sapiens OX=9606 GN=UBXN1 PE=1 SV=2	UBXN1	33.3	28	6	7	6	0.879	0.982	1.047	1.115	1.018	1.054	0.912	0.179614
O75717	WD repeat and HMG-box DNA-binding protein 1 OS=Homo sapiens OX=9606 GN=WDHD1 PE=1 SV=1	WDHD1	125.9	3	3	3	3	0.844	0.925	0.905	1.129	0.976	1.111	0.831	0.0270478
O15213	WD repeat-containing protein 46 OS=Homo sapiens OX=9606 GN=WDR46 PE=1 SV=3	WDR46	68	9	4	10	4	0.932	0.954	0.986	0.98	1.078	1.026	0.931	0.0916333
Q7Z7F7	39S ribosomal protein L55, mitochondrial OS=Homo sapiens OX=9606 GN=MRPL55 PE=1 SV=1	MRPL55	15.1	20	2	7	2	0.97	1.079	1.011	1.018	1.075	0.986	0.994	0.8784
P23396	40S ribosomal protein S3 OS=Homo sapiens OX=9606 GN=RPS3 PE=1 SV=2	RPS3	26.7	63	14	46	14	0.787	0.92	1.083	1.128	1.028	1.055	0.869	0.198244
Q6P087	Mitochondrial mRNA pseudouridine synthase RPUSD3 OS=Homo sapiens OX=9606 GN=RPUSD3 PE=1 SV=3	RPUSD3	38.4	9	2	5	2	0.923	0.977	0.92	1.008	1.079	1.1	0.885	0.0206817
Q5K4L6	Solute carrier family 27 member 3 OS=Homo sapiens OX=9606 GN=SLC27A3 PE=1 SV=4	SLC27A3	73.5	4	2	2	2	1.044	1.037	1.075	1.014	0.952	0.892	1.104	0.0600238
Q6PCB7	Long-chain fatty acid transport protein 1 OS=Homo sapiens OX=9606 GN=SLC27A1 PE=1 SV=1	SLC27A1	71.1	8	4	5	3	0.979	1.086	0.998	0.897	1.102	0.893	1.059	0.466675
P23246	Splicing factor, proline- and glutamine-rich OS=Homo sapiens OX=9606 GN=SFPQ PE=1 SV=2	SFPQ	76.1	22	15	53	15	1.035	1.006	0.966	0.983	0.95	1.018	1.019	0.54245
P57768	Sorting nexin-16 OS=Homo sapiens OX=9606 GN=SNX16 PE=1 SV=2	SNX16	39.1	9	2	2	2	1.104	1.026	0.877	0.896	0.927	1.163	1.007	0.93435
Q7Z7L1	Schlafen family member 11 OS=Homo sapiens OX=9606 GN=SLFN11 PE=1 SV=2	SLFN11	102.8	15	10	13	9	0.958	0.933	0.944	1.097	0.963	1.094	0.899	0.0741715
Q6EEV6	Small ubiquitin-related modifier 4 OS=Homo sapiens OX=9606 GN=SUMO4 PE=1 SV=2	SUMO4	10.7	13	1	2	1	0.789	0.991	1.255	0.954	0.964	1.102	1.005	0.943185
Q9UH99	SUN domain-containing protein 2 OS=Homo sapiens OX=9606 GN=SUN2 PE=1 SV=3	SUN2	80.3	29	12	30	11	1.034	1.027	0.963	0.995	0.943	1.045	1.014	0.726291
Q9BYX2	TBC1 domain family member 2A OS=Homo sapiens OX=9606 GN=TBC1D2 PE=1 SV=3	TBC1D2	105.3	4	3	3	3	0.806	0.967	0.992	1.133	0.941	1.105	0.87	0.183929
Q9C0C2	182 kDa tankyrase-1-binding protein OS=Homo sapiens OX=9606 GN=TNKS1BP1 PE=1 SV=4	TNKS1BP1	181.7	20	21	45	21	0.936	1.028	1.13	0.996	0.921	0.98	1.068	0.345803
Q6NUS6	Tectonic-3 OS=Homo sapiens OX=9606 GN=TCTN3 PE=1 SV=2	TCTN3	66.1	2	1	1	1	0.956	0.885	0.982	1.115	1.082	0.989	0.886	0.0644964
Q9Y2W6	Tudor and KH domain-containing protein OS=Homo sapiens OX=9606 GN=TDRKH PE=1 SV=2	TDRKH	62	4	1	1	1	1.067	1.02	1.033	0.861	1.007	1.019	1.081	0.224263
Q92574	Hamartin OS=Homo sapiens OX=9606 GN=TSC1 PE=1 SV=2	TSC1	129.7	1	1	1	1	1.148	1.06	0.996	1.066	0.783	0.951	1.144	0.227279
Q9GZZ9	Ubiquitin-like modifier-activating enzyme 5 OS=Homo sapiens OX=9606 GN=UBA5 PE=1 SV=1	UBA5	44.8	15	4	5	4	1.084	0.938	0.884	0.943	0.907	1.17	0.962	0.737802
P35968	Vascular endothelial growth factor receptor 2 OS=Homo sapiens OX=9606 GN=KDR PE=1 SV=2	KDR	151.4	11	11	16	11	1.138	1.005	0.954	0.942	1.014	0.868	1.097	0.255007
Q9Y3A2	Probable U3 small nucleolar RNA-associated protein 11 OS=Homo sapiens OX=9606 GN=UTP11 PE=1 SV=2	UTP11	30.4	30	7	12	7	1.212	1.124	1.009	0.82	0.774	1.037	1.271	0.0777713
P21281	V-type proton ATPase subunit B, brain isoform OS=Homo sapiens OX=9606 GN=ATP6V1B2 PE=1 SV=3	ATP6V1B2	56.5	23	9	16	9	0.908	0.917	0.982	1.04	1.043	1.016	0.906	0.0186607
O75436	Vacuolar protein sorting-associated protein 26A OS=Homo sapiens OX=9606 GN=VPS26A PE=1 SV=2	VPS26A	38.1	14	3	5	3	0.843	0.954	1.097	1.039	1.062	1.046	0.92	0.30586
Q9H267	Vacuolar protein sorting-associated protein 33B OS=Homo sapiens OX=9606 GN=VPS33B PE=1 SV=2	VPS33B	70.5	5	2	3	2	1.039	1.019	1.022	0.98	0.96	0.99	1.051	0.010108
Q9NP80	Calcium-independent phospholipase A2-gamma OS=Homo sapiens OX=9606 GN=PNPLA8 PE=1 SV=1	PNPLA8	88.4	3	2	2	2	1.185	1.075	0.998	0.879	0.977	0.879	1.191	0.0463465
O14818	Proteasome subunit alpha type-7 OS=Homo sapiens OX=9606 GN=PSMA7 PE=1 SV=1	PSMA7	27.9	33	7	25	7	0.842	0.97	1.059	1.038	1.08	1.064	0.902	0.189175
P17980	26S proteasome regulatory subunit 6A OS=Homo sapiens OX=9606 GN=PSMC3 PE=1 SV=3	PSMC3	49.2	47	15	35	15	0.903	0.993	1.033	1.044	0.987	1.023	0.959	0.374452
O60831	PRA1 family protein 2 OS=Homo sapiens OX=9606 GN=PRAF2 PE=1 SV=1	PRAF2	19.2	22	3	8	3	1.059	1.028	1.196	0.798	0.968	0.994	1.189	0.102044
Q9NRF8	CTP synthase 2 OS=Homo sapiens OX=9606 GN=CTPS2 PE=1 SV=1	CTPS2	65.6	8	5	9	5	0.978	1.02	1.045	1.066	0.937	0.989	1.017	0.692163
Q6P1L8	39S ribosomal protein L14, mitochondrial OS=Homo sapiens OX=9606 GN=MRPL14 PE=1 SV=1	MRPL14	15.9	17	2	2	2	0.986	0.905	1.041	1.012	1.038	1.03	0.952	0.287146
Q96AT9	Ribulose-phosphate 3-epimerase OS=Homo sapiens OX=9606 GN=RPE PE=1 SV=1	RPE	24.9	12	2	4	2	0.812	1.023	0.958	1.118	0.933	1.182	0.864	0.214844
P09661	U2 small nuclear ribonucleoprotein A' OS=Homo sapiens OX=9606 GN=SNRPA1 PE=1 SV=2	SNRPA1	28.4	25	7	14	7	1.091	1.053	1.017	0.933	0.827	1.117	1.099	0.321227
Q9BWM7	Sideroflexin-3 OS=Homo sapiens OX=9606 GN=SFXN3 PE=1 SV=3	SFXN3	35.5	26	7	18	7	1.058	1.072	1.019	0.917	0.995	0.898	1.121	0.0300369
Q9H7L9	Sin3 histone deacetylase corepressor complex component SDS3 OS=Homo sapiens OX=9606 GN=SUDS3 PE=1 SV=2	SUDS3	38.1	5	1	1	1	1.132	0.988	0.98	0.941	0.94	1.017	1.07	0.28615
Q86VW0	SEC14 domain and spectrin repeat-containing protein 1 OS=Homo sapiens OX=9606 GN=SESTD1 PE=1 SV=2	SESTD1	79.3	5	3	3	3	0.991	0.987	0.943	1.125	0.97	1.039	0.932	0.206617
A3KN83	Protein strawberry notch homolog 1 OS=Homo sapiens OX=9606 GN=SBNO1 PE=1 SV=1	SBNO1	154.2	6	6	8	6	1.001	0.975	1.015	0.867	1.027	1.066	1.01	0.836447
Q12772	Sterol regulatory element-binding protein 2 OS=Homo sapiens OX=9606 GN=SREBF2 PE=1 SV=2	SREBF2	123.6	1	1	1	1
Q6AZY7	Scavenger receptor class A member 3 OS=Homo sapiens OX=9606 GN=SCARA3 PE=1 SV=1	SCARA3	65.1	7	4	8	4	0.699	0.75	0.917	1.164	1.195	1.271	0.652	0.00706741
Q5JUX0	Spindlin-3 OS=Homo sapiens OX=9606 GN=SPIN3 PE=1 SV=1	SPIN3	29.2	12	2	2	2		1.01
Q9NUM4	Transmembrane protein 106B OS=Homo sapiens OX=9606 GN=TMEM106B PE=1 SV=2	TMEM106B	31.1	11	3	4	3	0.953	0.976	0.935	1.075	1.098	0.959	0.914	0.115512
P37173	TGF-beta receptor type-2 OS=Homo sapiens OX=9606 GN=TGFBR2 PE=1 SV=2	TGFBR2	64.5	12	7	13	7	1.034	1.004	0.969	1.066	0.986	0.922	1.011	0.7999
Q6ZMP0	Thrombospondin type-1 domain-containing protein 4 OS=Homo sapiens OX=9606 GN=THSD4 PE=2 SV=2	THSD4	112.4	11	9	12	9	1.191	1.091	1.038	0.87	0.95	0.909	1.217	0.0148205
Q969M1	Mitochondrial import receptor subunit TOM40B OS=Homo sapiens OX=9606 GN=TOMM40L PE=1 SV=1	TOMM40L	33.9	9	2	3	2	1.02	0.974	1.079	0.978	1.021	0.942	1.045	0.311594
Q9GZM7	Tubulointerstitial nephritis antigen-like OS=Homo sapiens OX=9606 GN=TINAGL1 PE=1 SV=1	TINAGL1	52.4	32	11	60	11	1.095	1.05	0.994	0.865	0.944	1.007	1.115	0.103393
P67936	Tropomyosin alpha-4 chain OS=Homo sapiens OX=9606 GN=TPM4 PE=1 SV=3	TPM4	28.5	27	8	22	4	0.756	0.941	1.14	1.059	0.97	1.152	0.892	0.382902
Q9UET6	Putative tRNA (cytidine(32)/guanosine(34)-2'-O)-methyltransferase OS=Homo sapiens OX=9606 GN=FTSJ1 PE=1 SV=2	FTSJ1	36.1	3	1	2	1	0.949	0.971	0.985	1.086	1.017	1.005	0.935	0.0641268
P51580	Thiopurine S-methyltransferase OS=Homo sapiens OX=9606 GN=TPMT PE=1 SV=1	TPMT	28.2	11	3	4	3	0.921	0.975	1.107	1.025	1.033	0.989	0.986	0.772114
O95881	Thioredoxin domain-containing protein 12 OS=Homo sapiens OX=9606 GN=TXNDC12 PE=1 SV=1	TXNDC12	19.2	18	3	10	3	0.942	0.948	0.877	1.047	1.143	0.988	0.871	0.0491758
Q16831	Uridine phosphorylase 1 OS=Homo sapiens OX=9606 GN=UPP1 PE=1 SV=1	UPP1	33.9	14	4	5	4	0.8	1.049	1.268	0.917	0.9	1.092	1.072	0.725783
Q4G0F5	Vacuolar protein sorting-associated protein 26B OS=Homo sapiens OX=9606 GN=VPS26B PE=1 SV=2	VPS26B	39.1	7	2	2	2	1.009	0.992	0.943	1.108	1.01	0.94	0.963	0.523517
Q7Z3J2	VPS35 endosomal protein-sorting factor-like OS=Homo sapiens OX=9606 GN=VPS35L PE=1 SV=2	VPS35L	109.5	14	12	17	12	1.009	1.055	0.988	1.018	0.957	0.958	1.041	0.229887
Q15061	WD repeat-containing protein 43 OS=Homo sapiens OX=9606 GN=WDR43 PE=1 SV=3	WDR43	74.8	18	9	17	9	0.96	0.976	0.955	1.018	0.969	1.027	0.959	0.0978969
Q6VEQ5	WAS protein family homolog 2 OS=Homo sapiens OX=9606 GN=WASH2P PE=2 SV=2	WASH2P	50.3	8	2	3	2	0.946	0.95	0.995	1.152	0.923	1.052	0.925	0.323468
O75695	Protein XRP2 OS=Homo sapiens OX=9606 GN=RP2 PE=1 SV=4	RP2	39.6	13	6	11	6	0.997	0.974	0.981	1.066	1.064	0.926	0.966	0.52798
Q641Q2	WASH complex subunit 2A OS=Homo sapiens OX=9606 GN=WASHC2A PE=1 SV=3	WASHC2A	147.1	15	10	17	3	1.006	1.075	0.783	1.055	0.931	0.984	0.964	0.690912
Q9Y3C5	RING finger protein 11 OS=Homo sapiens OX=9606 GN=RNF11 PE=1 SV=1	RNF11	17.4	8	1	1	1	1.001	1.053	1.083	0.802	0.925	1.157	1.088	0.432843
Q3B726	DNA-directed RNA polymerase I subunit RPA43 OS=Homo sapiens OX=9606 GN=POLR1F PE=1 SV=1	POLR1F	37.4	13	4	9	4	0.896	0.942	0.981	1.107	0.956	1.04	0.908	0.130181
P62070	Ras-related protein R-Ras2 OS=Homo sapiens OX=9606 GN=RRAS2 PE=1 SV=1	RRAS2	23.4	28	5	24	4	0.955	0.949	1.012	1.04	1.076	0.977	0.943	0.16859
Q92766	Ras-responsive element-binding protein 1 OS=Homo sapiens OX=9606 GN=RREB1 PE=1 SV=3	RREB1	181.3	1	2	2	2	0.95	0.968	1.145	0.938	1.001	1.024	1.034	0.665021
Q6PCB5	Lysine-specific demethylase RSBN1L OS=Homo sapiens OX=9606 GN=RSBN1L PE=1 SV=2	RSBN1L	94.8	3	2	3	2	1.058	0.888	0.714	1.046	1.166	1.1	0.803	0.121823
P55011	Solute carrier family 12 member 2 OS=Homo sapiens OX=9606 GN=SLC12A2 PE=1 SV=1	SLC12A2	131.4	9	10	18	10	1.2	1.084	0.957	0.923	0.995	0.801	1.192	0.12699
Q96CQ1	Solute carrier family 25 member 36 OS=Homo sapiens OX=9606 GN=SLC25A36 PE=1 SV=1	SLC25A36	34.3	4	1	1	1	0.943	1.006	0.996	1.07	0.902	1.103	0.958	0.578091
Q8IY81	pre-rRNA 2'-O-ribose RNA methyltransferase FTSJ3 OS=Homo sapiens OX=9606 GN=FTSJ3 PE=1 SV=2	FTSJ3	96.5	19	12	29	12	1.068	1.068	1.066	0.87	0.974	0.971	1.137	0.0247869
P62318	Small nuclear ribonucleoprotein Sm D3 OS=Homo sapiens OX=9606 GN=SNRPD3 PE=1 SV=1	SNRPD3	13.9	32	3	22	3	1.052	1.016	1.07	0.894	1.079	0.921	1.084	0.235395
Q9H497	Torsin-3A OS=Homo sapiens OX=9606 GN=TOR3A PE=1 SV=1	TOR3A	46.2	3	1	2	1	0.968	1.009	1.004	0.97	1.09	0.969	0.984	0.740862
Q15650	Activating signal cointegrator 1 OS=Homo sapiens OX=9606 GN=TRIP4 PE=1 SV=4	TRIP4	66.1	16	5	13	5	1.03	1.019	0.932	0.97	0.976	1.043	0.997	0.940324
Q9BTV4	Transmembrane protein 43 OS=Homo sapiens OX=9606 GN=TMEM43 PE=1 SV=1	TMEM43	44.8	31	11	22	11	1.043	1.004	0.944	0.997	1.034	0.965	0.998	0.955067
P07996	Thrombospondin-1 OS=Homo sapiens OX=9606 GN=THBS1 PE=1 SV=2	THBS1	129.3	46	43	188	12	1.161	1.06	0.933	0.938	1.028	0.893	1.103	0.273576
P62068	Ubiquitin carboxyl-terminal hydrolase 46 OS=Homo sapiens OX=9606 GN=USP46 PE=1 SV=1	USP46	42.4	4	1	1	1	1.079	1.008	1.106	0.921	0.936	0.965	1.131	0.0164771
P08670	Vimentin OS=Homo sapiens OX=9606 GN=VIM PE=1 SV=4	VIM	53.6	59	38	549	32	0.968	0.98	1.008	1.014	1.061	0.959	0.974	0.467495
O15231	Zinc finger protein 185 OS=Homo sapiens OX=9606 GN=ZNF185 PE=1 SV=3	ZNF185	73.5	18	6	6	6	0.83	0.835	0.735	1.178	0.992	1.126	0.728	0.00875142
Q9UHR6	Zinc finger HIT domain-containing protein 2 OS=Homo sapiens OX=9606 GN=ZNHIT2 PE=1 SV=1	ZNHIT2	42.9	13	2	4	2	1.178	0.89	1.029	0.869	0.896	1.138	1.067	0.606549
Q8N5A5	Zinc finger CCCH-type with G patch domain-containing protein OS=Homo sapiens OX=9606 GN=ZGPAT PE=1 SV=3	ZGPAT	57.3	7	3	6	3	0.987	1.017	0.963	0.925	0.883	1.144	1.005	0.896028
Q96HU1	Small G protein signaling modulator 3 OS=Homo sapiens OX=9606 GN=SGSM3 PE=1 SV=1	SGSM3	85.3	5	3	3	3	0.961	0.96	0.961	1.021	1.106	0.996	0.923	0.0661444
Q86TU7	Actin-histidine N-methyltransferase OS=Homo sapiens OX=9606 GN=SETD3 PE=1 SV=1	SETD3	67.2	11	6	10	6	0.958	1.006	0.962	1.049	0.99	1.016	0.958	0.133099
P30825	High affinity cationic amino acid transporter 1 OS=Homo sapiens OX=9606 GN=SLC7A1 PE=1 SV=1	SLC7A1	67.6	3	2	3	2	0.858	0.936	0.783	1.236	1.126	1.058	0.754	0.0143957
Q9Y3A6	Transmembrane emp24 domain-containing protein 5 OS=Homo sapiens OX=9606 GN=TMED5 PE=1 SV=1	TMED5	26	4	1	4	1	1.02	0.988	0.928	1.07	0.98	1.016	0.958	0.313352
O00206	Toll-like receptor 4 OS=Homo sapiens OX=9606 GN=TLR4 PE=1 SV=2	TLR4	95.6	1	1	1	1	0.94	1.07	0.947	0.792	0.885	1.384	0.966	0.973981
O14925	Mitochondrial import inner membrane translocase subunit Tim23 OS=Homo sapiens OX=9606 GN=TIMM23 PE=1 SV=1	TIMM23	21.9	22	3	9	3	1.009	0.986	0.927	1.063	1.108	0.978	0.928	0.171698
Q99598	Translin-associated protein X OS=Homo sapiens OX=9606 GN=TSNAX PE=1 SV=1	TSNAX	33.1	22	5	12	5	0.92	1.075	1.192	0.978	0.992	0.952	1.091	0.346101
O94874	E3 UFM1-protein ligase 1 OS=Homo sapiens OX=9606 GN=UFL1 PE=1 SV=2	UFL1	89.5	19	15	32	14	1.032	1.028	0.932	0.95	1.047	0.996	1	0.988895
Q9NW82	WD repeat-containing protein 70 OS=Homo sapiens OX=9606 GN=WDR70 PE=1 SV=1	WDR70	73.2	6	3	6	3	0.952	1.026	1.076	1.011	0.894	0.998	1.052	0.389591
Q9UBH6	Xenotropic and polytropic retrovirus receptor 1 OS=Homo sapiens OX=9606 GN=XPR1 PE=1 SV=1	XPR1	81.5	5	3	5	3	1.029	1.018	0.953	0.981	1.008	0.97	1.014	0.642343
Q96S55	ATPase WRNIP1 OS=Homo sapiens OX=9606 GN=WRNIP1 PE=1 SV=2	WRNIP1	72.1	12	6	10	6	0.968	1.035	0.992	0.965	1.044	0.943	1.015	0.701386
Q8NBI6	Xyloside xylosyltransferase 1 OS=Homo sapiens OX=9606 GN=XXYLT1 PE=1 SV=1	XXYLT1	43.8	16	6	13	6	0.984	0.999	0.881	0.936	1.103	1.002	0.942	0.393072
P07947	Tyrosine-protein kinase Yes OS=Homo sapiens OX=9606 GN=YES1 PE=1 SV=3	YES1	60.8	6	4	7	2	0.985	1.076	1.007	0.962	1.078	0.882	1.05	0.465855
Q5T4F4	Protrudin OS=Homo sapiens OX=9606 GN=ZFYVE27 PE=1 SV=1	ZFYVE27	45.8	5	2	4	2	1.03	0.962	1.003	1.031	0.934	1.049	0.994	0.90177
Q9Y230	RuvB-like 2 OS=Homo sapiens OX=9606 GN=RUVBL2 PE=1 SV=3	RUVBL2	51.1	33	13	25	13	0.98	0.998	0.962	1.038	0.941	1.058	0.968	0.454829
P19634	Sodium/hydrogen exchanger 1 OS=Homo sapiens OX=9606 GN=SLC9A1 PE=1 SV=2	SLC9A1	90.7	4	2	3	2	1.03	1.021	0.887	1.012	1.055	0.99	0.961	0.467047
Q8NBJ7	Inactive C-alpha-formylglycine-generating enzyme 2 OS=Homo sapiens OX=9606 GN=SUMF2 PE=1 SV=2	SUMF2	33.8	20	5	7	5	1.024	0.941	0.972	1.083	0.987	0.977	0.964	0.425947
Q8TC07	TBC1 domain family member 15 OS=Homo sapiens OX=9606 GN=TBC1D15 PE=1 SV=2	TBC1D15	79.4	10	7	10	7	1.062	1.06	1.082	0.947	0.919	0.946	1.139	0.000381745
Q8NFQ8	Torsin-1A-interacting protein 2 OS=Homo sapiens OX=9606 GN=TOR1AIP2 PE=1 SV=1	TOR1AIP2	51.2	21	6	12	6	1.034	0.956	0.949	1.032	1.034	1.022	0.952	0.144022
P83876	Thioredoxin-like protein 4A OS=Homo sapiens OX=9606 GN=TXNL4A PE=1 SV=1	TXNL4A	16.8	8	1	3	1	1.017	1.027	1.012	1	0.936	1.02	1.034	0.267273
Q6PKC3	Thioredoxin domain-containing protein 11 OS=Homo sapiens OX=9606 GN=TXNDC11 PE=1 SV=2	TXNDC11	110.5	3	2	3	2	0.985	0.848	0.952	1.148	1.055	1.016	0.865	0.065957
P61088	Ubiquitin-conjugating enzyme E2 N OS=Homo sapiens OX=9606 GN=UBE2N PE=1 SV=1	UBE2N	17.1	29	4	22	4	1.021	1.009	0.985	1.028	0.934	0.977	1.026	0.426937
Q9Y4A5	Transformation/transcription domain-associated protein OS=Homo sapiens OX=9606 GN=TRRAP PE=1 SV=3	TRRAP	437.3	7	20	32	20	1.067	1.007	0.985	0.939	0.956	1.059	1.036	0.465579
Q8TF74	WAS/WASL-interacting protein family member 2 OS=Homo sapiens OX=9606 GN=WIPF2 PE=1 SV=1	WIPF2	46.3	9	2	3	2	1.044	1.015	0.938	1.15	0.899	0.958	0.997	0.988937
Q8N1G0	Zinc finger protein 687 OS=Homo sapiens OX=9606 GN=ZNF687 PE=1 SV=1	ZNF687	129.4	3	2	2	2	0.875	1.066	0.949	0.997	1.015	1.116	0.924	0.293056
O95425	Supervillin OS=Homo sapiens OX=9606 GN=SVIL PE=1 SV=2	SVIL	247.6	17	26	47	26	1.011	0.991	0.975	1.012	0.945	1.019	1	0.977133
Q8N3V7	Synaptopodin OS=Homo sapiens OX=9606 GN=SYNPO PE=1 SV=2	SYNPO	99.4	10	8	15	8	0.915	0.91	0.974	1.076	1.004	1.084	0.885	0.0200948
Q9Y285	Phenylalanine--tRNA ligase alpha subunit OS=Homo sapiens OX=9606 GN=FARSA PE=1 SV=3	FARSA	57.5	15	5	7	5	0.884	0.923	1.144	1.09	1.016	1.029	0.941	0.465884
P68036	Ubiquitin-conjugating enzyme E2 L3 OS=Homo sapiens OX=9606 GN=UBE2L3 PE=1 SV=1	UBE2L3	17.9	38	5	17	5	0.837	0.937	1.044	1.05	1.032	1.077	0.892	0.143257
O76024	Wolframin OS=Homo sapiens OX=9606 GN=WFS1 PE=1 SV=2	WFS1	100.2	12	8	19	8	1.05	1.082	1.047	0.964	0.928	0.891	1.142	0.00597774
Q9C0E2	Exportin-4 OS=Homo sapiens OX=9606 GN=XPO4 PE=1 SV=2	XPO4	130.1	7	7	12	7	0.921	1.015	1.06	0.978	1.002	1.018	0.999	0.961039
Q86Y07	Serine/threonine-protein kinase VRK2 OS=Homo sapiens OX=9606 GN=VRK2 PE=1 SV=3	VRK2	58.1	20	9	11	9	1.014	0.997	0.965	1.051	1.009	1.014	0.968	0.169786
Q9ULM3	YEATS domain-containing protein 2 OS=Homo sapiens OX=9606 GN=YEATS2 PE=1 SV=2	YEATS2	150.7	1	1	1	1	0.965	0.958	0.979	1.166	0.965	0.979	0.933	0.344418
P36954	DNA-directed RNA polymerase II subunit RPB9 OS=Homo sapiens OX=9606 GN=POLR2I PE=1 SV=1	POLR2I	14.5	30	3	7	3	0.984	1.034	1.169	0.983	0.955	1.058	1.064	0.370361
Q9Y535	DNA-directed RNA polymerase III subunit RPC8 OS=Homo sapiens OX=9606 GN=POLR3H PE=1 SV=1	POLR3H	22.9	8	1	2	1	0.909	0.984	1.012	0.987	1.072	1.052	0.934	0.165797
Q9H9Y2	Ribosome production factor 1 OS=Homo sapiens OX=9606 GN=RPF1 PE=1 SV=2	RPF1	40.1	10	3	3	3	1.251	1.208	1.23	0.756	0.824	0.746	1.586	0.000146672
Q7L523	Ras-related GTP-binding protein A OS=Homo sapiens OX=9606 GN=RRAGA PE=1 SV=1	RRAGA	36.5	11	3	6	3	0.907	1.028	1.136	0.962	0.983	0.975	1.052	0.518732
P62306	Small nuclear ribonucleoprotein F OS=Homo sapiens OX=9606 GN=SNRPF PE=1 SV=1	SNRPF	9.7	9	1	1	1	1.071	0.996	0.939	0.934	1.061	0.993	1.006	0.916451
Q5T4S7	E3 ubiquitin-protein ligase UBR4 OS=Homo sapiens OX=9606 GN=UBR4 PE=1 SV=1	UBR4	573.5	7	29	45	29	0.991	1.004	0.982	1.02	0.952	1.038	0.989	0.722043
P61086	Ubiquitin-conjugating enzyme E2 K OS=Homo sapiens OX=9606 GN=UBE2K PE=1 SV=3	UBE2K	22.4	33	6	13	6	1.025	0.959	0.994	1	1.05	0.985	0.981	0.524741
Q9C0B0	RING finger protein unkempt homolog OS=Homo sapiens OX=9606 GN=UNK PE=1 SV=2	UNK	88	1	1	1	1	0.892	0.866	1.108	1.211	0.934	1.021	0.905	0.410745
Q9NWZ5	Uridine-cytidine kinase-like 1 OS=Homo sapiens OX=9606 GN=UCKL1 PE=1 SV=2	UCKL1	61.1	3	1	1	1	1.045	1.01	0.901	1.146	0.936	0.96	0.972	0.750466
Q9NZ43	Vesicle transport protein USE1 OS=Homo sapiens OX=9606 GN=USE1 PE=1 SV=2	USE1	29.4	8	2	2	2	1.014	1.01	0.967	1.018	0.982	1.017	0.991	0.673491
Q8N567	Zinc finger CCHC domain-containing protein 9 OS=Homo sapiens OX=9606 GN=ZCCHC9 PE=1 SV=2	ZCCHC9	30.5	4	1	1	1	0.913	0.935	0.945	1.182	0.873	1.172	0.866	0.249015
Q9Y5A6	Zinc finger and SCAN domain-containing protein 21 OS=Homo sapiens OX=9606 GN=ZSCAN21 PE=1 SV=2	ZSCAN21	53.6	2	1	1	1	1.127	1.17	1.053	0.92	0.847	0.892	1.26	0.00415021
Q8WU90	Zinc finger CCCH domain-containing protein 15 OS=Homo sapiens OX=9606 GN=ZC3H15 PE=1 SV=1	ZC3H15	48.6	14	5	11	5	0.74	0.865	1.012	1.253	0.847	1.121	0.812	0.241295
Q96H79	Zinc finger CCCH-type antiviral protein 1-like OS=Homo sapiens OX=9606 GN=ZC3HAV1L PE=1 SV=2	ZC3HAV1L	32.9	7	2	4	2	1.162	1.042	1.018	0.881	0.944	0.953	1.16	0.0367268
Q96EP0	E3 ubiquitin-protein ligase RNF31 OS=Homo sapiens OX=9606 GN=RNF31 PE=1 SV=1	RNF31	119.6	4	4	4	4	0.865	1.087	0.993	0.974	1.025	1.051	0.966	0.608423
O60518	Ran-binding protein 6 OS=Homo sapiens OX=9606 GN=RANBP6 PE=1 SV=2	RANBP6	124.6	12	11	14	11	0.997	1.004	0.97	0.973	1.007	0.998	0.998	0.880392
P62263	40S ribosomal protein S14 OS=Homo sapiens OX=9606 GN=RPS14 PE=1 SV=3	RPS14	16.3	29	3	16	3	0.888	0.992	1.064	1.074	0.994	1.048	0.945	0.361855
P62861	40S ribosomal protein S30 OS=Homo sapiens OX=9606 GN=FAU PE=1 SV=1	FAU	6.6	17	1	5	1	0.911	0.957	1.024	1.11	0.919	1.103	0.923	0.335948
Q92541	RNA polymerase-associated protein RTF1 homolog OS=Homo sapiens OX=9606 GN=RTF1 PE=1 SV=4	RTF1	80.3	11	7	12	7	0.979	1.011	1.08	1.004	0.991	0.976	1.033	0.346616
P06703	Protein S100-A6 OS=Homo sapiens OX=9606 GN=S100A6 PE=1 SV=1	S100A6	10.2	17	2	17	2	0.714	0.94	1.178	1.131	1.014	1.075	0.88	0.374141
Q9H1U9	Mitochondrial nicotinamide adenine dinucleotide transporter SLC25A51 OS=Homo sapiens OX=9606 GN=SLC25A51 PE=1 SV=1	SLC25A51	33.7	5	2	3	2	1.002	0.972	1.034	1.003	1.044	0.955	1.002	0.944057
Q96B97	SH3 domain-containing kinase-binding protein 1 OS=Homo sapiens OX=9606 GN=SH3KBP1 PE=1 SV=2	SH3KBP1	73.1	4	2	3	2	0.858	0.897	1.072	1.152	0.982	1.069	0.883	0.195919
Q14BN4	Sarcolemmal membrane-associated protein OS=Homo sapiens OX=9606 GN=SLMAP PE=1 SV=1	SLMAP	95.1	6	5	6	4	0.982	1.06	0.948	0.972	1.053	0.944	1.007	0.886914
Q5VWJ9	Sorting nexin-30 OS=Homo sapiens OX=9606 GN=SNX30 PE=1 SV=1	SNX30	49.6	4	2	3	2	1.097	1.006	0.993	0.962	0.948	0.996	1.065	0.144159
P49589	Cysteine--tRNA ligase, cytoplasmic OS=Homo sapiens OX=9606 GN=CARS1 PE=1 SV=3	CARS1	85.4	23	14	22	14	0.894	0.972	1.061	1.015	1.003	1.058	0.952	0.375471
Q96GW9	Methionine--tRNA ligase, mitochondrial OS=Homo sapiens OX=9606 GN=MARS2 PE=1 SV=2	MARS2	66.5	6	3	8	3	0.998	0.919	0.957	1.04	1.025	1.043	0.925	0.0320124
Q9UMZ2	Synergin gamma OS=Homo sapiens OX=9606 GN=SYNRG PE=1 SV=2	SYNRG	140.6	5	5	8	5	1.012	1.013	1.021	1.085	0.898	0.986	1.026	0.628847
Q9Y4C2	TRPM8 channel-associated factor 1 OS=Homo sapiens OX=9606 GN=TCAF1 PE=1 SV=3	TCAF1	102.1	2	2	3	2	0.787	1.068	0.921	1.136	0.886	1.233	0.853	0.301828
P35125	Ubiquitin carboxyl-terminal hydrolase 6 OS=Homo sapiens OX=9606 GN=USP6 PE=1 SV=2	USP6	158.6	2	2	3	2	1.101	0.985	0.958	1.046	0.922	0.963	1.039	0.543455
Q8IWV8	E3 ubiquitin-protein ligase UBR2 OS=Homo sapiens OX=9606 GN=UBR2 PE=1 SV=1	UBR2	200.4	3	4	7	4	1.08	0.989	1.01	0.968	0.999	0.947	1.057	0.150321
Q9GZL7	Ribosome biogenesis protein WDR12 OS=Homo sapiens OX=9606 GN=WDR12 PE=1 SV=2	WDR12	47.7	4	2	5	2	1.002	1.024	0.93	0.951	0.997	1.1	0.97	0.598125
Q96FK6	WD repeat-containing protein 89 OS=Homo sapiens OX=9606 GN=WDR89 PE=2 SV=1	WDR89	43.2	14	4	4	4	0.986	1.047	1.039	0.994	0.928	1.002	1.051	0.182514
P38606	V-type proton ATPase catalytic subunit A OS=Homo sapiens OX=9606 GN=ATP6V1A PE=1 SV=2	ATP6V1A	68.3	19	10	16	10	0.954	0.986	1.039	1.068	1.006	0.997	0.97	0.405682
P57081	tRNA (guanine-N(7)-)-methyltransferase non-catalytic subunit WDR4 OS=Homo sapiens OX=9606 GN=WDR4 PE=1 SV=2	WDR4	45.5	10	3	5	3	0.851	0.944	1.107	1.064	0.986	1.105	0.92	0.349607
Q6ZSR9	Uncharacterized protein FLJ45252 OS=Homo sapiens OX=9606 PE=2 SV=2	--	38	15	4	7	4	0.945	0.958	1.029	1.146	0.909	1.038	0.948	0.528785
A7E2V4	Zinc finger SWIM domain-containing protein 8 OS=Homo sapiens OX=9606 GN=ZSWIM8 PE=1 SV=1	ZSWIM8	197.2	5	5	7	5	0.992	0.951	1.039	0.887	1.024	1.021	1.017	0.748912
P30876	DNA-directed RNA polymerase II subunit RPB2 OS=Homo sapiens OX=9606 GN=POLR2B PE=1 SV=1	POLR2B	133.8	14	16	27	16	1.04	1.036	0.983	0.956	0.968	1.002	1.045	0.126007
P51991	Heterogeneous nuclear ribonucleoprotein A3 OS=Homo sapiens OX=9606 GN=HNRNPA3 PE=1 SV=2	HNRNPA3	39.6	27	8	36	7	1.01	0.995	0.919	0.968	1.024	1.034	0.966	0.386963
Q7Z3Q1	Solute carrier family 46 member 3 OS=Homo sapiens OX=9606 GN=SLC46A3 PE=1 SV=1	SLC46A3	51.5	3	1	1	1	1.085	1.035	0.949	0.9	1.028	0.999	1.049	0.446786
O95470	Sphingosine-1-phosphate lyase 1 OS=Homo sapiens OX=9606 GN=SGPL1 PE=1 SV=3	SGPL1	63.5	3	2	5	2	1.026	0.908	0.853	1.084	0.988	1.134	0.869	0.1051
O94875	Sorbin and SH3 domain-containing protein 2 OS=Homo sapiens OX=9606 GN=SORBS2 PE=1 SV=3	SORBS2	124	10	9	18	8	0.97	0.98	1.098	1.01	0.981	0.978	1.027	0.578544
Q9UH65	Switch-associated protein 70 OS=Homo sapiens OX=9606 GN=SWAP70 PE=1 SV=1	SWAP70	69	35	18	42	18	0.966	0.977	1.008	1.091	0.949	1.02	0.964	0.455983
Q13586	Stromal interaction molecule 1 OS=Homo sapiens OX=9606 GN=STIM1 PE=1 SV=3	STIM1	77.4	9	6	10	6	0.944	0.986	0.976	0.973	1.083	1.004	0.95	0.213871
Q9Y3F4	Serine-threonine kinase receptor-associated protein OS=Homo sapiens OX=9606 GN=STRAP PE=1 SV=1	STRAP	38.4	34	9	20	9	0.804	0.948	0.993	1.134	1.059	1.105	0.832	0.0493338
P47897	Glutamine--tRNA ligase OS=Homo sapiens OX=9606 GN=QARS1 PE=1 SV=1	QARS1	87.7	16	11	25	11	0.992	1	0.98	1.004	0.994	1.005	0.99	0.203282
Q8N0U8	Vitamin K epoxide reductase complex subunit 1-like protein 1 OS=Homo sapiens OX=9606 GN=VKORC1L1 PE=1 SV=2	VKORC1L1	19.8	11	2	5	2	1.111	0.989	1.004	1.006	0.942	0.95	1.071	0.181652
Q562E7	WD repeat-containing protein 81 OS=Homo sapiens OX=9606 GN=WDR81 PE=1 SV=2	WDR81	211.6	5	6	6	6	1.02	1.095	1.007	1.009	0.963	0.928	1.077	0.107075
Q96RL7	Vacuolar protein sorting-associated protein 13A OS=Homo sapiens OX=9606 GN=VPS13A PE=1 SV=2	VPS13A	360	6	17	27	17	1.026	1.019	1.046	0.912	1.026	0.978	1.06	0.165759
O14662	Syntaxin-16 OS=Homo sapiens OX=9606 GN=STX16 PE=1 SV=3	STX16	37	12	2	2	2	1.04	0.972	1.084	0.968	0.934	1.019	1.06	0.227605
Q16563	Synaptophysin-like protein 1 OS=Homo sapiens OX=9606 GN=SYPL1 PE=1 SV=1	SYPL1	28.5	7	2	2	2	0.998	0.946	0.882	1.032	1.186	0.945	0.893	0.218872
P50990	T-complex protein 1 subunit theta OS=Homo sapiens OX=9606 GN=CCT8 PE=1 SV=4	CCT8	59.6	39	19	75	19	0.952	0.971	1.002	1.064	0.988	1.018	0.953	0.1398
Q7Z7C8	Transcription initiation factor TFIID subunit 8 OS=Homo sapiens OX=9606 GN=TAF8 PE=1 SV=1	TAF8	34.2	3	1	2	1	0.996	0.867	1.28	1.23	1.05	0.608	1.088	0.662181
P17542	T-cell acute lymphocytic leukemia protein 1 OS=Homo sapiens OX=9606 GN=TAL1 PE=1 SV=2	TAL1	34.2	5	1	2	1	0.904	0.898	1.127	0.936	1.022	1.143	0.945	0.563296
O76070	Gamma-synuclein OS=Homo sapiens OX=9606 GN=SNCG PE=1 SV=2	SNCG	13.3	31	3	4	3	0.874	0.961	1.067	1.053	0.892	1.196	0.924	0.503664
Q9C0C9	(E3-independent) E2 ubiquitin-conjugating enzyme OS=Homo sapiens OX=9606 GN=UBE2O PE=1 SV=3	UBE2O	141.2	6	6	10	6	0.964	0.948	0.996	1.034	0.971	1.012	0.964	0.193156
Q7Z5K2	Wings apart-like protein homolog OS=Homo sapiens OX=9606 GN=WAPL PE=1 SV=1	WAPL	132.9	2	2	3	2	1.076	1.02	1.148	0.878	0.956	0.94	1.169	0.0221177
Q9BTA9	WW domain-containing adapter protein with coiled-coil OS=Homo sapiens OX=9606 GN=WAC PE=1 SV=3	WAC	70.7	2	1	1	1	1.159	0.982	0.904	0.824	0.984	1.135	1.035	0.768359
Q86VN1	Vacuolar protein-sorting-associated protein 36 OS=Homo sapiens OX=9606 GN=VPS36 PE=1 SV=1	VPS36	43.8	13	4	8	4	0.958	0.946	0.902	1.031	1.005	1.076	0.902	0.0187632
Q5VIR6	Vacuolar protein sorting-associated protein 53 homolog OS=Homo sapiens OX=9606 GN=VPS53 PE=1 SV=2	VPS53	94.3	12	7	10	7	1.084	1.024	0.974	0.98	0.937	0.996	1.058	0.195291
Q9UN37	Vacuolar protein sorting-associated protein 4A OS=Homo sapiens OX=9606 GN=VPS4A PE=1 SV=1	VPS4A	48.9	13	5	9	4	1.012	0.998	0.958	0.993	0.979	1.058	0.98	0.520872
Q9UBQ0	Vacuolar protein sorting-associated protein 29 OS=Homo sapiens OX=9606 GN=VPS29 PE=1 SV=1	VPS29	20.5	20	4	9	4	0.804	0.902	1.155	1.072	1.032	1.085	0.897	0.32877
O75351	Vacuolar protein sorting-associated protein 4B OS=Homo sapiens OX=9606 GN=VPS4B PE=1 SV=2	VPS4B	49.3	8	2	4	1	1.028	0.962	0.905	1.09	0.974	1.042	0.932	0.224603
Q96NC0	Zinc finger matrin-type protein 2 OS=Homo sapiens OX=9606 GN=ZMAT2 PE=1 SV=1	ZMAT2	23.6	14	2	7	2	1.068	1.044	1.076	1.005	0.806	0.951	1.154	0.0919359
Q15911	Zinc finger homeobox protein 3 OS=Homo sapiens OX=9606 GN=ZFHX3 PE=1 SV=2	ZFHX3	404.2	0	1	2	1	0.826	1.018	0.94	1.413	0.81	1.021	0.858	0.491971
Q96JM2	Zinc finger protein 462 OS=Homo sapiens OX=9606 GN=ZNF462 PE=1 SV=3	ZNF462	284.5	1	1	1	1	1.041	0.938	1.037	0.916	1.024	1.052	1.008	0.881857
P49427	Ubiquitin-conjugating enzyme E2 R1 OS=Homo sapiens OX=9606 GN=CDC34 PE=1 SV=2	CDC34	26.7	10	2	5	2	1.03	1.082	1.102	0.902	0.973	0.927	1.147	0.0101739
Q14146	Unhealthy ribosome biogenesis protein 2 homolog OS=Homo sapiens OX=9606 GN=URB2 PE=1 SV=2	URB2	170.4	7	9	14	9	1.006	1.03	0.973	0.987	0.971	1.055	0.999	0.976413
Q6IPR3	tRNA wybutosine-synthesizing protein 3 homolog OS=Homo sapiens OX=9606 GN=TYW3 PE=1 SV=2	TYW3	29.8	5	1	1	1	0.988	0.956	1.03	1.041	0.946	1.055	0.978	0.617742
Q9Y2I8	WD repeat-containing protein 37 OS=Homo sapiens OX=9606 GN=WDR37 PE=1 SV=2	WDR37	54.6	9	4	4	4	1.05	1.006	0.94	0.974	0.984	1.012	1.009	0.83043
Q6NXT4	Zinc transporter 6 OS=Homo sapiens OX=9606 GN=SLC30A6 PE=1 SV=2	SLC30A6	51.1	5	2	2	2	1.07	0.995	0.838	1.1	0.986	0.998	0.941	0.467318
Q9HBF4	Zinc finger FYVE domain-containing protein 1 OS=Homo sapiens OX=9606 GN=ZFYVE1 PE=1 SV=1	ZFYVE1	87.1	4	3	3	3	1.18	1.092	0.955	0.731	1.07	0.957	1.17	0.267882
Q92610	Zinc finger protein 592 OS=Homo sapiens OX=9606 GN=ZNF592 PE=1 SV=2	ZNF592	137.4	3	3	5	3	0.996	1.06	0.961	1.028	0.983	0.992	1.005	0.905445
A0PK00	Transmembrane protein 120B OS=Homo sapiens OX=9606 GN=TMEM120B PE=1 SV=1	TMEM120B	40.2	9	2	4	2	1.024	1.024	0.904	0.963	1.054	1.027	0.97	0.556766
P68366	Tubulin alpha-4A chain OS=Homo sapiens OX=9606 GN=TUBA4A PE=1 SV=1	TUBA4A	49.9	47	16	82	4	0.925	0.932	1.003	1.108	1.03	1.092	0.885	0.0233625
Q16762	Thiosulfate sulfurtransferase OS=Homo sapiens OX=9606 GN=TST PE=1 SV=4	TST	33.4	30	6	17	6	1.027	0.973	0.988	0.949	1.073	0.978	0.996	0.946282
Q02880	DNA topoisomerase 2-beta OS=Homo sapiens OX=9606 GN=TOP2B PE=1 SV=3	TOP2B	183.2	21	31	57	23	1.06	1.039	1.003	0.93	0.992	0.96	1.076	0.0404816
Q9P0T7	Proton-transporting V-type ATPase complex assembly regulator TMEM9 OS=Homo sapiens OX=9606 GN=TMEM9 PE=1 SV=1	TMEM9	20.6	19	2	2	1	1.008	1.078	0.991	1.116	0.872	0.948	1.048	0.539173
Q8TBC4	NEDD8-activating enzyme E1 catalytic subunit OS=Homo sapiens OX=9606 GN=UBA3 PE=1 SV=2	UBA3	51.8	17	4	10	4	0.924	0.978	1.214	1.015	0.907	1.051	1.048	0.679973
Q12792	Twinfilin-1 OS=Homo sapiens OX=9606 GN=TWF1 PE=1 SV=3	TWF1	40.3	15	6	17	6	0.998	1.007	1.04	1.035	0.991	0.963	1.019	0.483215
Q13107	Ubiquitin carboxyl-terminal hydrolase 4 OS=Homo sapiens OX=9606 GN=USP4 PE=1 SV=3	USP4	108.5	8	7	11	6	0.954	1.004	1.05	0.984	1.012	0.949	1.021	0.567784
Q96LR5	Ubiquitin-conjugating enzyme E2 E2 OS=Homo sapiens OX=9606 GN=UBE2E2 PE=1 SV=1	UBE2E2	22.2	14	2	4	1	0.933	1.023	1.143	0.968	0.964	1	1.057	0.433123
Q9NUQ7	Ufm1-specific protease 2 OS=Homo sapiens OX=9606 GN=UFSP2 PE=1 SV=3	UFSP2	53.2	17	5	12	5	0.99	1.013	0.924	0.958	1.059	1	0.97	0.493117
Q96AW1	Vesicular, overexpressed in cancer, prosurvival protein 1 OS=Homo sapiens OX=9606 GN=VOPP1 PE=2 SV=1	VOPP1	19.2	10	1	4	1	0.927	0.987	0.949	1.005	1.083	1.059	0.91	0.0302969
Q9BVJ6	U3 small nucleolar RNA-associated protein 14 homolog A OS=Homo sapiens OX=9606 GN=UTP14A PE=1 SV=1	UTP14A	87.9	14	10	16	10	1.027	0.987	0.97	1.069	0.852	1.108	0.985	0.922725
Q9NQW7	Xaa-Pro aminopeptidase 1 OS=Homo sapiens OX=9606 GN=XPNPEP1 PE=1 SV=3	XPNPEP1	69.9	23	12	28	11	0.822	0.983	1.066	1.038	1.004	1.047	0.929	0.368535
Q6AWC2	Protein WWC2 OS=Homo sapiens OX=9606 GN=WWC2 PE=1 SV=2	WWC2	133.8	1	1	1	1	1.008	0.917	1.022	0.974	1.105	0.98	0.963	0.529048
Q8IWB7	WD repeat and FYVE domain-containing protein 1 OS=Homo sapiens OX=9606 GN=WDFY1 PE=1 SV=1	WDFY1	46.3	27	9	19	9	0.971	0.989	0.952	0.987	1.111	1.026	0.932	0.131225
Q9H270	Vacuolar protein sorting-associated protein 11 homolog OS=Homo sapiens OX=9606 GN=VPS11 PE=1 SV=1	VPS11	107.8	14	11	15	11	1	1.05	1.063	0.906	0.992	0.984	1.08	0.0874937
P04275	von Willebrand factor OS=Homo sapiens OX=9606 GN=VWF PE=1 SV=4	VWF	309.1	47	97	528	97	1.09	1.059	1.023	0.88	1.031	0.877	1.138	0.080066
Q9NRW7	Vacuolar protein sorting-associated protein 45 OS=Homo sapiens OX=9606 GN=VPS45 PE=1 SV=1	VPS45	65	17	8	16	8	0.971	1.049	0.988	0.974	1.037	1	0.999	0.969197
Q9Y6X8	Zinc fingers and homeoboxes protein 2 OS=Homo sapiens OX=9606 GN=ZHX2 PE=1 SV=1	ZHX2	92.3	2	1	1	1	1.308	0.84	1.196	0.657	0.705	1.308	1.252	0.372306
O95159	Zinc finger protein-like 1 OS=Homo sapiens OX=9606 GN=ZFPL1 PE=1 SV=2	ZFPL1	34.1	18	4	11	4	0.955	0.998	0.976	0.932	1.05	1.054	0.965	0.461712
Q96PM5	RING finger and CHY zinc finger domain-containing protein 1 OS=Homo sapiens OX=9606 GN=RCHY1 PE=1 SV=1	RCHY1	30.1	8	2	5	2	0.734	0.784	0.955	1.25	1.148	1.154	0.696	0.0117732
O14495	Phospholipid phosphatase 3 OS=Homo sapiens OX=9606 GN=PLPP3 PE=1 SV=1	PLPP3	35.1	12	3	3	3	0.989	0.968	0.973	1.031	1.032	1.014	0.952	0.00475912
P60891	Ribose-phosphate pyrophosphokinase 1 OS=Homo sapiens OX=9606 GN=PRPS1 PE=1 SV=2	PRPS1	34.8	9	3	7	2	0.762	0.9	1.005	1.136	1.078	1.15	0.793	0.045254
P78527	DNA-dependent protein kinase catalytic subunit OS=Homo sapiens OX=9606 GN=PRKDC PE=1 SV=3	PRKDC	468.8	24	94	266	94	0.985	1.069	1.136	0.888	0.966	0.95	1.138	0.0583127
Q9BRP8	Partner of Y14 and mago OS=Homo sapiens OX=9606 GN=PYM1 PE=1 SV=1	PYM1	22.6	21	3	4	3	0.74	0.96	1.089	1.056	1.03	1.115	0.871	0.266475
Q5UIP0	Telomere-associated protein RIF1 OS=Homo sapiens OX=9606 GN=RIF1 PE=1 SV=2	RIF1	274.3	7	11	16	11	0.983	0.965	0.942	1.043	0.88	1.158	0.938	0.514419
Q9P2N2	Rho GTPase-activating protein 28 OS=Homo sapiens OX=9606 GN=ARHGAP28 PE=1 SV=3	ARHGAP28	82	3	2	2	1	1.279	0.996	1.038	0.821	0.961	0.895	1.238	0.0803713
P62269	40S ribosomal protein S18 OS=Homo sapiens OX=9606 GN=RPS18 PE=1 SV=3	RPS18	17.7	16	3	3	3	0.951	1.112	1.358	0.833	1.08	0.757	1.281	0.168144
P54920	Alpha-soluble NSF attachment protein OS=Homo sapiens OX=9606 GN=NAPA PE=1 SV=3	NAPA	33.2	59	13	36	13	1.015	0.986	1	1.004	1.045	0.964	0.996	0.893823
Q8TAD8	Smad nuclear-interacting protein 1 OS=Homo sapiens OX=9606 GN=SNIP1 PE=1 SV=1	SNIP1	45.8	8	2	3	2	1.055	1.01	0.926	0.996	0.878	1.139	0.993	0.972079
Q9UHB9	Signal recognition particle subunit SRP68 OS=Homo sapiens OX=9606 GN=SRP68 PE=1 SV=2	SRP68	70.7	25	14	26	14	0.978	1.031	0.987	1.022	0.948	1	1.009	0.762367
Q9UPU5	Ubiquitin carboxyl-terminal hydrolase 24 OS=Homo sapiens OX=9606 GN=USP24 PE=1 SV=3	USP24	294.2	4	9	10	9	1.033	1.051	0.97	1.012	0.966	1.039	1.012	0.728515
Q96QD9	UAP56-interacting factor OS=Homo sapiens OX=9606 GN=FYTTD1 PE=1 SV=3	FYTTD1	35.8	3	1	1	1	1.318	1.113	1.041	0.781	0.748	0.993	1.377	0.045773
Q9Y277	Voltage-dependent anion-selective channel protein 3 OS=Homo sapiens OX=9606 GN=VDAC3 PE=1 SV=1	VDAC3	30.6	40	9	38	8	0.996	0.975	0.967	1.008	1.086	0.945	0.967	0.47672
Q8NI36	WD repeat-containing protein 36 OS=Homo sapiens OX=9606 GN=WDR36 PE=1 SV=1	WDR36	105.3	17	12	21	12	0.999	0.961	0.964	1.029	1.036	1.017	0.949	0.0177037
A6NFI3	Zinc finger protein 316 OS=Homo sapiens OX=9606 GN=ZNF316 PE=1 SV=1	ZNF316	108.4	2	1	2	1	1.124	1.065	0.934	0.775	0.885	1.215	1.086	0.534356
P60866	40S ribosomal protein S20 OS=Homo sapiens OX=9606 GN=RPS20 PE=1 SV=1	RPS20	13.4	19	2	10	2	0.768	0.882	0.978	1.18	1.102	1.116	0.773	0.0232628
Q8IYB5	Stromal membrane-associated protein 1 OS=Homo sapiens OX=9606 GN=SMAP1 PE=1 SV=2	SMAP1	50.4	2	1	1	1	1.173	1.085	1.029	0.989	0.873	0.852	1.211	0.032484
Q9NR45	Sialic acid synthase OS=Homo sapiens OX=9606 GN=NANS PE=1 SV=2	NANS	40.3	5	2	3	2	0.744	0.918	1.261	0.986	1.02	1.13	0.932	0.591619
Q0VAQ4	Small cell adhesion glycoprotein OS=Homo sapiens OX=9606 GN=SMAGP PE=1 SV=1	SMAGP	10.7	26	1	1	1	0.899	0.995	0.982	1.097	0.929	1.119	0.914	0.264178
Q96GP6	Scavenger receptor class F member 2 OS=Homo sapiens OX=9606 GN=SCARF2 PE=1 SV=5	SCARF2	92.3	1	1	2	1	0.89	1.042	1.052	1.001	1.07	0.968	0.982	0.758899
P53597	Succinate--CoA ligase [ADP/GDP-forming] subunit alpha, mitochondrial OS=Homo sapiens OX=9606 GN=SUCLG1 PE=1 SV=4	SUCLG1	36.2	10	3	7	3	1.055	1	0.936	1.033	1.043	0.971	0.982	0.664967
Q13190	Syntaxin-5 OS=Homo sapiens OX=9606 GN=STX5 PE=1 SV=2	STX5	39.6	22	6	8	6	1.056	1.026	1.039	0.934	1.031	0.928	1.079	0.0932027
Q9HCS7	Pre-mRNA-splicing factor SYF1 OS=Homo sapiens OX=9606 GN=XAB2 PE=1 SV=2	XAB2	99.9	18	15	22	15	0.997	0.99	1.101	0.943	0.989	0.984	1.059	0.207222
Q13404	Ubiquitin-conjugating enzyme E2 variant 1 OS=Homo sapiens OX=9606 GN=UBE2V1 PE=1 SV=2	UBE2V1	16.5	16	3	5	1	1.061	1.036	1.033	0.91	0.884	0.946	1.142	0.00336681
Q16222	UDP-N-acetylhexosamine pyrophosphorylase OS=Homo sapiens OX=9606 GN=UAP1 PE=1 SV=3	UAP1	58.7	22	9	19	9	0.783	0.831	0.794	1.354	1.037	1.242	0.663	0.00732916
P51965	Ubiquitin-conjugating enzyme E2 E1 OS=Homo sapiens OX=9606 GN=UBE2E1 PE=1 SV=1	UBE2E1	21.4	15	2	5	1	1.003	1.17	0.949	1.007	0.95	0.928	1.082	0.323575
O94888	UBX domain-containing protein 7 OS=Homo sapiens OX=9606 GN=UBXN7 PE=1 SV=2	UBXN7	54.8	10	5	9	5	0.924	0.969	1.082	1.025	0.972	1.051	0.976	0.645075
Q16851	UTP--glucose-1-phosphate uridylyltransferase OS=Homo sapiens OX=9606 GN=UGP2 PE=1 SV=5	UGP2	56.9	24	10	22	10	0.932	0.978	1.09	1.046	0.961	1.012	0.994	0.888017
Q9Y4E8	Ubiquitin carboxyl-terminal hydrolase 15 OS=Homo sapiens OX=9606 GN=USP15 PE=1 SV=3	USP15	112.3	9	7	15	6	0.909	0.948	1.02	1.089	1.026	1.035	0.913	0.0761309
O60504	Vinexin OS=Homo sapiens OX=9606 GN=SORBS3 PE=1 SV=2	SORBS3	75.3	5	3	5	3	0.923	0.974	1.109	1.018	0.998	1.003	0.996	0.900735
Q00341	Vigilin OS=Homo sapiens OX=9606 GN=HDLBP PE=1 SV=2	HDLBP	141.4	25	24	65	24	0.852	0.984	1.095	1.038	0.99	1.051	0.952	0.509762
Q9Y4E6	WD repeat-containing protein 7 OS=Homo sapiens OX=9606 GN=WDR7 PE=1 SV=2	WDR7	163.7	3	2	2	2	1.078	0.854	1.056	1.255	1.054	0.706	0.991	0.946006
Q9HAV4	Exportin-5 OS=Homo sapiens OX=9606 GN=XPO5 PE=1 SV=1	XPO5	136.2	8	10	19	10	0.963	1.002	1.016	1.032	0.91	1.089	0.984	0.812333
Q93050	V-type proton ATPase 116 kDa subunit a1 OS=Homo sapiens OX=9606 GN=ATP6V0A1 PE=1 SV=3	ATP6V0A1	96.4	14	10	25	9	1.024	1.007	1.007	0.986	1.066	0.965	1.007	0.811625
Q6PCB0	von Willebrand factor A domain-containing protein 1 OS=Homo sapiens OX=9606 GN=VWA1 PE=1 SV=1	VWA1	46.8	4	1	1	1	0.741	0.754	1.002	0.974	1.669	0.865	0.712	0.24353
Q9UBW7	Zinc finger MYM-type protein 2 OS=Homo sapiens OX=9606 GN=ZMYM2 PE=1 SV=1	ZMYM2	154.8	4	5	5	5	0.958	1.016	1.064	0.882	0.997	1.033	1.043	0.483806
O75312	Zinc finger protein ZPR1 OS=Homo sapiens OX=9606 GN=ZPR1 PE=1 SV=1	ZPR1	50.9	15	6	10	6	0.947	0.954	1.044	0.968	0.995	1.083	0.967	0.506805
Q9BYN7	Zinc finger protein 341 OS=Homo sapiens OX=9606 GN=ZNF341 PE=1 SV=2	ZNF341	92.7	1	1	2	1	1.124	1.071	1.077	0.893	0.908	0.935	1.196	0.000920333
Q96KR1	Zinc finger RNA-binding protein OS=Homo sapiens OX=9606 GN=ZFR PE=1 SV=2	ZFR	116.9	23	17	36	17	1.049	1.02	0.972	0.981	0.938	1.027	1.032	0.405325
P14678	Small nuclear ribonucleoprotein-associated proteins B and B' OS=Homo sapiens OX=9606 GN=SNRPB PE=1 SV=2	SNRPB	24.6	13	3	28	3	1.025	1.029	0.995	0.993	1.003	0.994	1.02	0.154187
Q9ULF5	Zinc transporter ZIP10 OS=Homo sapiens OX=9606 GN=SLC39A10 PE=1 SV=2	SLC39A10	94.1	5	4	5	4	1.002	1	0.998	1.054	1.015	0.964	0.989	0.711813
Q8WWX9	Selenoprotein M OS=Homo sapiens OX=9606 GN=SELENOM PE=1 SV=3	SELENOM	16.2	10	1	1	1	0.91	0.868	1.256	1.06	1.075	0.87	1.01	0.998645
O95295	SNARE-associated protein Snapin OS=Homo sapiens OX=9606 GN=SNAPIN PE=1 SV=1	SNAPIN	14.9	9	1	2	1	0.838	0.92	1.068	1.049	1.037	1.118	0.882	0.155463
Q8IX01	SURP and G-patch domain-containing protein 2 OS=Homo sapiens OX=9606 GN=SUGP2 PE=1 SV=2	SUGP2	120.1	13	10	16	10	1.02	1.016	0.954	0.992	0.866	1.182	0.984	0.928007
P23381	Tryptophan--tRNA ligase, cytoplasmic OS=Homo sapiens OX=9606 GN=WARS1 PE=1 SV=2	WARS1	53.1	42	14	44	14	0.964	0.984	1.046	0.994	1.038	1.002	0.987	0.649094
Q86VP1	Tax1-binding protein 1 OS=Homo sapiens OX=9606 GN=TAX1BP1 PE=1 SV=2	TAX1BP1	90.8	3	3	3	3	0.899	1.002	0.917	1.004	0.972	0.962	0.959	0.29866
Q3LXA3	Triokinase/FMN cyclase OS=Homo sapiens OX=9606 GN=TKFC PE=1 SV=2	TKFC	58.9	6	3	4	3	0.956	1.095	1.233	0.858	0.937	0.977	1.185	0.116418
Q01085	Nucleolysin TIAR OS=Homo sapiens OX=9606 GN=TIAL1 PE=1 SV=1	TIAL1	41.6	14	4	9	2	1.028	1.082	0.968	1.009	0.974	0.965	1.044	0.292425
O43615	Mitochondrial import inner membrane translocase subunit TIM44 OS=Homo sapiens OX=9606 GN=TIMM44 PE=1 SV=2	TIMM44	51.3	27	12	22	12	1.011	1.006	0.949	0.997	1.066	0.953	0.983	0.696975
Q99757	Thioredoxin, mitochondrial OS=Homo sapiens OX=9606 GN=TXN2 PE=1 SV=2	TXN2	18.4	22	3	5	3	1.079	0.936	0.959	1.019	1.02	0.975	0.987	0.761096
P23510	Tumor necrosis factor ligand superfamily member 4 OS=Homo sapiens OX=9606 GN=TNFSF4 PE=1 SV=1	TNFSF4	21	23	4	6	4	1.01	0.978	0.933	0.976	1.074	0.944	0.976	0.626244
P25445	Tumor necrosis factor receptor superfamily member 6 OS=Homo sapiens OX=9606 GN=FAS PE=1 SV=1	FAS	37.7	10	3	4	3	1.001	1.082	1.119	0.989	1.003	0.929	1.096	0.0874285
Q9NUW8	Tyrosyl-DNA phosphodiesterase 1 OS=Homo sapiens OX=9606 GN=TDP1 PE=1 SV=2	TDP1	68.4	4	2	3	2	0.78	0.932	1.096	1.144	0.925	1.164	0.869	0.302861
O14933	Ubiquitin/ISG15-conjugating enzyme E2 L6 OS=Homo sapiens OX=9606 GN=UBE2L6 PE=1 SV=4	UBE2L6	17.8	15	2	4	2	1.094	0.978	0.999	1.013	0.967	1.004	1.029	0.49723
Q9Y487	V-type proton ATPase 116 kDa subunit a2 OS=Homo sapiens OX=9606 GN=ATP6V0A2 PE=1 SV=2	ATP6V0A2	98	3	3	3	2	0.984	0.998	0.968	1.002	1.001	0.977	0.99	0.44911
Q15906	Vacuolar protein sorting-associated protein 72 homolog OS=Homo sapiens OX=9606 GN=VPS72 PE=1 SV=1	VPS72	40.6	7	2	5	2	1.002	0.974	0.862	1.008	1.066	1.082	0.899	0.101769
Q96JG6	Syndetin OS=Homo sapiens OX=9606 GN=VPS50 PE=1 SV=3	VPS50	111.1	7	6	8	6	1.055	0.907	0.956	1.045	1.011	0.956	0.969	0.555363
P16989	Y-box-binding protein 3 OS=Homo sapiens OX=9606 GN=YBX3 PE=1 SV=4	YBX3	40.1	18	5	8	4	0.872	0.933	1.004	1.163	0.956	1.115	0.869	0.126166
Q9ULC8	Palmitoyltransferase ZDHHC8 OS=Homo sapiens OX=9606 GN=ZDHHC8 PE=1 SV=3	ZDHHC8	81.4	4	2	2	1	1.148	1.135	0.955	0.949	0.985	0.82	1.176	0.119261
Q9P0T4	Zinc finger protein 581 OS=Homo sapiens OX=9606 GN=ZNF581 PE=1 SV=1	ZNF581	22	5	1	1	1	0.928	1.02	1.046	1.047	1.043	0.935	0.99	0.853241
Q9UDW1	Cytochrome b-c1 complex subunit 9 OS=Homo sapiens OX=9606 GN=UQCR10 PE=1 SV=3	UQCR10	7.3	27	1	6	1	1.103	1.065	0.999	0.908	1.026	0.898	1.118	0.0941065
P19387	DNA-directed RNA polymerase II subunit RPB3 OS=Homo sapiens OX=9606 GN=POLR2C PE=1 SV=2	POLR2C	31.4	13	3	6	3	1.101	1.024	1.026	0.947	0.909	1.033	1.091	0.120842
P61247	40S ribosomal protein S3a OS=Homo sapiens OX=9606 GN=RPS3A PE=1 SV=2	RPS3A	29.9	39	11	26	11	0.973	1.072	1.174	0.958	0.981	0.914	1.128	0.111513
Q96GQ5	RUS family member 1 OS=Homo sapiens OX=9606 GN=RUSF1 PE=1 SV=2	RUSF1	51	14	5	6	5	1.051	0.999	1.014	0.943	1.014	0.998	1.037	0.243418
Q96EL2	28S ribosomal protein S24, mitochondrial OS=Homo sapiens OX=9606 GN=MRPS24 PE=1 SV=1	MRPS24	19	7	1	1	1
Q9Y6B6	GTP-binding protein SAR1b OS=Homo sapiens OX=9606 GN=SAR1B PE=1 SV=1	SAR1B	22.4	14	3	9	1	1.023	1.04	0.889	1.072	0.939	1.037	0.969	0.633172
Q9Y6Y8	SEC23-interacting protein OS=Homo sapiens OX=9606 GN=SEC23IP PE=1 SV=1	SEC23IP	111	10	9	18	9	0.988	1.04	1.066	0.963	1.008	0.984	1.047	0.153754
Q9NRX5	Serine incorporator 1 OS=Homo sapiens OX=9606 GN=SERINC1 PE=1 SV=1	SERINC1	50.5	5	2	2	2	1.035	0.893	1.045	0.91	1.04	1.087	0.979	0.789757
Q9P0U3	Sentrin-specific protease 1 OS=Homo sapiens OX=9606 GN=SENP1 PE=1 SV=2	SENP1	73.4	6	4	5	4	1.136	1.152	0.917	0.948	0.817	0.981	1.167	0.175821
Q8N5H7	SH2 domain-containing protein 3C OS=Homo sapiens OX=9606 GN=SH2D3C PE=1 SV=1	SH2D3C	94.4	3	3	4	3	1.194	1.046	0.877	1.056	0.869	0.982	1.072	0.572421
O95486	Protein transport protein Sec24A OS=Homo sapiens OX=9606 GN=SEC24A PE=1 SV=2	SEC24A	119.7	7	6	10	6	0.968	0.999	0.967	1.041	0.974	1.034	0.962	0.182852
O15370	Transcription factor SOX-12 OS=Homo sapiens OX=9606 GN=SOX12 PE=2 SV=2	SOX12	34.1	3	1	4	1	1.097	0.939	1.01	1.006	0.953	0.997	1.03	0.587361
O14828	Secretory carrier-associated membrane protein 3 OS=Homo sapiens OX=9606 GN=SCAMP3 PE=1 SV=3	SCAMP3	38.3	38	8	17	8	0.997	1.072	1.003	0.99	0.99	0.978	1.039	0.189175
P00441	Superoxide dismutase [Cu-Zn] OS=Homo sapiens OX=9606 GN=SOD1 PE=1 SV=2	SOD1	15.9	14	2	4	2	0.767	0.938	1.114	1.126	1.043	1.053	0.875	0.26089
Q8NBK3	Formylglycine-generating enzyme OS=Homo sapiens OX=9606 GN=SUMF1 PE=1 SV=3	SUMF1	40.5	9	3	8	3	0.875	0.962	0.969	1.07	1.109	1.003	0.882	0.0461047
Q16629	Serine/arginine-rich splicing factor 7 OS=Homo sapiens OX=9606 GN=SRSF7 PE=1 SV=1	SRSF7	27.4	28	7	29	6	1.047	1.016	0.949	0.928	1.059	0.905	1.041	0.498201
Q9BXP5	Serrate RNA effector molecule homolog OS=Homo sapiens OX=9606 GN=SRRT PE=1 SV=1	SRRT	100.6	19	14	45	14	1.006	1.013	1.018	0.936	0.998	1.034	1.023	0.462539
P16949	Stathmin OS=Homo sapiens OX=9606 GN=STMN1 PE=1 SV=3	STMN1	17.3	34	5	23	3	0.67	0.894	1.099	1.201	1.042	1.138	0.788	0.160134
O15260	Surfeit locus protein 4 OS=Homo sapiens OX=9606 GN=SURF4 PE=1 SV=3	SURF4	30.4	15	4	10	4	0.905	1.025	0.965	1.003	1.047	1.055	0.932	0.144353
P09132	Signal recognition particle 19 kDa protein OS=Homo sapiens OX=9606 GN=SRP19 PE=1 SV=3	SRP19	16.1	20	2	2	2	0.938	1.08	1.12	1.091	0.861	0.944	1.084	0.401369
Q9Y6E0	Serine/threonine-protein kinase 24 OS=Homo sapiens OX=9606 GN=STK24 PE=1 SV=1	STK24	49.3	18	7	22	4	1.032	1.046	1.017	0.993	0.971	0.963	1.057	0.0103382
Q17R31	Putative deoxyribonuclease TATDN3 OS=Homo sapiens OX=9606 GN=TATDN3 PE=1 SV=1	TATDN3	30.3	5	1	2	1	0.997	1.097	0.957	1.135	1.083	0.731	1.035	0.743851
Q86W42	THO complex subunit 6 homolog OS=Homo sapiens OX=9606 GN=THOC6 PE=1 SV=1	THOC6	37.5	30	6	9	6	1.064	0.988	0.94	0.945	0.982	0.99	1.026	0.564775
P62072	Mitochondrial import inner membrane translocase subunit Tim10 OS=Homo sapiens OX=9606 GN=TIMM10 PE=1 SV=1	TIMM10	10.3	37	3	4	3	1.024	1.087	0.981	0.956	1.072	0.928	1.046	0.434688
Q32P41	tRNA (guanine(37)-N1)-methyltransferase OS=Homo sapiens OX=9606 GN=TRMT5 PE=1 SV=2	TRMT5	58.2	7	3	3	3	0.997	0.938	1.062	0.931	1.066	0.977	1.008	0.888249
O15344	E3 ubiquitin-protein ligase Midline-1 OS=Homo sapiens OX=9606 GN=MID1 PE=1 SV=1	MID1	75.2	15	8	10	7	0.984	0.996	1.012	1.039	0.98	1.058	0.972	0.323641
O15533	Tapasin OS=Homo sapiens OX=9606 GN=TAPBP PE=1 SV=1	TAPBP	47.6	2	1	5	1	1.122	1.256	0.572	0.874	1.272	0.852	0.984	0.855859
Q70CQ3	Ubiquitin carboxyl-terminal hydrolase 30 OS=Homo sapiens OX=9606 GN=USP30 PE=1 SV=1	USP30	58.5	7	3	3	3	0.977	0.963	0.882	1.033	1.081	1.018	0.901	0.04608
Q712K3	Ubiquitin-conjugating enzyme E2 R2 OS=Homo sapiens OX=9606 GN=UBE2R2 PE=1 SV=1	UBE2R2	27.1	5	1	1	1	1.175	1.014	0.989	0.935	1.051	0.826	1.13	0.230448
Q15836	Vesicle-associated membrane protein 3 OS=Homo sapiens OX=9606 GN=VAMP3 PE=1 SV=3	VAMP3	11.3	40	3	13	1	1.014	1.046	1.008	0.998	0.95	0.98	1.048	0.063864
Q3ZAQ7	Vacuolar ATPase assembly integral membrane protein VMA21 OS=Homo sapiens OX=9606 GN=VMA21 PE=1 SV=1	VMA21	11.3	22	2	6	2	0.972	0.973	0.966	1.08	0.994	1.026	0.939	0.0621882
O14980	Exportin-1 OS=Homo sapiens OX=9606 GN=XPO1 PE=1 SV=1	XPO1	123.3	18	16	43	16	0.989	1.02	1.071	1.003	0.969	1.019	1.03	0.35165
Q13426	DNA repair protein XRCC4 OS=Homo sapiens OX=9606 GN=XRCC4 PE=1 SV=2	XRCC4	38.3	18	6	9	6	0.925	1.063	1.12	0.997	0.919	1.041	1.051	0.518603
Q12768	WASH complex subunit 5 OS=Homo sapiens OX=9606 GN=WASHC5 PE=1 SV=1	WASHC5	134.2	13	11	20	11	1.076	1.068	1.016	0.936	0.915	0.964	1.123	0.00796022
Q5TBB1	Ribonuclease H2 subunit B OS=Homo sapiens OX=9606 GN=RNASEH2B PE=1 SV=1	RNASEH2B	35.1	10	2	2	2	0.926	0.877	1.132	1.062	1.032	1	0.949	0.502168
P49247	Ribose-5-phosphate isomerase OS=Homo sapiens OX=9606 GN=RPIA PE=1 SV=3	RPIA	33.2	6	2	3	2	0.9	0.942	1.046	1.137	0.961	1.038	0.921	0.281239
O15160	DNA-directed RNA polymerases I and III subunit RPAC1 OS=Homo sapiens OX=9606 GN=POLR1C PE=1 SV=1	POLR1C	39.2	16	4	9	4	1.053	1.05	0.98	0.992	0.942	1.031	1.04	0.327681
Q5VT52	Regulation of nuclear pre-mRNA domain-containing protein 2 OS=Homo sapiens OX=9606 GN=RPRD2 PE=1 SV=1	RPRD2	155.9	10	10	15	10	1.006	1.007	1.006	0.975	0.928	1.092	1.008	0.84079
Q15020	Squamous cell carcinoma antigen recognized by T-cells 3 OS=Homo sapiens OX=9606 GN=SART3 PE=1 SV=1	SART3	109.9	14	12	31	12	1.035	1.045	1.17	0.924	0.96	0.943	1.15	0.0279047
Q9H4B6	Protein salvador homolog 1 OS=Homo sapiens OX=9606 GN=SAV1 PE=1 SV=2	SAV1	44.6	6	1	3	1	0.926	1.217	1.042	0.95	1.027	0.857	1.124	0.298873
Q12874	Splicing factor 3A subunit 3 OS=Homo sapiens OX=9606 GN=SF3A3 PE=1 SV=1	SF3A3	58.8	21	9	19	9	1.029	1.018	0.999	0.993	0.946	1.014	1.031	0.232496
Q8N9R8	Protein SCAI OS=Homo sapiens OX=9606 GN=SCAI PE=1 SV=2	SCAI	70.4	6	4	7	4	1.019	1.023	1.062	0.938	0.986	0.986	1.067	0.038169
Q9BYB0	SH3 and multiple ankyrin repeat domains protein 3 OS=Homo sapiens OX=9606 GN=SHANK3 PE=1 SV=3	SHANK3	184.6	8	11	17	11	1.01	1.039	1.03	1.008	0.949	0.981	1.048	0.0715792
Q6ZRS2	Helicase SRCAP OS=Homo sapiens OX=9606 GN=SRCAP PE=1 SV=3	SRCAP	343.3	2	3	3	3	0.963	0.87	1.046	0.887	1.025	1.118	0.95	0.596154
Q9Y6A9	Signal peptidase complex subunit 1 OS=Homo sapiens OX=9606 GN=SPCS1 PE=1 SV=5	SPCS1	18.3	10	1	3	1	1.076	0.9	0.877	1.017	1.185	0.928	0.912	0.393391
P23497	Nuclear autoantigen Sp-100 OS=Homo sapiens OX=9606 GN=SP100 PE=1 SV=3	SP100	100.4	18	9	19	8	0.952	1.092	1.074	0.861	1	1.031	1.078	0.339131
Q9NUQ6	SPATS2-like protein OS=Homo sapiens OX=9606 GN=SPATS2L PE=1 SV=2	SPATS2L	61.7	5	3	3	3	0.886	0.923	0.981	1.14	0.957	1.164	0.856	0.09003
P51532	Transcription activator BRG1 OS=Homo sapiens OX=9606 GN=SMARCA4 PE=1 SV=2	SMARCA4	184.5	13	18	30	12	1.026	1.027	1.01	0.947	1.014	1.008	1.032	0.233094
O75093	Slit homolog 1 protein OS=Homo sapiens OX=9606 GN=SLIT1 PE=1 SV=4	SLIT1	167.8	1	1	1	1	1.109	0.979	1	0.947	0.99	0.975	1.06	0.231169
Q9UNK0	Syntaxin-8 OS=Homo sapiens OX=9606 GN=STX8 PE=1 SV=2	STX8	26.9	16	3	4	3	1.017	0.933	0.997	1.054	0.966	0.998	0.976	0.548558
P61764	Syntaxin-binding protein 1 OS=Homo sapiens OX=9606 GN=STXBP1 PE=1 SV=1	STXBP1	67.5	23	13	15	13	0.969	0.987	1.016	1.02	1.006	0.962	0.995	0.826311
P37837	Transaldolase OS=Homo sapiens OX=9606 GN=TALDO1 PE=1 SV=2	TALDO1	37.5	21	8	21	8	0.651	0.931	1.186	1.064	1.033	1.134	0.857	0.357006
O15040	Tectonin beta-propeller repeat-containing protein 2 OS=Homo sapiens OX=9606 GN=TECPR2 PE=1 SV=4	TECPR2	153.8	2	2	2	2	1.006	0.999	1.138	0.966	0.946	0.968	1.091	0.116907
Q99576	TSC22 domain family protein 3 OS=Homo sapiens OX=9606 GN=TSC22D3 PE=1 SV=2	TSC22D3	14.8	26	2	3	1	0.957	0.691	1.171	0.91	0.935	1.371	0.877	0.537547
Q9P273	Teneurin-3 OS=Homo sapiens OX=9606 GN=TENM3 PE=1 SV=3	TENM3	300.8	2	3	5	3	0.989	1.08	0.918	0.982	1.001	1.064	0.98	0.704736
P49815	Tuberin OS=Homo sapiens OX=9606 GN=TSC2 PE=1 SV=2	TSC2	200.5	3	4	6	4	1.156	1.108	1.07	0.923	0.87	0.922	1.228	0.00229512
Q6PGP7	Tetratricopeptide repeat protein 37 OS=Homo sapiens OX=9606 GN=TTC37 PE=1 SV=1	TTC37	175.4	9	12	15	12	0.96	0.96	1.05	1.002	1.011	1.038	0.973	0.431525
Q8NBS9	Thioredoxin domain-containing protein 5 OS=Homo sapiens OX=9606 GN=TXNDC5 PE=1 SV=2	TXNDC5	47.6	42	14	74	14	0.836	0.842	0.832	1.142	1.288	1.042	0.723	0.00644088
Q8TD43	Transient receptor potential cation channel subfamily M member 4 OS=Homo sapiens OX=9606 GN=TRPM4 PE=1 SV=1	TRPM4	134.2	3	3	3	3	1.046	0.959	1.005	1.082	0.982	0.941	1.002	0.957298
P63279	SUMO-conjugating enzyme UBC9 OS=Homo sapiens OX=9606 GN=UBE2I PE=1 SV=1	UBE2I	18	23	3	10	3	0.834	0.995	1.108	1.002	0.992	1.074	0.957	0.59576
Q969X6	U3 small nucleolar RNA-associated protein 4 homolog OS=Homo sapiens OX=9606 GN=UTP4 PE=1 SV=1	UTP4	76.8	13	8	14	8	1.026	1.01	0.974	1.018	0.958	1.032	1.001	0.974227
P24666	Low molecular weight phosphotyrosine protein phosphatase OS=Homo sapiens OX=9606 GN=ACP1 PE=1 SV=3	ACP1	18	23	2	3	2	0.818	0.857	1.234	1.116	0.976	1.047	0.927	0.534306
Q99460	26S proteasome non-ATPase regulatory subunit 1 OS=Homo sapiens OX=9606 GN=PSMD1 PE=1 SV=2	PSMD1	105.8	28	22	62	22	0.95	0.996	1.057	1.02	0.962	1.031	0.997	0.924061
P62241	40S ribosomal protein S8 OS=Homo sapiens OX=9606 GN=RPS8 PE=1 SV=2	RPS8	24.2	40	8	34	8	1.092	1.252	1.394	0.698	0.879	0.73	1.62	0.0084395
O00560	Syntenin-1 OS=Homo sapiens OX=9606 GN=SDCBP PE=1 SV=1	SDCBP	32.4	17	3	4	3	0.888	1	0.897	1.066	1.02	1.056	0.886	0.0390436
Q8TB22	Spermatogenesis-associated protein 20 OS=Homo sapiens OX=9606 GN=SPATA20 PE=2 SV=3	SPATA20	87.8	13	8	11	8	1.046	1.06	1.032	0.964	1.014	0.903	1.089	0.0659039
P84022	Mothers against decapentaplegic homolog 3 OS=Homo sapiens OX=9606 GN=SMAD3 PE=1 SV=1	SMAD3	48.1	11	5	8	1	1.035	0.994	0.965	1.071	0.889	1.054	0.993	0.957258
Q86Y82	Syntaxin-12 OS=Homo sapiens OX=9606 GN=STX12 PE=1 SV=1	STX12	31.6	33	8	23	8	0.977	0.979	0.954	1.057	1.057	0.994	0.936	0.0414546
Q8NF91	Nesprin-1 OS=Homo sapiens OX=9606 GN=SYNE1 PE=1 SV=4	SYNE1	1010.5	3	22	40	19	1.014	1.004	0.976	0.956	1.04	1.036	0.987	0.707334
Q9BZK7	F-box-like/WD repeat-containing protein TBL1XR1 OS=Homo sapiens OX=9606 GN=TBL1XR1 PE=1 SV=1	TBL1XR1	55.6	10	4	5	4	0.998	0.972	0.999	0.978	1.01	1.042	0.98	0.3802
Q9NXH9	tRNA (guanine(26)-N(2))-dimethyltransferase OS=Homo sapiens OX=9606 GN=TRMT1 PE=1 SV=1	TRMT1	72.2	14	6	8	6	0.949	0.951	1.095	0.998	1.014	1.006	0.992	0.845241
O43715	TP53-regulated inhibitor of apoptosis 1 OS=Homo sapiens OX=9606 GN=TRIAP1 PE=1 SV=1	TRIAP1	8.8	38	3	7	3	0.977	0.96	1.05	1.014	1.012	0.956	1.002	0.971194
O75954	Tetraspanin-9 OS=Homo sapiens OX=9606 GN=TSPAN9 PE=1 SV=1	TSPAN9	26.8	25	4	10	4	1.131	1.05	0.98	0.923	0.957	0.866	1.151	0.0507565
Q6DKK2	Tetratricopeptide repeat protein 19, mitochondrial OS=Homo sapiens OX=9606 GN=TTC19 PE=1 SV=4	TTC19	42.4	12	5	6	5	1.013	1.027	1.027	0.9	1.087	0.903	1.061	0.368154
P45974	Ubiquitin carboxyl-terminal hydrolase 5 OS=Homo sapiens OX=9606 GN=USP5 PE=1 SV=2	USP5	95.7	19	13	22	13	0.987	1.022	1.051	0.966	0.996	1.042	1.019	0.549518
Q9HBM0	Vezatin OS=Homo sapiens OX=9606 GN=VEZT PE=1 SV=3	VEZT	88.6	4	2	5	2	1.022	0.976	1.128	1.006	0.91	0.982	1.079	0.225927
Q9Y5K8	V-type proton ATPase subunit D OS=Homo sapiens OX=9606 GN=ATP6V1D PE=1 SV=1	ATP6V1D	28.2	40	6	14	6	0.98	1.008	1.034	0.96	1.089	0.974	1	0.981832
P21283	V-type proton ATPase subunit C 1 OS=Homo sapiens OX=9606 GN=ATP6V1C1 PE=1 SV=4	ATP6V1C1	43.9	34	13	41	13	1.016	1.034	1.031	1.002	0.977	0.945	1.054	0.0419202
Q8TAF3	WD repeat-containing protein 48 OS=Homo sapiens OX=9606 GN=WDR48 PE=1 SV=1	WDR48	76.2	13	4	5	4	1.085	1.002	0.947	1.078	0.983	0.944	1.01	0.871519
Q7L099	Protein RUFY3 OS=Homo sapiens OX=9606 GN=RUFY3 PE=1 SV=1	RUFY3	52.9	2	1	1	1	1.077	1.024	1.039	0.946	0.915	1.008	1.094	0.0473845
Q9BQE4	Selenoprotein S OS=Homo sapiens OX=9606 GN=SELENOS PE=1 SV=3	SELENOS	21.2	11	2	4	2	1.162	1.018	0.962	0.948	1.036	0.864	1.103	0.271103
Q5BJF2	Sigma intracellular receptor 2 OS=Homo sapiens OX=9606 GN=TMEM97 PE=1 SV=1	TMEM97	20.8	10	2	4	2	1.118	0.945	0.762	1.002	1.124	1.02	0.898	0.366722
Q16842	CMP-N-acetylneuraminate-beta-galactosamide-alpha-2,3-sialyltransferase 2 OS=Homo sapiens OX=9606 GN=ST3GAL2 PE=1 SV=1	ST3GAL2	40.1	3	1	1	1	0.908	1.062	0.988	0.912	1.152	0.989	0.969	0.742427
O15027	Protein transport protein Sec16A OS=Homo sapiens OX=9606 GN=SEC16A PE=1 SV=4	SEC16A	251.7	8	13	16	13	0.989	0.984	1.001	1.056	0.915	1.066	0.979	0.727288
Q14247	Src substrate cortactin OS=Homo sapiens OX=9606 GN=CTTN PE=1 SV=2	CTTN	61.5	28	12	33	12	0.882	0.969	1.071	1.137	0.906	1.102	0.929	0.472295
O15020	Spectrin beta chain, non-erythrocytic 2 OS=Homo sapiens OX=9606 GN=SPTBN2 PE=1 SV=3	SPTBN2	271.2	9	20	39	11	0.999	1.031	1.055	0.992	0.951	0.966	1.061	0.0429815
Q8NBJ9	SID1 transmembrane family member 2 OS=Homo sapiens OX=9606 GN=SIDT2 PE=1 SV=2	SIDT2	94.4	6	3	5	3	0.991	1.037	0.957	0.95	1.041	1.011	0.994	0.884793
Q9C0D5	Protein TANC1 OS=Homo sapiens OX=9606 GN=TANC1 PE=1 SV=3	TANC1	202.1	9	13	22	12	1.114	1.054	1.006	0.931	0.942	0.883	1.152	0.0167085
Q9H2D6	TRIO and F-actin-binding protein OS=Homo sapiens OX=9606 GN=TRIOBP PE=1 SV=3	TRIOBP	261.2	7	14	24	14	1.037	1.01	1.01	0.994	0.98	0.942	1.048	0.0608931
Q96EM0	Trans-3-hydroxy-L-proline dehydratase OS=Homo sapiens OX=9606 GN=L3HYPDH PE=1 SV=2	L3HYPDH	38.1	25	6	9	6	0.906	0.929	0.922	0.992	1.087	1.122	0.861	0.0170905
O14776	Transcription elongation regulator 1 OS=Homo sapiens OX=9606 GN=TCERG1 PE=1 SV=2	TCERG1	123.8	12	14	31	14	0.964	1.038	1.089	0.957	1.019	0.965	1.051	0.294537
Q15813	Tubulin-specific chaperone E OS=Homo sapiens OX=9606 GN=TBCE PE=1 SV=1	TBCE	59.3	9	5	8	5	1.063	1.019	0.959	0.932	1.008	1.017	1.028	0.531546
Q5QJE6	Deoxynucleotidyltransferase terminal-interacting protein 2 OS=Homo sapiens OX=9606 GN=DNTTIP2 PE=1 SV=2	DNTTIP2	84.4	10	7	10	7	0.977	0.99	0.924	1.061	0.954	1.146	0.915	0.203294
Q53FP2	Transmembrane protein 35A OS=Homo sapiens OX=9606 GN=TMEM35A PE=1 SV=2	TMEM35A	18.4	10	1	2	1	1.067	0.947	1.103	0.953	0.975	0.969	1.076	0.203197
Q5T1C6	Acyl-coenzyme A thioesterase THEM4 OS=Homo sapiens OX=9606 GN=THEM4 PE=1 SV=1	THEM4	27.1	3	1	1	1	1.116	1.035	0.98	1.024	0.927	0.917	1.092	0.164343
Q13769	THO complex subunit 5 homolog OS=Homo sapiens OX=9606 GN=THOC5 PE=1 SV=2	THOC5	78.5	8	5	10	5	1.093	1.041	0.95	0.978	0.956	0.979	1.059	0.255735
Q9UKE5	TRAF2 and NCK-interacting protein kinase OS=Homo sapiens OX=9606 GN=TNIK PE=1 SV=1	TNIK	154.8	6	8	9	5	0.874	0.887	0.839	1.181	0.991	1.171	0.778	0.0139526
Q15185	Prostaglandin E synthase 3 OS=Homo sapiens OX=9606 GN=PTGES3 PE=1 SV=1	PTGES3	18.7	16	2	8	2	0.822	0.881	0.982	1.226	0.979	1.136	0.804	0.0609739
Q9Y5L0	Transportin-3 OS=Homo sapiens OX=9606 GN=TNPO3 PE=1 SV=3	TNPO3	104.1	6	4	6	4	0.974	1.014	0.996	0.996	0.988	1.071	0.977	0.460275
Q9H4I3	TraB domain-containing protein OS=Homo sapiens OX=9606 GN=TRABD PE=1 SV=1	TRABD	42.3	6	2	2	2	1.056	0.906	0.906	1.027	1.073	1.024	0.918	0.174119
Q15628	Tumor necrosis factor receptor type 1-associated DEATH domain protein OS=Homo sapiens OX=9606 GN=TRADD PE=1 SV=2	TRADD	34.2	10	3	6	3	1.068	1.006	0.973	1.017	0.961	0.97	1.034	0.371404
Q96KB5	Lymphokine-activated killer T-cell-originated protein kinase OS=Homo sapiens OX=9606 GN=PBK PE=1 SV=3	PBK	36.1	8	2	4	2	0.976	1.042	0.981	1.069	0.97	0.975	0.995	0.912705
Q8N5M4	Tetratricopeptide repeat protein 9C OS=Homo sapiens OX=9606 GN=TTC9C PE=1 SV=1	TTC9C	20	8	2	3	2	0.836	0.875	1.072	1.12	0.944	1.187	0.856	0.201974
Q15361	Transcription termination factor 1 OS=Homo sapiens OX=9606 GN=TTF1 PE=1 SV=3	TTF1	103	3	2	2	2	1.075	0.864	1.148	0.829	1.105	0.992	1.055	0.679972
P11172	Uridine 5'-monophosphate synthase OS=Homo sapiens OX=9606 GN=UMPS PE=1 SV=1	UMPS	52.2	7	3	3	3	0.906	1.067	0.968	1.128	1.053	0.977	0.931	0.318925
Q9Y5Z9	UbiA prenyltransferase domain-containing protein 1 OS=Homo sapiens OX=9606 GN=UBIAD1 PE=1 SV=1	UBIAD1	36.8	3	1	1	1	1.002	0.926	0.91	1.078	0.988	1.097	0.897	0.0691412
Q9UHP3	Ubiquitin carboxyl-terminal hydrolase 25 OS=Homo sapiens OX=9606 GN=USP25 PE=1 SV=4	USP25	122.1	6	6	7	6	0.98	1.016	0.98	1.059	0.955	1.052	0.971	0.462265
O95164	Ubiquitin-like protein 3 OS=Homo sapiens OX=9606 GN=UBL3 PE=1 SV=1	UBL3	13.1	10	1	1	1	0.825	1.189	1.006	0.563	1.459	0.966	1.011	0.817671
Q9BRT2	Ubiquinol-cytochrome-c reductase complex assembly factor 2 OS=Homo sapiens OX=9606 GN=UQCC2 PE=1 SV=1	UQCC2	14.9	21	3	5	3	1.053	1.005	0.913	0.913	1.106	0.962	0.997	0.981062
Q9NYU1	UDP-glucose:glycoprotein glucosyltransferase 2 OS=Homo sapiens OX=9606 GN=UGGT2 PE=1 SV=4	UGGT2	174.6	6	9	13	7	1.055	0.998	0.964	0.872	1.127	0.911	1.037	0.642592
O75643	U5 small nuclear ribonucleoprotein 200 kDa helicase OS=Homo sapiens OX=9606 GN=SNRNP200 PE=1 SV=2	SNRNP200	244.4	24	46	109	46	1.039	1.04	1.01	0.943	0.968	1.011	1.057	0.0675719
Q15029	116 kDa U5 small nuclear ribonucleoprotein component OS=Homo sapiens OX=9606 GN=EFTUD2 PE=1 SV=1	EFTUD2	109.4	25	20	52	19	1.031	1.021	1.006	0.964	0.956	1.01	1.044	0.0810407
Q9NYH9	U3 small nucleolar RNA-associated protein 6 homolog OS=Homo sapiens OX=9606 GN=UTP6 PE=2 SV=2	UTP6	70.1	15	8	12	8	1.024	1.006	0.982	0.944	0.996	1.044	1.009	0.766062
Q9Y4C8	Probable RNA-binding protein 19 OS=Homo sapiens OX=9606 GN=RBM19 PE=1 SV=3	RBM19	107.3	7	6	9	6	1.01	0.945	0.974	1.042	0.966	1.062	0.954	0.251318
Q96I51	RCC1-like G exchanging factor-like protein OS=Homo sapiens OX=9606 GN=RCC1L PE=1 SV=2	RCC1L	50	8	2	4	2	0.891	0.954	0.95	0.96	1.146	1.109	0.869	0.0791178
Q5R372	Rab GTPase-activating protein 1-like OS=Homo sapiens OX=9606 GN=RABGAP1L PE=1 SV=1	RABGAP1L	92.5	4	3	4	2	1.015	1.022	1.127	0.893	0.993	0.971	1.107	0.0947037
Q14257	Reticulocalbin-2 OS=Homo sapiens OX=9606 GN=RCN2 PE=1 SV=1	RCN2	36.9	40	9	23	9	0.97	0.962	0.947	1.15	1.088	0.992	0.891	0.0605114
P78332	RNA-binding protein 6 OS=Homo sapiens OX=9606 GN=RBM6 PE=1 SV=5	RBM6	128.6	7	8	13	8	0.994	1.024	0.948	1.008	0.978	1.108	0.959	0.398704
P38159	RNA-binding motif protein, X chromosome OS=Homo sapiens OX=9606 GN=RBMX PE=1 SV=3	RBMX	42.3	31	14	55	3	1.115	1.045	1.052	0.864	0.97	0.976	1.143	0.0392254
Q92804	TATA-binding protein-associated factor 2N OS=Homo sapiens OX=9606 GN=TAF15 PE=1 SV=1	TAF15	61.8	9	4	14	3	0.944	0.937	0.93	1.126	0.938	0.942	0.935	0.352774
P49792	E3 SUMO-protein ligase RanBP2 OS=Homo sapiens OX=9606 GN=RANBP2 PE=1 SV=2	RANBP2	358	21	51	100	32	0.986	0.991	1.058	0.958	0.926	1.054	1.033	0.497446
P35250	Replication factor C subunit 2 OS=Homo sapiens OX=9606 GN=RFC2 PE=1 SV=3	RFC2	39.1	16	4	9	4	0.925	0.991	1.032	1.031	0.968	1.026	0.975	0.52382
Q9BYD2	39S ribosomal protein L9, mitochondrial OS=Homo sapiens OX=9606 GN=MRPL9 PE=1 SV=2	MRPL9	30.2	13	3	5	3	1	1.03	0.991	1.006	1.028	0.918	1.023	0.545178
P52758	2-iminobutanoate/2-iminopropanoate deaminase OS=Homo sapiens OX=9606 GN=RIDA PE=1 SV=1	RIDA	14.5	7	1	3	1	0.925	0.977	0.959	1.049	1.055	1.045	0.909	0.00412291
P26373	60S ribosomal protein L13 OS=Homo sapiens OX=9606 GN=RPL13 PE=1 SV=4	RPL13	24.2	19	4	13	4	1.151	1.07	1.085	0.876	0.914	0.934	1.214	0.00270372
O76021	Ribosomal L1 domain-containing protein 1 OS=Homo sapiens OX=9606 GN=RSL1D1 PE=1 SV=3	RSL1D1	54.9	14	6	18	6	1.276	1.193	1.094	0.742	0.919	0.758	1.473	0.00867426
Q6DKI1	60S ribosomal protein L7-like 1 OS=Homo sapiens OX=9606 GN=RPL7L1 PE=1 SV=2	RPL7L1	29.7	10	2	5	2	0.951	1.023	1.04	0.935	1.1	0.965	1.005	0.915581
Q9Y4R8	Telomere length regulation protein TEL2 homolog OS=Homo sapiens OX=9606 GN=TELO2 PE=1 SV=2	TELO2	91.7	7	3	3	3	1.056	0.946	0.982	0.994	0.968	1.058	0.988	0.781883
Q13888	General transcription factor IIH subunit 2 OS=Homo sapiens OX=9606 GN=GTF2H2 PE=1 SV=1	GTF2H2	44.4	8	3	5	3	0.975	1.09	1.1	0.933	0.862	0.983	1.139	0.0746855
Q9Y5Q9	General transcription factor 3C polypeptide 3 OS=Homo sapiens OX=9606 GN=GTF3C3 PE=1 SV=1	GTF3C3	101.2	11	8	13	8	1.012	1.039	1	0.958	0.991	1.084	1.006	0.861735
Q9ULS5	Transmembrane and coiled-coil domain protein 3 OS=Homo sapiens OX=9606 GN=TMCC3 PE=1 SV=3	TMCC3	53.8	20	8	12	8	1.08	1.002	0.946	1.014	0.871	1.068	1.025	0.724683
Q9Y5J9	Mitochondrial import inner membrane translocase subunit Tim8 B OS=Homo sapiens OX=9606 GN=TIMM8B PE=1 SV=1	TIMM8B	9.3	31	3	4	3	0.988	0.927	0.942	1.074	1.062	0.978	0.917	0.0716359
Q6I9Y2	THO complex subunit 7 homolog OS=Homo sapiens OX=9606 GN=THOC7 PE=1 SV=3	THOC7	23.7	22	5	8	5	1.136	0.956	0.964	0.909	0.999	1.004	1.049	0.516249
Q9Y3B3	Transmembrane emp24 domain-containing protein 7 OS=Homo sapiens OX=9606 GN=TMED7 PE=1 SV=2	TMED7	25.2	9	2	10	2	0.968	0.863	0.974	0.998	1.172	1.027	0.877	0.109215
O95985	DNA topoisomerase 3-beta-1 OS=Homo sapiens OX=9606 GN=TOP3B PE=1 SV=1	TOP3B	96.6	2	1	1	1	1.115	1.074	0.94	0.955	1.012	0.897	1.093	0.235601
Q8NDV7	Trinucleotide repeat-containing gene 6A protein OS=Homo sapiens OX=9606 GN=TNRC6A PE=1 SV=2	TNRC6A	210.2	2	2	2	2
Q9C037	E3 ubiquitin-protein ligase TRIM4 OS=Homo sapiens OX=9606 GN=TRIM4 PE=1 SV=2	TRIM4	57.4	5	2	3	2	1.016	1.028	0.952	1.058	1.012	0.937	0.996	0.947804
Q9NVH6	Trimethyllysine dioxygenase, mitochondrial OS=Homo sapiens OX=9606 GN=TMLHE PE=1 SV=1	TMLHE	49.5	15	8	8	8	1.07	1.068	1.008	0.905	1.104	0.862	1.096	0.282784
Q9ULT0	Tetratricopeptide repeat protein 7A OS=Homo sapiens OX=9606 GN=TTC7A PE=1 SV=3	TTC7A	96.1	2	1	2	1	1.098	0.957	0.912	1.054	1.032	0.937	0.981	0.772476
P17812	CTP synthase 1 OS=Homo sapiens OX=9606 GN=CTPS1 PE=1 SV=2	CTPS1	66.6	13	7	13	7	0.948	0.974	0.982	1.059	1.008	1.054	0.93	0.019301
P62906	60S ribosomal protein L10a OS=Homo sapiens OX=9606 GN=RPL10A PE=1 SV=2	RPL10A	24.8	37	7	40	7	1.022	1.054	1.134	0.865	1.054	0.859	1.156	0.115135
P18621	60S ribosomal protein L17 OS=Homo sapiens OX=9606 GN=RPL17 PE=1 SV=3	RPL17	21.4	41	7	23	7	1.09	1.076	1.201	0.84	1.018	0.875	1.232	0.0361405
P39023	60S ribosomal protein L3 OS=Homo sapiens OX=9606 GN=RPL3 PE=1 SV=2	RPL3	46.1	21	7	27	7	1.026	1.251	1.184	0.894	0.942	0.798	1.314	0.0239281
Q9UP95	Solute carrier family 12 member 4 OS=Homo sapiens OX=9606 GN=SLC12A4 PE=1 SV=2	SLC12A4	120.6	8	9	17	5	1.02	0.947	0.894	1.088	1.027	1.027	0.911	0.0908439
Q15831	Serine/threonine-protein kinase STK11 OS=Homo sapiens OX=9606 GN=STK11 PE=1 SV=1	STK11	48.6	5	2	2	2	1.095	1.026	1.035	1.005	0.916	0.93	1.107	0.0442411
Q13188	Serine/threonine-protein kinase 3 OS=Homo sapiens OX=9606 GN=STK3 PE=1 SV=2	STK3	56.3	6	3	3	1	1.073	1.036	1.046	0.912	1.031	0.908	1.107	0.0744806
Q9H7E2	Tudor domain-containing protein 3 OS=Homo sapiens OX=9606 GN=TDRD3 PE=1 SV=1	TDRD3	73.1	2	1	2	1	1.102	1.118	1.157	0.859	0.803	0.984	1.276	0.0158398
Q13428	Treacle protein OS=Homo sapiens OX=9606 GN=TCOF1 PE=1 SV=3	TCOF1	152	15	20	28	20	1.016	1.015	0.966	1.05	0.761	1.244	0.981	0.99626
Q8WUY1	Protein THEM6 OS=Homo sapiens OX=9606 GN=THEM6 PE=1 SV=2	THEM6	23.9	18	4	6	4	1.061	1.027	0.943	0.995	1.008	0.97	1.02	0.647478
Q9HCS4	Transcription factor 7-like 1 OS=Homo sapiens OX=9606 GN=TCF7L1 PE=2 SV=1	TCF7L1	62.6	1	1	1	1	0.875	0.969	0.952	1.349	0.9	0.975	0.867	0.37408
O15455	Toll-like receptor 3 OS=Homo sapiens OX=9606 GN=TLR3 PE=1 SV=1	TLR3	103.8	4	3	3	3	0.989	0.989	1.062	1.046	0.953	0.989	1.017	0.653763
O14657	Torsin-1B OS=Homo sapiens OX=9606 GN=TOR1B PE=1 SV=2	TOR1B	38	10	3	4	3	1.102	0.947	0.987	0.99	1.075	0.952	1.006	0.928616
P82094	TATA element modulatory factor OS=Homo sapiens OX=9606 GN=TMF1 PE=1 SV=2	TMF1	122.8	11	9	14	9	0.976	0.918	0.918	1.064	1.024	1.084	0.887	0.0103001
Q9C040	Tripartite motif-containing protein 2 OS=Homo sapiens OX=9606 GN=TRIM2 PE=1 SV=1	TRIM2	81.5	3	2	2	1	1.074	1.124	1.027	0.921	0.924	0.938	1.159	0.00530858
Q8NBM4	Ubiquitin-associated domain-containing protein 2 OS=Homo sapiens OX=9606 GN=UBAC2 PE=1 SV=1	UBAC2	38.9	8	2	3	2	0.918	0.941	1.001	1.036	1.04	1.08	0.906	0.0268347
Q14694	Ubiquitin carboxyl-terminal hydrolase 10 OS=Homo sapiens OX=9606 GN=USP10 PE=1 SV=2	USP10	87.1	13	7	8	7	0.968	0.918	0.953	1.089	0.987	1.093	0.896	0.0417829
Q969M7	NEDD8-conjugating enzyme UBE2F OS=Homo sapiens OX=9606 GN=UBE2F PE=1 SV=1	UBE2F	21.1	8	1	1	1
P49756	RNA-binding protein 25 OS=Homo sapiens OX=9606 GN=RBM25 PE=1 SV=3	RBM25	100.1	12	7	18	7	1.102	1.049	0.975	0.928	0.928	1.04	1.079	0.214869
P46063	ATP-dependent DNA helicase Q1 OS=Homo sapiens OX=9606 GN=RECQL PE=1 SV=3	RECQL	73.4	21	11	42	11	0.854	1.057	1.235	0.965	0.977	0.984	1.075	0.597997
Q14699	Raftlin OS=Homo sapiens OX=9606 GN=RFTN1 PE=1 SV=4	RFTN1	63.1	16	7	18	7	1.1	1.078	1.02	0.969	0.998	0.838	1.14	0.0847359
O00287	Regulatory factor X-associated protein OS=Homo sapiens OX=9606 GN=RFXAP PE=1 SV=1	RFXAP	28.2	7	1	1	1	1.25	1.084	0.552	0.842	1.183	1.026	0.946	0.720235
Q99496	E3 ubiquitin-protein ligase RING2 OS=Homo sapiens OX=9606 GN=RNF2 PE=1 SV=1	RNF2	37.6	10	3	4	2	0.914	0.926	0.948	1.01	0.994	1.095	0.9	0.0299178
Q96CC6	Inactive rhomboid protein 1 OS=Homo sapiens OX=9606 GN=RHBDF1 PE=1 SV=2	RHBDF1	97.3	6	3	5	3	1.035	1.102	1.092	0.895	1.002	0.888	1.159	0.0268901
Q9H9J2	39S ribosomal protein L44, mitochondrial OS=Homo sapiens OX=9606 GN=MRPL44 PE=1 SV=1	MRPL44	37.5	25	7	19	7	1.011	0.981	0.994	0.978	1.096	0.95	0.987	0.82019
Q96A35	39S ribosomal protein L24, mitochondrial OS=Homo sapiens OX=9606 GN=MRPL24 PE=1 SV=1	MRPL24	24.9	16	3	8	3	1.055	0.972	1.034	0.917	1.007	0.98	1.054	0.228309
Q02878	60S ribosomal protein L6 OS=Homo sapiens OX=9606 GN=RPL6 PE=1 SV=3	RPL6	32.7	22	7	20	7	1.482	1.518	1.449	0.444	0.601	0.416	3.045	0.000591177
Q9NZJ4	Sacsin OS=Homo sapiens OX=9606 GN=SACS PE=1 SV=2	SACS	520.8	1	5	6	5	0.945	0.927	0.935	1.02	1.06	1.016	0.907	0.00259548
Q15459	Splicing factor 3A subunit 1 OS=Homo sapiens OX=9606 GN=SF3A1 PE=1 SV=1	SF3A1	88.8	34	22	58	22	1.063	1.042	0.985	0.954	0.922	1.041	1.059	0.243527
Q9BV35	Calcium-binding mitochondrial carrier protein SCaMC-3 OS=Homo sapiens OX=9606 GN=SLC25A23 PE=1 SV=2	SLC25A23	52.3	3	1	2	1	1.034	1.065	0.937	0.89	1.039	1.035	1.024	0.715237
P35237	Serpin B6 OS=Homo sapiens OX=9606 GN=SERPINB6 PE=1 SV=3	SERPINB6	42.6	16	5	11	4	0.904	0.95	1.062	1.089	0.942	1.064	0.942	0.412418
O15357	Phosphatidylinositol 3,4,5-trisphosphate 5-phosphatase 2 OS=Homo sapiens OX=9606 GN=INPPL1 PE=1 SV=2	INPPL1	138.5	7	7	11	7	1.086	1.028	0.983	0.987	0.967	0.994	1.051	0.180661
Q9H2G2	STE20-like serine/threonine-protein kinase OS=Homo sapiens OX=9606 GN=SLK PE=1 SV=1	SLK	142.6	17	17	26	16	1.027	0.99	0.994	1.063	0.946	1.018	0.995	0.91094
Q9BPZ7	Target of rapamycin complex 2 subunit MAPKAP1 OS=Homo sapiens OX=9606 GN=MAPKAP1 PE=1 SV=2	MAPKAP1	59.1	6	2	2	2	1.15	1.074	1.197	0.882	0.891	0.824	1.317	0.0023512
Q9NY15	Stabilin-1 OS=Homo sapiens OX=9606 GN=STAB1 PE=1 SV=3	STAB1	275.3	21	35	66	35	0.878	0.922	0.917	1.079	1.089	1.106	0.83	0.000397215
P37108	Signal recognition particle 14 kDa protein OS=Homo sapiens OX=9606 GN=SRP14 PE=1 SV=2	SRP14	14.6	22	3	8	3	0.995	1.105	1.119	1.004	0.9	0.958	1.125	0.07457
Q9P031	Thyroid transcription factor 1-associated protein 26 OS=Homo sapiens OX=9606 GN=CCDC59 PE=1 SV=2	CCDC59	28.7	4	1	1	1	0.977	1.068	1.118	1.023	0.842	1.002	1.103	0.242702
Q03518	Antigen peptide transporter 1 OS=Homo sapiens OX=9606 GN=TAP1 PE=1 SV=2	TAP1	87.2	11	6	10	6	1.079	1.027	0.982	0.971	0.996	0.923	1.069	0.134127
Q12962	Transcription initiation factor TFIID subunit 10 OS=Homo sapiens OX=9606 GN=TAF10 PE=1 SV=1	TAF10	21.7	6	1	1	1	1.127	1.025	0.924	0.962	0.907	1.049	1.054	0.511681
Q9Y4P3	Transducin beta-like protein 2 OS=Homo sapiens OX=9606 GN=TBL2 PE=1 SV=1	TBL2	49.8	10	4	7	4	1.066	0.964	0.904	1.011	0.996	1.034	0.965	0.48274
Q9UGI8	Testin OS=Homo sapiens OX=9606 GN=TES PE=1 SV=1	TES	48	16	6	6	6	0.942	0.996	1.039	1.04	0.942	0.929	1.023	0.641154
P61812	Transforming growth factor beta-2 proprotein OS=Homo sapiens OX=9606 GN=TGFB2 PE=1 SV=1	TGFB2	47.7	2	1	1	1	1.051	0.932	0.862	0.955	1.232	0.951	0.907	0.414638
P28347	Transcriptional enhancer factor TEF-1 OS=Homo sapiens OX=9606 GN=TEAD1 PE=1 SV=2	TEAD1	47.9	7	3	3	3	0.884	1.022	1.061	1.073	0.972	1.015	0.97	0.624934
P55327	Tumor protein D52 OS=Homo sapiens OX=9606 GN=TPD52 PE=1 SV=2	TPD52	24.3	26	3	4	3	0.861	0.902	1.017	1.189	0.834	1.057	0.903	0.45991
P29144	Tripeptidyl-peptidase 2 OS=Homo sapiens OX=9606 GN=TPP2 PE=1 SV=4	TPP2	138.3	15	14	22	14	0.901	0.944	0.995	1.095	1.007	1.075	0.894	0.0427427
Q9NSU2	Three-prime repair exonuclease 1 OS=Homo sapiens OX=9606 GN=TREX1 PE=1 SV=2	TREX1	33.2	7	1	1	1	0.862	1.022	0.987	1.114	1.016	1.02	0.911	0.190448
Q2NL82	Pre-rRNA-processing protein TSR1 homolog OS=Homo sapiens OX=9606 GN=TSR1 PE=1 SV=1	TSR1	91.8	3	2	2	2	0.884	0.943	1.075	1.112	0.988	0.935	0.956	0.586165
Q96T88	E3 ubiquitin-protein ligase UHRF1 OS=Homo sapiens OX=9606 GN=UHRF1 PE=1 SV=1	UHRF1	89.8	6	4	5	3	0.952	0.844	0.908	1.13	1.042	1.163	0.811	0.0119825
Q9P2Y5	UV radiation resistance-associated gene protein OS=Homo sapiens OX=9606 GN=UVRAG PE=1 SV=1	UVRAG	78.1	7	5	6	5	1.084	1.041	1.024	0.948	0.882	1.006	1.11	0.0637935
Q9H9H4	Vacuolar protein sorting-associated protein 37B OS=Homo sapiens OX=9606 GN=VPS37B PE=1 SV=1	VPS37B	31.3	15	2	4	2	0.908	1.013	0.997	1.055	1.003	1.043	0.941	0.17415
P48651	Phosphatidylserine synthase 1 OS=Homo sapiens OX=9606 GN=PTDSS1 PE=1 SV=1	PTDSS1	55.5	8	2	3	2	0.972	1.094	0.867	0.998	1.025	1.043	0.957	0.5156
Q8IZQ5	Selenoprotein H OS=Homo sapiens OX=9606 GN=SELENOH PE=1 SV=2	SELENOH	13.4	20	2	2	2	0.853	0.985	1.178	0.905	0.971	1.15	0.997	0.955714
Q9NVA2	Septin-11 OS=Homo sapiens OX=9606 GN=SEPTIN11 PE=1 SV=3	SEPTIN11	49.4	29	10	27	4	0.867	0.998	1.154	1.023	1.034	0.988	0.991	0.864746
Q15393	Splicing factor 3B subunit 3 OS=Homo sapiens OX=9606 GN=SF3B3 PE=1 SV=4	SF3B3	135.5	23	22	61	22	1.048	1.022	0.994	0.965	0.993	1.024	1.027	0.301861
Q0VDG4	Secernin-3 OS=Homo sapiens OX=9606 GN=SCRN3 PE=1 SV=1	SCRN3	48.5	6	3	3	3	0.885	0.874	1.146	1.087	0.932	1.063	0.943	0.553711
P50454	Serpin H1 OS=Homo sapiens OX=9606 GN=SERPINH1 PE=1 SV=2	SERPINH1	46.4	41	15	88	15	0.958	0.973	0.959	1.048	1.022	1.016	0.936	0.00365775
O15042	U2 snRNP-associated SURP motif-containing protein OS=Homo sapiens OX=9606 GN=U2SURP PE=1 SV=2	U2SURP	118.2	13	11	22	11	1.038	1.002	1.002	0.932	0.983	1.049	1.026	0.496661
Q9Y651	Transcription factor SOX-21 OS=Homo sapiens OX=9606 GN=SOX21 PE=2 SV=1	SOX21	28.6	4	1	1	1	0.949	0.977	1.05	1.017	0.954	1.075	0.977	0.642058
Q7KZ85	Transcription elongation factor SPT6 OS=Homo sapiens OX=9606 GN=SUPT6H PE=1 SV=2	SUPT6H	198.9	9	11	14	11	1.032	0.994	0.985	0.997	1.01	1.025	0.993	0.686996
Q15005	Signal peptidase complex subunit 2 OS=Homo sapiens OX=9606 GN=SPCS2 PE=1 SV=3	SPCS2	25	43	8	31	8	0.982	0.998	0.978	0.993	1.031	0.967	0.989	0.611233
Q8N0X7	Spartin OS=Homo sapiens OX=9606 GN=SPART PE=1 SV=1	SPART	72.8	12	7	12	7	0.963	0.95	0.898	1.145	0.96	1.075	0.884	0.0957245
P28370	Probable global transcription activator SNF2L1 OS=Homo sapiens OX=9606 GN=SMARCA1 PE=1 SV=2	SMARCA1	122.5	11	12	33	7	1.08	1.072	1.043	0.94	0.944	0.962	1.123	0.000823427
Q8NHG7	Small VCP/p97-interacting protein OS=Homo sapiens OX=9606 GN=SVIP PE=1 SV=1	SVIP	8.4	32	2	8	2	1.01	0.952	1.003	1.049	1.008	0.986	0.974	0.374417
Q8IWZ8	SURP and G-patch domain-containing protein 1 OS=Homo sapiens OX=9606 GN=SUGP1 PE=1 SV=2	SUGP1	72.4	10	4	5	4	1.012	0.963	0.996	1.055	0.946	1.04	0.977	0.580574
Q9P246	Stromal interaction molecule 2 OS=Homo sapiens OX=9606 GN=STIM2 PE=1 SV=2	STIM2	83.9	1	1	1	1	0.958	1.095	0.94	0.94	0.807	1.279	0.989	0.971825
Q9NQ55	Suppressor of SWI4 1 homolog OS=Homo sapiens OX=9606 GN=PPAN PE=2 SV=1	PPAN	53.2	11	6	7	6	1.23	1.159	1.092	0.66	0.944	0.83	1.43	0.0289742
Q15031	Probable leucine--tRNA ligase, mitochondrial OS=Homo sapiens OX=9606 GN=LARS2 PE=1 SV=2	LARS2	101.9	11	8	9	8	1.012	0.986	0.98	1.008	1.025	1.037	0.97	0.0766353
Q7L7X3	Serine/threonine-protein kinase TAO1 OS=Homo sapiens OX=9606 GN=TAOK1 PE=1 SV=1	TAOK1	116	8	7	10	6	1.065	1.072	0.913	0.92	0.971	1.054	1.036	0.633
P49368	T-complex protein 1 subunit gamma OS=Homo sapiens OX=9606 GN=CCT3 PE=1 SV=4	CCT3	60.5	45	20	65	20	0.959	1	1.006	1.076	0.972	1.006	0.971	0.436019
A6NFQ2	TRPM8 channel-associated factor 2 OS=Homo sapiens OX=9606 GN=TCAF2 PE=1 SV=2	TCAF2	100.8	13	10	19	10	0.96	0.958	0.966	1.038	1.033	0.998	0.94	0.00796433
Q96CE8	Transmembrane 4 L6 family member 18 OS=Homo sapiens OX=9606 GN=TM4SF18 PE=1 SV=1	TM4SF18	22.3	7	1	8	1	1.411	1.186	0.97	0.806	0.904	0.694	1.484	0.04273
Q9UPU7	TBC1 domain family member 2B OS=Homo sapiens OX=9606 GN=TBC1D2B PE=1 SV=2	TBC1D2B	109.8	6	5	8	5	1.02	0.972	0.949	0.998	0.952	0.99	1	0.997093
O43294	Transforming growth factor beta-1-induced transcript 1 protein OS=Homo sapiens OX=9606 GN=TGFB1I1 PE=1 SV=2	TGFB1I1	49.8	6	2	3	2	1.036	1.003	1.072	0.959	0.953	0.992	1.071	0.0400068
Q7Z2T5	TRMT1-like protein OS=Homo sapiens OX=9606 GN=TRMT1L PE=1 SV=2	TRMT1L	81.7	8	5	12	5	1.07	1.025	0.992	0.96	0.931	0.971	1.079	0.040617
Q14166	Tubulin--tyrosine ligase-like protein 12 OS=Homo sapiens OX=9606 GN=TTLL12 PE=1 SV=2	TTLL12	74.4	9	5	9	5	0.959	1.072	1.062	0.996	0.891	0.989	1.075	0.224488
P60604	Ubiquitin-conjugating enzyme E2 G2 OS=Homo sapiens OX=9606 GN=UBE2G2 PE=1 SV=1	UBE2G2	18.6	5	1	2	1	0.974	0.995	0.853	1.11	1.041	1.024	0.889	0.091614
P61289	Proteasome activator complex subunit 3 OS=Homo sapiens OX=9606 GN=PSME3 PE=1 SV=1	PSME3	29.5	25	7	17	7	0.941	1.034	1.096	1.013	0.964	1.007	1.029	0.59685
O00233	26S proteasome non-ATPase regulatory subunit 9 OS=Homo sapiens OX=9606 GN=PSMD9 PE=1 SV=3	PSMD9	24.7	25	5	8	5	0.866	0.894	1.031	1.137	0.966	1.074	0.879	0.144008
Q13151	Heterogeneous nuclear ribonucleoprotein A0 OS=Homo sapiens OX=9606 GN=HNRNPA0 PE=1 SV=1	HNRNPA0	30.8	48	9	35	8	1.014	1.012	1.055	0.938	0.984	1.052	1.036	0.369679
Q9UBS9	SUN domain-containing ossification factor OS=Homo sapiens OX=9606 GN=SUCO PE=1 SV=1	SUCO	139.3	1	1	1	1	0.881	1.038	0.901	0.848	1.129	1.211	0.885	0.398133
Q9Y5X1	Sorting nexin-9 OS=Homo sapiens OX=9606 GN=SNX9 PE=1 SV=1	SNX9	66.6	12	7	10	7	1.132	1.045	1.059	0.956	0.917	0.857	1.185	0.0134168
Q9HA77	Probable cysteine--tRNA ligase, mitochondrial OS=Homo sapiens OX=9606 GN=CARS2 PE=1 SV=1	CARS2	62.2	13	6	15	6	0.944	0.969	0.964	1.055	1.027	1.042	0.921	0.0017891
O60499	Syntaxin-10 OS=Homo sapiens OX=9606 GN=STX10 PE=1 SV=1	STX10	28.1	4	1	2	1	0.91	0.961	0.908	1.149	1.053	1.027	0.861	0.0182801
Q03519	Antigen peptide transporter 2 OS=Homo sapiens OX=9606 GN=TAP2 PE=1 SV=1	TAP2	75.6	4	2	3	1	0.996	1.063	1.082	0.908	1.128	0.835	1.094	0.354333
P37802	Transgelin-2 OS=Homo sapiens OX=9606 GN=TAGLN2 PE=1 SV=3	TAGLN2	22.4	62	10	64	10	0.942	0.966	0.996	1.102	1.022	1.026	0.922	0.0507836
O60343	TBC1 domain family member 4 OS=Homo sapiens OX=9606 GN=TBC1D4 PE=1 SV=2	TBC1D4	146.5	10	12	15	12	1.09	1.007	0.949	1	0.96	0.962	1.042	0.396203
Q13148	TAR DNA-binding protein 43 OS=Homo sapiens OX=9606 GN=TARDBP PE=1 SV=1	TARDBP	44.7	5	2	2	2	1.012	1.007	1.032	0.902	1.039	1.017	1.031	0.50307
P01137	Transforming growth factor beta-1 proprotein OS=Homo sapiens OX=9606 GN=TGFB1 PE=1 SV=2	TGFB1	44.3	2	1	1	1	1.016	0.908	0.813	1.148	1.104	0.998	0.842	0.085564
Q9NZ63	Telomere length and silencing protein 1 homolog OS=Homo sapiens OX=9606 GN=C9orf78 PE=1 SV=1	C9orf78	33.7	6	2	2	2	0.926	0.912	1.053	1.08	0.915	1.14	0.922	0.381979
Q9H330	Transmembrane protein 245 OS=Homo sapiens OX=9606 GN=TMEM245 PE=1 SV=3	TMEM245	97.3	5	4	6	4	1.054	0.992	1.005	0.944	1.001	0.988	1.04	0.198442
O43617	Trafficking protein particle complex subunit 3 OS=Homo sapiens OX=9606 GN=TRAPPC3 PE=1 SV=1	TRAPPC3	20.3	4	1	1	1	0.888	0.98	1.078	1.145	0.97	0.967	0.956	0.598902
P12270	Nucleoprotein TPR OS=Homo sapiens OX=9606 GN=TPR PE=1 SV=3	TPR	267.1	27	59	150	59	1.024	1.05	1.08	0.94	0.905	1.02	1.101	0.0651676
Q9NQ34	Transmembrane protein 9B OS=Homo sapiens OX=9606 GN=TMEM9B PE=1 SV=1	TMEM9B	22.5	13	3	5	2	0.915	0.958	0.928	1.103	1.118	0.984	0.874	0.0354904
P35916	Vascular endothelial growth factor receptor 3 OS=Homo sapiens OX=9606 GN=FLT4 PE=1 SV=3	FLT4	152.7	5	5	6	5	1.217	1.1	0.927	0.895	0.907	0.932	1.187	0.109248
Q15262	Receptor-type tyrosine-protein phosphatase kappa OS=Homo sapiens OX=9606 GN=PTPRK PE=1 SV=2	PTPRK	162	4	4	7	3	1.005	1.017	1.01	1.014	0.989	1.027	1.001	0.950218
P61026	Ras-related protein Rab-10 OS=Homo sapiens OX=9606 GN=RAB10 PE=1 SV=1	RAB10	22.5	39	8	28	6	1.008	1.01	1.008	1.025	1.002	0.972	1.009	0.582336
Q96QF0	Rab-3A-interacting protein OS=Homo sapiens OX=9606 GN=RAB3IP PE=1 SV=1	RAB3IP	53	4	2	2	2	0.923	0.999	1.153	1.03	0.888	1.044	1.038	0.689254
Q9H2W6	39S ribosomal protein L46, mitochondrial OS=Homo sapiens OX=9606 GN=MRPL46 PE=1 SV=1	MRPL46	31.7	16	3	6	3	1.109	0.949	0.99	0.928	1.134	1.013	0.991	0.923247
Q96DB5	Regulator of microtubule dynamics protein 1 OS=Homo sapiens OX=9606 GN=RMDN1 PE=1 SV=1	RMDN1	35.8	28	9	25	9	1.13	1.05	0.965	0.946	1.053	0.88	1.092	0.268051
P46782	40S ribosomal protein S5 OS=Homo sapiens OX=9606 GN=RPS5 PE=1 SV=4	RPS5	22.9	20	4	10	4	0.806	0.96	1.094	1.143	1.036	0.967	0.909	0.374842
P08865	40S ribosomal protein SA OS=Homo sapiens OX=9606 GN=RPSA PE=1 SV=4	RPSA	32.8	27	5	18	5	0.815	0.84	1.033	1.124	1.047	1.118	0.817	0.0566063
O43175	D-3-phosphoglycerate dehydrogenase OS=Homo sapiens OX=9606 GN=PHGDH PE=1 SV=4	PHGDH	56.6	9	4	5	4	1.09	0.954	0.914	1.105	0.884	1.02	0.983	0.860725
Q99961	Endophilin-A2 OS=Homo sapiens OX=9606 GN=SH3GL1 PE=1 SV=1	SH3GL1	41.5	18	6	10	6	0.879	0.901	0.979	1.14	1.034	1.08	0.848	0.0185557
Q96H78	Solute carrier family 25 member 44 OS=Homo sapiens OX=9606 GN=SLC25A44 PE=2 SV=1	SLC25A44	35.4	3	1	1	1	1.021	0.983	0.929	1.02	1.094	0.949	0.958	0.438516
Q14151	Scaffold attachment factor B2 OS=Homo sapiens OX=9606 GN=SAFB2 PE=1 SV=1	SAFB2	107.4	16	14	27	8	1.114	1.065	0.992	0.918	0.937	1	1.111	0.0697072
Q9Y5W8	Sorting nexin-13 OS=Homo sapiens OX=9606 GN=SNX13 PE=1 SV=4	SNX13	112.1	3	3	4	3	1.021	1.02	1	0.994	1.112	0.904	1.01	0.830142
Q99717	Mothers against decapentaplegic homolog 5 OS=Homo sapiens OX=9606 GN=SMAD5 PE=1 SV=1	SMAD5	52.2	9	5	8	4	1.068	0.97	0.995	1.021	1.013	0.992	1.002	0.961342
Q96I99	Succinate--CoA ligase [GDP-forming] subunit beta, mitochondrial OS=Homo sapiens OX=9606 GN=SUCLG2 PE=1 SV=2	SUCLG2	46.5	42	12	37	12	1.048	1.019	0.952	0.994	1.043	0.932	1.017	0.715476
P41252	Isoleucine--tRNA ligase, cytoplasmic OS=Homo sapiens OX=9606 GN=IARS1 PE=1 SV=2	IARS1	144.4	15	14	34	14	0.934	0.957	0.978	1.038	0.992	1.077	0.923	0.0436146
Q14139	Ubiquitin conjugation factor E4 A OS=Homo sapiens OX=9606 GN=UBE4A PE=1 SV=2	UBE4A	122.5	10	11	21	11	0.976	1.03	0.974	1.027	1.018	1.003	0.978	0.30756
Q9BTM9	Ubiquitin-related modifier 1 OS=Homo sapiens OX=9606 GN=URM1 PE=1 SV=1	URM1	11.4	13	1	3	1	1.059	1.092	0.958	0.927	0.934	1.033	1.074	0.247485
P55060	Exportin-2 OS=Homo sapiens OX=9606 GN=CSE1L PE=1 SV=3	CSE1L	110.3	18	14	30	14	0.956	0.96	0.996	1.065	0.955	1.065	0.944	0.21662
Q9H269	Vacuolar protein sorting-associated protein 16 homolog OS=Homo sapiens OX=9606 GN=VPS16 PE=1 SV=2	VPS16	94.6	2	1	3	1	0.973	1.053	1.086	1.009	0.945	0.956	1.069	0.158937
Q8N3P4	Vacuolar protein sorting-associated protein 8 homolog OS=Homo sapiens OX=9606 GN=VPS8 PE=1 SV=3	VPS8	161.7	6	7	8	7	0.979	1.019	1.084	0.969	0.918	1.006	1.065	0.188018
O60293	Zinc finger C3H1 domain-containing protein OS=Homo sapiens OX=9606 GN=ZFC3H1 PE=1 SV=3	ZFC3H1	226.2	4	4	6	4	0.975	0.939	1.04	0.933	1.018	1.168	0.947	0.51759
Q05519	Serine/arginine-rich splicing factor 11 OS=Homo sapiens OX=9606 GN=SRSF11 PE=1 SV=1	SRSF11	53.5	8	3	11	3	1.006	1.005	0.948	0.992	0.99	1.033	0.981	0.474597
Q96SK2	Transmembrane protein 209 OS=Homo sapiens OX=9606 GN=TMEM209 PE=1 SV=2	TMEM209	62.9	19	6	13	6	1.056	1.034	1.045	0.99	0.93	0.972	1.084	0.0142831
Q8WWH5	Probable tRNA pseudouridine synthase 1 OS=Homo sapiens OX=9606 GN=TRUB1 PE=1 SV=1	TRUB1	37.2	5	1	1	1	1.047	1.072	1.017	1.133	0.929	0.811	1.092	0.380116
O14907	Tax1-binding protein 3 OS=Homo sapiens OX=9606 GN=TAX1BP3 PE=1 SV=2	TAX1BP3	13.7	28	2	5	2	0.956	0.96	0.974	1.006	1.109	1.002	0.927	0.0911475
Q9H3U1	Protein unc-45 homolog A OS=Homo sapiens OX=9606 GN=UNC45A PE=1 SV=1	UNC45A	103	24	20	32	20	1.019	0.981	0.968	1.042	0.985	0.992	0.983	0.509423
O95071	E3 ubiquitin-protein ligase UBR5 OS=Homo sapiens OX=9606 GN=UBR5 PE=1 SV=2	UBR5	309.2	5	13	16	13	1.049	1.063	0.995	0.916	0.99	0.982	1.076	0.0829594
Q9NZI7	Upstream-binding protein 1 OS=Homo sapiens OX=9606 GN=UBP1 PE=1 SV=1	UBP1	60.5	6	2	2	2	0.919	0.999	0.991	0.964	1.076	1.064	0.937	0.216303
O43818	U3 small nucleolar RNA-interacting protein 2 OS=Homo sapiens OX=9606 GN=RRP9 PE=1 SV=1	RRP9	51.8	20	8	15	8	1.081	1.028	0.968	0.958	0.956	1.044	1.04	0.414007
Q9BV40	Vesicle-associated membrane protein 8 OS=Homo sapiens OX=9606 GN=VAMP8 PE=1 SV=1	VAMP8	11.4	27	3	7	3	0.879	0.964	1.027	1.144	1.011	1.026	0.902	0.158216
Q9UNX4	WD repeat-containing protein 3 OS=Homo sapiens OX=9606 GN=WDR3 PE=1 SV=1	WDR3	106	23	16	29	16	1.022	1.036	0.956	0.97	0.957	1.057	1.01	0.807397
Q9UBK9	Protein UXT OS=Homo sapiens OX=9606 GN=UXT PE=1 SV=1	UXT	18.2	22	3	6	3	1.06	1.052	1.016	1.004	0.946	0.967	1.072	0.032283
Q9GZS3	WD repeat-containing protein 61 OS=Homo sapiens OX=9606 GN=WDR61 PE=1 SV=1	WDR61	33.6	26	6	9	6	0.97	0.954	1.054	1.006	1.012	1.035	0.975	0.466302
P61964	WD repeat-containing protein 5 OS=Homo sapiens OX=9606 GN=WDR5 PE=1 SV=1	WDR5	36.6	9	3	3	3	1.013	0.972	0.994	1.014	0.984	1.063	0.973	0.351895
Q8NAP3	Zinc finger and BTB domain-containing protein 38 OS=Homo sapiens OX=9606 GN=ZBTB38 PE=1 SV=2	ZBTB38	134.2	2	2	2	2	1.154	0.982	0.938	0.949	1.112	0.848	1.057	0.599135
Q5BKZ1	DBIRD complex subunit ZNF326 OS=Homo sapiens OX=9606 GN=ZNF326 PE=1 SV=2	ZNF326	65.6	17	8	23	8	1.041	1.108	1.068	0.921	0.908	0.997	1.138	0.019145
Q9NUD5	Zinc finger CCHC domain-containing protein 3 OS=Homo sapiens OX=9606 GN=ZCCHC3 PE=1 SV=2	ZCCHC3	43.5	5	2	4	2	0.911	1.03	1.019	1.052	1.084	0.919	0.969	0.65875
Q96ME7	Zinc finger protein 512 OS=Homo sapiens OX=9606 GN=ZNF512 PE=1 SV=2	ZNF512	64.6	10	4	7	4	1.28	1.191	1.137	0.686	0.942	0.778	1.5	0.0137879
P18887	DNA repair protein XRCC1 OS=Homo sapiens OX=9606 GN=XRCC1 PE=1 SV=2	XRCC1	69.4	1	1	2	1	0.947	1.014	1.021	0.982	1.018	1.033	0.983	0.574427
Q9UK41	Vacuolar protein sorting-associated protein 28 homolog OS=Homo sapiens OX=9606 GN=VPS28 PE=1 SV=1	VPS28	25.4	34	7	15	7	0.939	1.011	1.006	1.032	1.038	0.976	0.97	0.383942
O15014	Zinc finger protein 609 OS=Homo sapiens OX=9606 GN=ZNF609 PE=1 SV=2	ZNF609	151.1	4	4	4	4	1.038	1.024	1.125	0.903	1.032	0.928	1.113	0.0978158
Q9BZM5	UL16-binding protein 2 OS=Homo sapiens OX=9606 GN=ULBP2 PE=1 SV=1	ULBP2	27.4	9	2	2	2	1.031	0.814	0.95	1.097	0.999	1.112	0.871	0.140284
Q9Y3C0	WASH complex subunit 3 OS=Homo sapiens OX=9606 GN=WASHC3 PE=1 SV=1	WASHC3	21.2	20	2	4	2	0.837	1.007	1.066	0.976	0.968	1.18	0.931	0.501843
Q9NPG8	Palmitoyltransferase ZDHHC4 OS=Homo sapiens OX=9606 GN=ZDHHC4 PE=1 SV=1	ZDHHC4	39.8	5	1	1	1	0.977	1.291	0.943	0.993	0.917	0.889	1.147	0.287556
Q969S3	Zinc finger protein 622 OS=Homo sapiens OX=9606 GN=ZNF622 PE=1 SV=1	ZNF622	54.2	8	3	4	3	1.002	0.949	1.006	1.058	0.926	1.057	0.972	0.611839
Q8NEW0	Zinc transporter 7 OS=Homo sapiens OX=9606 GN=SLC30A7 PE=2 SV=1	SLC30A7	41.6	12	4	8	4	1.018	1.036	0.97	1.059	1.006	0.94	1.006	0.866779
Q8TF68	Zinc finger protein 384 OS=Homo sapiens OX=9606 GN=ZNF384 PE=1 SV=2	ZNF384	63.2	11	5	7	3	1.014	1.025	0.993	0.924	0.971	0.993	1.05	0.102419
Q86YE8	Zinc finger protein 573 OS=Homo sapiens OX=9606 GN=ZNF573 PE=2 SV=4	ZNF573	78.1	3	2	2	1	1.212	1.027	1.032	0.901	0.912	0.912	1.2	0.0301636
Q9Y4E5	E3 SUMO-protein ligase ZNF451 OS=Homo sapiens OX=9606 GN=ZNF451 PE=1 SV=2	ZNF451	121.4	5	4	4	4	1.067	1.02	1.041	1.013	0.972	0.962	1.061	0.0433685
Q92889	DNA repair endonuclease XPF OS=Homo sapiens OX=9606 GN=ERCC4 PE=1 SV=3	ERCC4	104.4	1	1	1	1	1.028	1.178	1.059	0.783	0.932	1.037	1.186	0.127742
Q2M389	WASH complex subunit 4 OS=Homo sapiens OX=9606 GN=WASHC4 PE=1 SV=2	WASHC4	136.3	4	6	15	6	1.105	1.06	1.02	0.924	0.949	0.94	1.132	0.00712276
Q9NPJ6	Mediator of RNA polymerase II transcription subunit 4 OS=Homo sapiens OX=9606 GN=MED4 PE=1 SV=1	MED4	29.7	11	2	3	2	0.782	1.055	0.978	1.047	1.088	1.074	0.877	0.200365
Q9NU22	Midasin OS=Homo sapiens OX=9606 GN=MDN1 PE=1 SV=2	MDN1	632.4	4	20	27	20	0.982	0.969	0.976	1.039	0.989	1.034	0.956	0.0500525
Q8IXI1	Mitochondrial Rho GTPase 2 OS=Homo sapiens OX=9606 GN=RHOT2 PE=1 SV=2	RHOT2	68.1	21	8	17	8	0.948	1.014	1.014	0.992	1.026	0.944	1.005	0.891375
Q6N075	Molybdate-anion transporter OS=Homo sapiens OX=9606 GN=MFSD5 PE=1 SV=2	MFSD5	49.7	6	2	4	2	0.992	1.102	1	1.002	0.944	0.974	1.06	0.207154
Q02750	Dual specificity mitogen-activated protein kinase kinase 1 OS=Homo sapiens OX=9606 GN=MAP2K1 PE=1 SV=2	MAP2K1	43.4	12	4	12	2	1.035	1.001	0.944	1.055	1.016	0.998	0.971	0.396376
O15091	Mitochondrial ribonuclease P catalytic subunit OS=Homo sapiens OX=9606 GN=PRORP PE=1 SV=2	PRORP	67.3	11	6	9	6	0.999	1.009	0.906	1.062	0.982	1.083	0.932	0.194919
P52564	Dual specificity mitogen-activated protein kinase kinase 6 OS=Homo sapiens OX=9606 GN=MAP2K6 PE=1 SV=1	MAP2K6	37.5	10	3	5	2	0.998	1.082	1.047	0.908	0.931	1.019	1.094	0.097988
P20645	Cation-dependent mannose-6-phosphate receptor OS=Homo sapiens OX=9606 GN=M6PR PE=1 SV=1	M6PR	31	12	3	5	3	0.986	0.914	0.919	1.065	1.048	1.071	0.885	0.00839658
P22392	Nucleoside diphosphate kinase B OS=Homo sapiens OX=9606 GN=NME2 PE=1 SV=1	NME2	17.3	56	8	33	5	0.787	0.888	1.028	1.023	1.091	1.137	0.831	0.0846653
Q02083	N-acylethanolamine-hydrolyzing acid amidase OS=Homo sapiens OX=9606 GN=NAAA PE=1 SV=3	NAAA	40	5	2	4	2	0.896	1.05	1.023	0.97	1.014	1.069	0.972	0.629766
P21953	2-oxoisovalerate dehydrogenase subunit beta, mitochondrial OS=Homo sapiens OX=9606 GN=BCKDHB PE=1 SV=2	BCKDHB	43.1	14	5	7	5	1.071	1.01	0.959	1.04	1.052	0.905	1.014	0.801971
Q96A73	Putative monooxygenase p33MONOX OS=Homo sapiens OX=9606 GN=KIAA1191 PE=1 SV=1	KIAA1191	33.2	7	2	3	2	0.98	1.04	0.921	1.047	0.992	1.023	0.96	0.3427
Q9H4L5	Oxysterol-binding protein-related protein 3 OS=Homo sapiens OX=9606 GN=OSBPL3 PE=1 SV=1	OSBPL3	101.2	12	8	11	8	0.995	1.018	0.972	1.002	1.05	1.024	0.97	0.189169
Q9BXB5	Oxysterol-binding protein-related protein 10 OS=Homo sapiens OX=9606 GN=OSBPL10 PE=1 SV=2	OSBPL10	83.9	3	2	2	2	1.248	0.94	1.02	0.956	0.834	0.994	1.152	0.240123
Q9BWT3	Poly(A) polymerase gamma OS=Homo sapiens OX=9606 GN=PAPOLG PE=1 SV=2	PAPOLG	82.8	3	2	2	1	0.972	1.058	0.988	1.055	0.912	1.03	1.007	0.880883
O95613	Pericentrin OS=Homo sapiens OX=9606 GN=PCNT PE=1 SV=4	PCNT	377.8	6	18	20	18	0.98	1.035	1.042	0.973	0.989	0.979	1.039	0.127717
O60658	High affinity cAMP-specific and IBMX-insensitive 3',5'-cyclic phosphodiesterase 8A OS=Homo sapiens OX=9606 GN=PDE8A PE=1 SV=2	PDE8A	93.2	3	2	2	2	0.998	1.182	0.98	0.944	1.096	0.802	1.112	0.364482
Q9BVG9	Phosphatidylserine synthase 2 OS=Homo sapiens OX=9606 GN=PTDSS2 PE=1 SV=1	PTDSS2	56.2	8	3	5	3	0.934	0.959	1.026	1.044	1.02	0.992	0.955	0.21602
Q99755	Phosphatidylinositol 4-phosphate 5-kinase type-1 alpha OS=Homo sapiens OX=9606 GN=PIP5K1A PE=1 SV=1	PIP5K1A	62.6	8	4	4	4	0.904	1.079	1.147	1	0.893	0.902	1.12	0.242957
Q15334	Lethal(2) giant larvae protein homolog 1 OS=Homo sapiens OX=9606 GN=LLGL1 PE=1 SV=3	LLGL1	115.3	4	3	7	3	1.099	0.932	1.013	0.925	0.932	1.097	1.03	0.694653
Q17RY6	Lymphocyte antigen 6K OS=Homo sapiens OX=9606 GN=LY6K PE=1 SV=2	LY6K	18.7	6	1	1	1	0.763	0.766	0.722	1.404	1.011	1.342	0.599	0.00860652
P10253	Lysosomal alpha-glucosidase OS=Homo sapiens OX=9606 GN=GAA PE=1 SV=4	GAA	105.3	22	15	45	15	0.989	1.014	1.096	0.956	1.024	0.919	1.069	0.205714
Q6UXV4	MICOS complex subunit MIC27 OS=Homo sapiens OX=9606 GN=APOOL PE=1 SV=1	APOOL	29.1	20	4	5	4	1.094	0.999	1.008	0.965	0.988	0.951	1.068	0.104084
Q8N4C8	Misshapen-like kinase 1 OS=Homo sapiens OX=9606 GN=MINK1 PE=1 SV=2	MINK1	149.7	4	5	8	2	1.216	1.052	1.114	0.85	0.983	0.793	1.288	0.0283607
Q13164	Mitogen-activated protein kinase 7 OS=Homo sapiens OX=9606 GN=MAPK7 PE=1 SV=2	MAPK7	88.3	4	2	3	2	1.092	0.942	0.934	0.98	0.962	1.088	0.98	0.748882
Q7L2J0	7SK snRNA methylphosphate capping enzyme OS=Homo sapiens OX=9606 GN=MEPCE PE=1 SV=1	MEPCE	74.3	16	8	9	8	1.046	0.966	1.074	0.956	1.008	1.003	1.04	0.344584
Q9H2D1	Mitochondrial folate transporter/carrier OS=Homo sapiens OX=9606 GN=SLC25A32 PE=1 SV=2	SLC25A32	35.4	6	2	2	2	1.038	0.966	0.93	1.059	1.125	0.875	0.959	0.675115
O75970	Multiple PDZ domain protein OS=Homo sapiens OX=9606 GN=MPDZ PE=1 SV=2	MPDZ	221.5	3	4	6	4	0.98	0.973	0.943	1.038	1.004	1.14	0.91	0.0800961
Q9BTC8	Metastasis-associated protein MTA3 OS=Homo sapiens OX=9606 GN=MTA3 PE=1 SV=2	MTA3	67.5	7	4	7	3	0.967	0.957	1.002	0.944	1.005	1.015	0.987	0.661074
Q969V5	Mitochondrial ubiquitin ligase activator of NFKB 1 OS=Homo sapiens OX=9606 GN=MUL1 PE=1 SV=1	MUL1	39.8	20	4	5	4	1.03	1.05	0.98	0.99	1.022	0.895	1.053	0.308239
Q68D85	Natural cytotoxicity triggering receptor 3 ligand 1 OS=Homo sapiens OX=9606 GN=NCR3LG1 PE=1 SV=1	NCR3LG1	50.8	2	1	2	1	1.142	0.997	1.138	0.843	1.067	0.818	1.201	0.118504
O75694	Nuclear pore complex protein Nup155 OS=Homo sapiens OX=9606 GN=NUP155 PE=1 SV=1	NUP155	155.1	15	16	38	16	1.06	1.039	0.996	0.929	0.956	1.006	1.071	0.0823396
P00973	2'-5'-oligoadenylate synthase 1 OS=Homo sapiens OX=9606 GN=OAS1 PE=1 SV=4	OAS1	46	3	1	3	1	0.819	0.948	1.157	0.94	1.123	1.051	0.939	0.566473
P13674	Prolyl 4-hydroxylase subunit alpha-1 OS=Homo sapiens OX=9606 GN=P4HA1 PE=1 SV=2	P4HA1	61	18	7	18	7	0.906	0.96	0.927	1.078	1.091	1.035	0.872	0.00407307
Q56VL3	OCIA domain-containing protein 2 OS=Homo sapiens OX=9606 GN=OCIAD2 PE=1 SV=1	OCIAD2	16.9	31	5	12	5	0.992	1.01	0.908	0.99	1.078	1.021	0.942	0.218646
O96013	Serine/threonine-protein kinase PAK 4 OS=Homo sapiens OX=9606 GN=PAK4 PE=1 SV=1	PAK4	64	5	3	3	3	1.031	1.009	0.976	1.012	0.982	1.027	0.998	0.937138
Q15154	Pericentriolar material 1 protein OS=Homo sapiens OX=9606 GN=PCM1 PE=1 SV=5	PCM1	228.4	11	17	31	17	0.987	1.025	1.044	0.99	0.935	1.039	1.031	0.418788
Q9P2E7	Protocadherin-10 OS=Homo sapiens OX=9606 GN=PCDH10 PE=1 SV=2	PCDH10	112.9	6	4	6	4	0.933	0.872	0.992	1.195	1.132	0.951	0.853	0.118205
O15530	3-phosphoinositide-dependent protein kinase 1 OS=Homo sapiens OX=9606 GN=PDPK1 PE=1 SV=1	PDPK1	63.1	6	3	4	3	1.055	0.972	0.964	1.017	0.877	1.056	1.014	0.81228
Q9NTI5	Sister chromatid cohesion protein PDS5 homolog B OS=Homo sapiens OX=9606 GN=PDS5B PE=1 SV=1	PDS5B	164.6	8	11	21	9	1.102	1.077	1.036	0.915	0.957	0.944	1.142	0.00409787
Q9UKS6	Protein kinase C and casein kinase substrate in neurons protein 3 OS=Homo sapiens OX=9606 GN=PACSIN3 PE=1 SV=2	PACSIN3	48.5	9	3	4	3	0.941	0.916	0.97	1.086	1.032	1.107	0.877	0.00787283
Q5TGZ0	MICOS complex subunit MIC10 OS=Homo sapiens OX=9606 GN=MICOS10 PE=1 SV=1	MICOS10	8.8	10	1	4	1	1.028	0.981	0.921	0.986	1.13	0.949	0.956	0.523011
Q02252	Methylmalonate-semialdehyde dehydrogenase [acylating], mitochondrial OS=Homo sapiens OX=9606 GN=ALDH6A1 PE=1 SV=2	ALDH6A1	57.8	30	12	29	12	0.958	0.96	0.976	1.02	1.045	1.036	0.933	0.00169272
Q9HBL8	NmrA-like family domain-containing protein 1 OS=Homo sapiens OX=9606 GN=NMRAL1 PE=1 SV=1	NMRAL1	33.3	5	2	2	2	1.02	1.126	1.051	1.002	0.952	0.862	1.135	0.0731826
O00217	NADH dehydrogenase [ubiquinone] iron-sulfur protein 8, mitochondrial OS=Homo sapiens OX=9606 GN=NDUFS8 PE=1 SV=1	NDUFS8	23.7	18	3	12	3	1.058	0.993	0.92	0.932	1.115	0.965	0.986	0.865805
Q9NV56	MRG/MORF4L-binding protein OS=Homo sapiens OX=9606 GN=MRGBP PE=1 SV=1	MRGBP	22.4	6	1	2	1	1.14	0.987	0.826	0.926	1.143	0.953	0.977	0.822816
O95248	Myotubularin-related protein 5 OS=Homo sapiens OX=9606 GN=SBF1 PE=1 SV=4	SBF1	208.3	4	5	7	4	0.99	1.08	0.953	0.99	0.977	1.05	1.002	0.980885
Q5SY16	Polynucleotide 5'-hydroxyl-kinase NOL9 OS=Homo sapiens OX=9606 GN=NOL9 PE=1 SV=1	NOL9	79.3	10	7	17	7	1.078	1.023	1.053	0.869	1.047	0.997	1.083	0.227437
Q9BZ95	Histone-lysine N-methyltransferase NSD3 OS=Homo sapiens OX=9606 GN=NSD3 PE=1 SV=1	NSD3	161.5	3	3	3	3	1.126	0.912	0.786	0.953	1.029	1.208	0.885	0.365879
Q9H1P3	Oxysterol-binding protein-related protein 2 OS=Homo sapiens OX=9606 GN=OSBPL2 PE=1 SV=1	OSBPL2	55.2	4	2	3	2	1.09	1.112	0.978	0.954	0.947	0.922	1.126	0.0462229
P22059	Oxysterol-binding protein 1 OS=Homo sapiens OX=9606 GN=OSBP PE=1 SV=1	OSBP	89.4	10	7	14	7	0.991	0.998	1.022	0.998	1.021	1.014	0.993	0.559112
Q9NX40	OCIA domain-containing protein 1 OS=Homo sapiens OX=9606 GN=OCIAD1 PE=1 SV=1	OCIAD1	27.6	17	4	14	4	1.034	0.968	0.964	0.995	1.036	0.998	0.979	0.459867
Q16625	Occludin OS=Homo sapiens OX=9606 GN=OCLN PE=1 SV=1	OCLN	59.1	2	1	1	1	0.934	0.922	0.984	1.061	1.211	0.893	0.897	0.32633
P07237	Protein disulfide-isomerase OS=Homo sapiens OX=9606 GN=P4HB PE=1 SV=3	P4HB	57.1	45	23	102	23	0.887	0.895	0.902	1.136	1.121	1.047	0.812	0.00129128
P13667	Protein disulfide-isomerase A4 OS=Homo sapiens OX=9606 GN=PDIA4 PE=1 SV=2	PDIA4	72.9	49	27	110	27	0.851	0.894	0.906	1.152	1.108	1.076	0.795	0.00111344
Q08174	Protocadherin-1 OS=Homo sapiens OX=9606 GN=PCDH1 PE=1 SV=2	PCDH1	114.7	4	3	5	3	1.15	1.068	1.027	0.865	0.998	0.834	1.203	0.0432958
Q9NVV4	Poly(A) RNA polymerase, mitochondrial OS=Homo sapiens OX=9606 GN=MTPAP PE=1 SV=1	MTPAP	66.1	7	3	6	3	1.038	0.946	0.971	1.1	0.896	1.081	0.96	0.630844
Q9HBI1	Beta-parvin OS=Homo sapiens OX=9606 GN=PARVB PE=1 SV=1	PARVB	41.7	10	3	4	3	1.112	1.074	0.933	0.951	0.916	1.003	1.087	0.246499
Q9GZP0	Platelet-derived growth factor D OS=Homo sapiens OX=9606 GN=PDGFD PE=1 SV=1	PDGFD	42.8	2	1	1	1	1.224	1.016	0.95	1.033	0.969	0.793	1.141	0.294412
O43422	52 kDa repressor of the inhibitor of the protein kinase OS=Homo sapiens OX=9606 GN=THAP12 PE=1 SV=2	THAP12	87.6	5	2	2	2	1.058	1.068	0.816	0.956	0.908	1.186	0.965	0.77521
O75381	Peroxisomal membrane protein PEX14 OS=Homo sapiens OX=9606 GN=PEX14 PE=1 SV=1	PEX14	41.2	15	5	12	5	1.077	1.03	0.957	1.038	1.027	1.011	0.996	0.893511
Q9BQ69	ADP-ribose glycohydrolase MACROD1 OS=Homo sapiens OX=9606 GN=MACROD1 PE=1 SV=2	MACROD1	35.5	16	4	9	4	1.043	1.01	1.025	0.893	1.082	0.935	1.058	0.367929
P07948	Tyrosine-protein kinase Lyn OS=Homo sapiens OX=9606 GN=LYN PE=1 SV=3	LYN	58.5	8	4	6	2	1.145	1.05	1.099	0.84	0.982	0.892	1.214	0.0197926
Q9ULK4	Mediator of RNA polymerase II transcription subunit 23 OS=Homo sapiens OX=9606 GN=MED23 PE=1 SV=2	MED23	156.4	6	9	16	9	1.007	1.012	0.998	0.997	0.996	1.026	0.999	0.95848
O95819	Mitogen-activated protein kinase kinase kinase kinase 4 OS=Homo sapiens OX=9606 GN=MAP4K4 PE=1 SV=2	MAP4K4	142	9	8	15	5	1.076	1.038	0.969	1.018	0.919	0.95	1.068	0.201808
O75448	Mediator of RNA polymerase II transcription subunit 24 OS=Homo sapiens OX=9606 GN=MED24 PE=1 SV=1	MED24	110.2	7	5	9	5	1.034	0.993	1.004	0.99	0.981	0.994	1.022	0.159672
Q4ZIN3	Membralin OS=Homo sapiens OX=9606 GN=TMEM259 PE=1 SV=1	TMEM259	67.8	7	4	9	4	1.039	1.03	0.931	0.981	1.037	0.974	1.003	0.965888
Q9UBB5	Methyl-CpG-binding domain protein 2 OS=Homo sapiens OX=9606 GN=MBD2 PE=1 SV=1	MBD2	43.2	13	5	6	4	0.978	1.032	1.055	0.909	0.958	1.022	1.061	0.215597
Q9HCE1	Helicase MOV-10 OS=Homo sapiens OX=9606 GN=MOV10 PE=1 SV=2	MOV10	113.6	19	15	24	15	0.94	0.986	1.001	1.03	1.059	1.005	0.946	0.0834683
Q969H8	Myeloid-derived growth factor OS=Homo sapiens OX=9606 GN=MYDGF PE=1 SV=1	MYDGF	18.8	21	3	17	3	0.952	0.923	0.92	1.08	1.088	1.003	0.881	0.0111457
Q92823	Neuronal cell adhesion molecule OS=Homo sapiens OX=9606 GN=NRCAM PE=1 SV=3	NRCAM	143.8	5	5	12	5	0.821	0.792	0.948	1.173	1.186	1.094	0.742	0.0075835
Q6NSJ0	Myogenesis-regulating glycosidase OS=Homo sapiens OX=9606 GN=MYORG PE=1 SV=2	MYORG	81	5	3	4	3	0.993	0.998	1.011	0.996	1	1.055	0.984	0.457186
Q92692	Nectin-2 OS=Homo sapiens OX=9606 GN=NECTIN2 PE=1 SV=1	NECTIN2	57.7	9	4	12	4	0.964	0.994	0.98	1.046	1.043	1.002	0.951	0.0370056
P40261	Nicotinamide N-methyltransferase OS=Homo sapiens OX=9606 GN=NNMT PE=1 SV=1	NNMT	29.6	29	6	21	6	0.97	1.026	0.914	0.971	1.071	0.966	0.967	0.52295
A1L188	NADH dehydrogenase [ubiquinone] 1 alpha subcomplex assembly factor 8 OS=Homo sapiens OX=9606 GN=NDUFAF8 PE=1 SV=1	NDUFAF8	7.8	15	1	1	1	1.234	1.033	0.822	1.062	0.954	0.867	1.071	0.677689
Q9UI09	NADH dehydrogenase [ubiquinone] 1 alpha subcomplex subunit 12 OS=Homo sapiens OX=9606 GN=NDUFA12 PE=1 SV=1	NDUFA12	17.1	39	5	9	5	1.05	0.945	0.946	1.044	0.986	0.995	0.972	0.499246
Q96DE0	U8 snoRNA-decapping enzyme OS=Homo sapiens OX=9606 GN=NUDT16 PE=1 SV=2	NUDT16	21.3	10	1	1	1	0.84	1.075	0.984	1.108	1.009	1.008	0.928	0.37096
Q8N573	Oxidation resistance protein 1 OS=Homo sapiens OX=9606 GN=OXR1 PE=1 SV=2	OXR1	97.9	6	2	2	2	0.985	1.035	0.928	1.142	1.07	0.84	0.966	0.796542
Q9NRZ7	1-acyl-sn-glycerol-3-phosphate acyltransferase gamma OS=Homo sapiens OX=9606 GN=AGPAT3 PE=1 SV=1	AGPAT3	43.4	17	7	18	7	1.026	1.005	0.959	1.025	0.985	1.027	0.985	0.548734
Q15111	Inactive phospholipase C-like protein 1 OS=Homo sapiens OX=9606 GN=PLCL1 PE=1 SV=3	PLCL1	122.6	3	2	3	2	1.238	0.898	0.993	0.906	0.948	1.004	1.095	0.453904
P14859	POU domain, class 2, transcription factor 1 OS=Homo sapiens OX=9606 GN=POU2F1 PE=1 SV=2	POU2F1	76.4	3	2	3	2	0.954	0.942	1.349	0.916	0.927	0.822	1.218	0.211078
P23284	Peptidyl-prolyl cis-trans isomerase B OS=Homo sapiens OX=9606 GN=PPIB PE=1 SV=2	PPIB	23.7	34	9	67	9	0.887	0.917	0.886	1.173	1.181	1.001	0.802	0.0167723
Q9BZL4	Protein phosphatase 1 regulatory subunit 12C OS=Homo sapiens OX=9606 GN=PPP1R12C PE=1 SV=1	PPP1R12C	84.8	12	6	7	6	1.023	1.073	0.994	0.836	0.96	1.042	1.089	0.262463
P40306	Proteasome subunit beta type-10 OS=Homo sapiens OX=9606 GN=PSMB10 PE=1 SV=1	PSMB10	28.9	10	3	4	3	0.877	0.971	1.214	1.024	0.967	1.01	1.02	0.915327
P0DJ07	Protein PET100 homolog, mitochondrial OS=Homo sapiens OX=9606 GN=PET100 PE=1 SV=1	PET100	9.1	11	1	3	1	1.112	1.022	0.966	0.937	1.012	0.946	1.071	0.229634
Q14558	Phosphoribosyl pyrophosphate synthase-associated protein 1 OS=Homo sapiens OX=9606 GN=PRPSAP1 PE=1 SV=2	PRPSAP1	39.4	9	3	4	2	0.869	0.938	1.078	1.149	1.007	1.036	0.904	0.238318
P31321	cAMP-dependent protein kinase type I-beta regulatory subunit OS=Homo sapiens OX=9606 GN=PRKAR1B PE=1 SV=4	PRKAR1B	43	11	4	6	2	1.019	1.016	1.086	0.922	0.996	0.978	1.078	0.0784817
P17931	Galectin-3 OS=Homo sapiens OX=9606 GN=LGALS3 PE=1 SV=5	LGALS3	26.1	11	2	3	2	1.012	1.03	1.051	0.995	1.078	0.843	1.061	0.431613
Q6YP21	Kynurenine--oxoglutarate transaminase 3 OS=Homo sapiens OX=9606 GN=KYAT3 PE=1 SV=1	KYAT3	51.4	19	7	12	7	0.921	1.01	1	1.03	1.06	0.972	0.957	0.320695
Q8N1G4	Leucine-rich repeat-containing protein 47 OS=Homo sapiens OX=9606 GN=LRRC47 PE=1 SV=1	LRRC47	63.4	18	10	18	10	0.95	1.042	1.089	0.97	0.974	1	1.047	0.347542
P02545	Prelamin-A/C OS=Homo sapiens OX=9606 GN=LMNA PE=1 SV=1	LMNA	74.1	59	38	270	37	1.16	1.121	1.078	0.863	0.892	0.896	1.267	0.000621327
P62312	U6 snRNA-associated Sm-like protein LSm6 OS=Homo sapiens OX=9606 GN=LSM6 PE=1 SV=1	LSM6	9.1	20	2	5	2	1.024	1.082	1.003	0.912	0.969	1.02	1.072	0.151843
O94822	E3 ubiquitin-protein ligase listerin OS=Homo sapiens OX=9606 GN=LTN1 PE=1 SV=6	LTN1	200.4	3	3	3	3	0.988	0.993	0.998	0.97	0.891	1.07	1.016	0.73748
P43034	Platelet-activating factor acetylhydrolase IB subunit beta OS=Homo sapiens OX=9606 GN=PAFAH1B1 PE=1 SV=2	PAFAH1B1	46.6	22	6	8	6	0.808	0.915	1.034	1.116	1.09	1.077	0.84	0.0670958
Q9NTJ4	Alpha-mannosidase 2C1 OS=Homo sapiens OX=9606 GN=MAN2C1 PE=1 SV=1	MAN2C1	115.8	2	2	2	2	0.79	0.885	1.103	0.994	1.148	1.114	0.853	0.195603
Q8WZA0	Protein LZIC OS=Homo sapiens OX=9606 GN=LZIC PE=1 SV=1	LZIC	21.5	12	2	3	2	0.821	0.924	1.078	1.126	0.992	1.093	0.879	0.202128
Q9BPX6	Calcium uptake protein 1, mitochondrial OS=Homo sapiens OX=9606 GN=MICU1 PE=1 SV=1	MICU1	54.3	5	2	3	2	0.933	0.999	1.105	0.932	1.143	0.926	1.012	0.873591
Q96ER9	Mitochondrial potassium channel OS=Homo sapiens OX=9606 GN=CCDC51 PE=1 SV=2	CCDC51	45.8	11	5	8	5	1.027	1.034	1.004	0.987	0.99	0.93	1.054	0.07456
Q9NXB0	Meckel syndrome type 1 protein OS=Homo sapiens OX=9606 GN=MKS1 PE=1 SV=2	MKS1	64.5	2	1	2	1	0.944	0.948	1.103	1.02	1.007	1.002	0.989	0.800144
Q8N108	Mesoderm induction early response protein 1 OS=Homo sapiens OX=9606 GN=MIER1 PE=1 SV=2	MIER1	57.9	5	2	3	2	0.926	0.999	1.108	0.938	0.93	1.131	1.011	0.884751
Q9BRT3	Migration and invasion enhancer 1 OS=Homo sapiens OX=9606 GN=MIEN1 PE=1 SV=1	MIEN1	12.4	8	1	2	1	0.944	1.013	1.006	1.069	1.024	0.958	0.971	0.501857
P08183	ATP-dependent translocase ABCB1 OS=Homo sapiens OX=9606 GN=ABCB1 PE=1 SV=3	ABCB1	141.4	10	9	13	8	1.082	1.066	0.975	0.879	1.032	0.936	1.097	0.174999
P12882	Myosin-1 OS=Homo sapiens OX=9606 GN=MYH1 PE=1 SV=3	MYH1	223	8	14	17	4	0.604	0.588	0.639	0.593	2.986	0.605	0.438	0.389207
Q8NFW9	Rab effector MyRIP OS=Homo sapiens OX=9606 GN=MYRIP PE=1 SV=2	MYRIP	95.6	15	10	19	10	0.912	1.015	1.15	0.946	0.941	1.02	1.058	0.501701
Q9Y2A7	Nck-associated protein 1 OS=Homo sapiens OX=9606 GN=NCKAP1 PE=1 SV=1	NCKAP1	128.7	14	14	35	14	1.046	1.011	1.036	0.95	0.982	0.918	1.085	0.0200728
Q13459	Unconventional myosin-IXb OS=Homo sapiens OX=9606 GN=MYO9B PE=1 SV=3	MYO9B	243.2	7	14	29	14	1.105	1.057	0.981	0.945	0.961	0.954	1.099	0.0565498
Q8TD19	Serine/threonine-protein kinase Nek9 OS=Homo sapiens OX=9606 GN=NEK9 PE=1 SV=2	NEK9	107.1	13	10	13	10	1.048	1.016	0.991	0.998	0.927	0.996	1.046	0.196356
Q9ULP0	Protein NDRG4 OS=Homo sapiens OX=9606 GN=NDRG4 PE=1 SV=2	NDRG4	38.4	7	2	5	2	0.808	0.854	0.913	1.032	1.197	1.208	0.749	0.00979695
Q6NW34	Nucleolus and neural progenitor protein OS=Homo sapiens OX=9606 GN=NEPRO PE=1 SV=3	NEPRO	64.5	5	3	3	3	1.092	0.95	0.953	0.998	0.882	1.126	0.996	0.992486
Q9NX14	NADH dehydrogenase [ubiquinone] 1 beta subcomplex subunit 11, mitochondrial OS=Homo sapiens OX=9606 GN=NDUFB11 PE=1 SV=1	NDUFB11	17.3	31	3	9	3	0.965	0.964	0.972	1.108	1.067	0.955	0.927	0.172888
O15118	NPC intracellular cholesterol transporter 1 OS=Homo sapiens OX=9606 GN=NPC1 PE=1 SV=2	NPC1	142.1	6	8	18	8	1.01	1.027	1.055	0.949	1.058	0.927	1.054	0.274459
P28070	Proteasome subunit beta type-4 OS=Homo sapiens OX=9606 GN=PSMB4 PE=1 SV=4	PSMB4	29.2	21	4	13	4	0.883	1.018	1.062	1.023	0.974	1.051	0.972	0.634734
Q08499	cAMP-specific 3',5'-cyclic phosphodiesterase 4D OS=Homo sapiens OX=9606 GN=PDE4D PE=1 SV=2	PDE4D	91.1	5	4	7	4	1.098	1.074	1.041	0.933	1.01	0.85	1.15	0.0525861
Q9BRP4	Proteasomal ATPase-associated factor 1 OS=Homo sapiens OX=9606 GN=PAAF1 PE=1 SV=2	PAAF1	42.2	6	2	3	2	0.932	0.998	1.062	1	1.006	1.024	0.987	0.733901
P05164	Myeloperoxidase OS=Homo sapiens OX=9606 GN=MPO PE=1 SV=1	MPO	83.8	2	1	2	1	1.133	1.333	0.655	0.708	0.988	1.152	1.096	0.804548
Q13371	Phosducin-like protein OS=Homo sapiens OX=9606 GN=PDCL PE=1 SV=3	PDCL	34.3	3	1	1	1	0.929	0.922	1.122	0.866	1.119	1.065	0.975	0.826269
Q13526	Peptidyl-prolyl cis-trans isomerase NIMA-interacting 1 OS=Homo sapiens OX=9606 GN=PIN1 PE=1 SV=1	PIN1	18.2	12	1	2	1	0.62	0.898	0.993	1.285	0.993	1.258	0.71	0.0980975
P48426	Phosphatidylinositol 5-phosphate 4-kinase type-2 alpha OS=Homo sapiens OX=9606 GN=PIP4K2A PE=1 SV=2	PIP4K2A	46.2	17	6	15	3	0.998	1.06	1.087	0.954	0.968	0.915	1.109	0.0279571
Q9H9A6	Leucine-rich repeat-containing protein 40 OS=Homo sapiens OX=9606 GN=LRRC40 PE=1 SV=1	LRRC40	68.2	21	11	20	11	1.066	0.985	0.948	1.072	0.964	0.989	0.991	0.860817
Q68DH5	G-protein coupled receptor-associated protein LMBRD2 OS=Homo sapiens OX=9606 GN=LMBRD2 PE=1 SV=1	LMBRD2	81.1	2	1	3	1	1.004	0.981	0.941	1.098	0.959	1.023	0.95	0.312834
Q5T3J3	Ligand-dependent nuclear receptor-interacting factor 1 OS=Homo sapiens OX=9606 GN=LRIF1 PE=1 SV=1	LRIF1	84.5	7	5	6	5	0.984	0.94	0.849	1.109	1.026	1.1	0.857	0.0362013
Q9BX40	Protein LSM14 homolog B OS=Homo sapiens OX=9606 GN=LSM14B PE=1 SV=1	LSM14B	42	17	3	4	3	0.957	0.933	1.02	1.069	0.968	1.013	0.954	0.296393
Q9NQ29	Putative RNA-binding protein Luc7-like 1 OS=Homo sapiens OX=9606 GN=LUC7L PE=1 SV=1	LUC7L	43.7	19	7	10	3	0.971	1.049	0.983	0.975	0.953	1.067	1.003	0.941337
O00462	Beta-mannosidase OS=Homo sapiens OX=9606 GN=MANBA PE=1 SV=3	MANBA	100.8	8	6	11	5	0.932	1.016	1.036	1.016	1.022	1.028	0.973	0.437708
Q9BUR5	MICOS complex subunit MIC26 OS=Homo sapiens OX=9606 GN=APOO PE=1 SV=1	APOO	22.3	13	2	8	2	1.007	0.975	0.986	0.999	1.04	0.998	0.977	0.238917
Q8WV92	MIT domain-containing protein 1 OS=Homo sapiens OX=9606 GN=MITD1 PE=1 SV=1	MITD1	29.3	4	1	1	1	0.907	0.985	1.025	1.003	1.075	1.023	0.941	0.209325
Q96A32	Myosin regulatory light chain 2, skeletal muscle isoform OS=Homo sapiens OX=9606 GN=MYLPF PE=2 SV=1	MYLPF	19	13	2	3	2	0.806	0.749	0.698	0.848	2.104	0.748	0.609	0.306995
Q13126	S-methyl-5'-thioadenosine phosphorylase OS=Homo sapiens OX=9606 GN=MTAP PE=1 SV=2	MTAP	31.2	16	3	6	3	0.889	0.971	0.974	1.071	1.055	1.091	0.881	0.015436
Q09161	Nuclear cap-binding protein subunit 1 OS=Homo sapiens OX=9606 GN=NCBP1 PE=1 SV=1	NCBP1	91.8	20	11	25	11	1.007	0.998	1.047	0.941	1.039	1.016	1.019	0.596391
Q8NHV4	Protein NEDD1 OS=Homo sapiens OX=9606 GN=NEDD1 PE=1 SV=1	NEDD1	71.9	12	6	8	6	1.014	1	1.064	1.021	0.952	0.974	1.044	0.193276
Q9Y639	Neuroplastin OS=Homo sapiens OX=9606 GN=NPTN PE=1 SV=2	NPTN	44.4	5	2	4	2	1.05	1.016	0.992	1.01	1.032	0.902	1.039	0.429183
Q9BYT8	Neurolysin, mitochondrial OS=Homo sapiens OX=9606 GN=NLN PE=1 SV=1	NLN	80.6	11	7	17	7	1.01	0.982	0.976	1.07	1.039	0.951	0.97	0.47104
Q9Y5Y2	Cytosolic Fe-S cluster assembly factor NUBP2 OS=Homo sapiens OX=9606 GN=NUBP2 PE=1 SV=1	NUBP2	28.8	19	3	3	3	0.929	1.001	1.014	0.87	1.053	1.047	0.991	0.937743
Q14980	Nuclear mitotic apparatus protein 1 OS=Homo sapiens OX=9606 GN=NUMA1 PE=1 SV=2	NUMA1	238.1	31	53	143	52	1.06	1.015	1.022	0.923	0.936	1.04	1.068	0.167668
Q6P2Q9	Pre-mRNA-processing-splicing factor 8 OS=Homo sapiens OX=9606 GN=PRPF8 PE=1 SV=2	PRPF8	273.4	26	52	150	52	1.068	1.042	1.013	0.925	0.976	0.976	1.086	0.0250892
P35658	Nuclear pore complex protein Nup214 OS=Homo sapiens OX=9606 GN=NUP214 PE=1 SV=2	NUP214	213.5	9	15	23	15	1.005	1.045	1.009	0.917	0.931	1.084	1.043	0.456611
P11940	Polyadenylate-binding protein 1 OS=Homo sapiens OX=9606 GN=PABPC1 PE=1 SV=2	PABPC1	70.6	18	11	21	7	0.92	0.951	0.994	1.182	0.984	1.085	0.881	0.0971148
P25116	Proteinase-activated receptor 1 OS=Homo sapiens OX=9606 GN=F2R PE=1 SV=2	F2R	47.4	2	1	3	1	1.068	1	0.914	0.995	1.078	0.938	0.99	0.875839
Q92576	PHD finger protein 3 OS=Homo sapiens OX=9606 GN=PHF3 PE=1 SV=3	PHF3	229.3	8	12	16	12	1.076	1.035	0.908	0.934	0.967	1.022	1.033	0.625853
Q8NDH3	Probable aminopeptidase NPEPL1 OS=Homo sapiens OX=9606 GN=NPEPL1 PE=1 SV=3	NPEPL1	55.8	11	4	10	4	0.867	1.074	1.331	0.874	0.97	0.99	1.155	0.372871
Q96BK5	PIN2/TERF1-interacting telomerase inhibitor 1 OS=Homo sapiens OX=9606 GN=PINX1 PE=1 SV=2	PINX1	37	6	1	3	1	1.079	1.057	0.864	1.028	0.744	1.229	1	0.927813
Q32M88	Protein-glucosylgalactosylhydroxylysine glucosidase OS=Homo sapiens OX=9606 GN=PGGHG PE=1 SV=2	PGGHG	80.6	6	2	3	2	0.962	1.036	1.035	0.957	1.04	0.985	1.017	0.649694
O00625	Pirin OS=Homo sapiens OX=9606 GN=PIR PE=1 SV=1	PIR	32.1	11	3	7	3	0.618	0.915	1.11	1.189	1.069	1.133	0.779	0.188878
Q9Y3C6	Peptidyl-prolyl cis-trans isomerase-like 1 OS=Homo sapiens OX=9606 GN=PPIL1 PE=1 SV=1	PPIL1	18.2	25	3	11	3	1.011	0.991	1.015	1.003	0.98	1.047	0.996	0.857237
Q13393	Phospholipase D1 OS=Homo sapiens OX=9606 GN=PLD1 PE=1 SV=1	PLD1	124.1	17	16	24	15	1.076	1.076	1.017	0.897	0.953	0.93	1.14	0.00705364
Q8IYI6	Exocyst complex component 8 OS=Homo sapiens OX=9606 GN=EXOC8 PE=1 SV=2	EXOC8	81.7	12	8	15	8	1.063	0.998	1.03	0.994	0.965	0.938	1.067	0.0589215
P00492	Hypoxanthine-guanine phosphoribosyltransferase OS=Homo sapiens OX=9606 GN=HPRT1 PE=1 SV=2	HPRT1	24.6	13	2	8	2	0.826	0.974	0.987	1.055	1.07	1.11	0.862	0.0622122
Q9Y287	Integral membrane protein 2B OS=Homo sapiens OX=9606 GN=ITM2B PE=1 SV=1	ITM2B	30.3	20	3	4	3	1.051	0.911	0.941	1.122	1.113	0.957	0.909	0.235151
P00568	Adenylate kinase isoenzyme 1 OS=Homo sapiens OX=9606 GN=AK1 PE=1 SV=3	AK1	21.6	22	4	8	3	0.92	0.98	1.11	1.013	1.039	0.992	0.989	0.815743
P08648	Integrin alpha-5 OS=Homo sapiens OX=9606 GN=ITGA5 PE=1 SV=2	ITGA5	114.5	14	11	34	11	0.942	0.922	0.88	1.116	1.066	1.017	0.858	0.0102706
Q9NS87	Kinesin-like protein KIF15 OS=Homo sapiens OX=9606 GN=KIF15 PE=1 SV=1	KIF15	160.1	1	1	1	1	0.959	0.891	0.903	1.131	0.99	1.132	0.846	0.0295855
Q8N9T8	Protein KRI1 homolog OS=Homo sapiens OX=9606 GN=KRI1 PE=1 SV=3	KRI1	82.5	12	6	8	6	1.052	1.027	0.96	1.042	0.906	1.008	1.028	0.598754
Q71RC2	La-related protein 4 OS=Homo sapiens OX=9606 GN=LARP4 PE=1 SV=3	LARP4	80.5	6	3	4	3	0.96	0.966	0.992	1.045	0.986	1.205	0.902	0.173462
Q14847	LIM and SH3 domain protein 1 OS=Homo sapiens OX=9606 GN=LASP1 PE=1 SV=2	LASP1	29.7	31	7	19	7	0.964	0.939	1.076	1.215	0.902	1.041	0.943	0.610695
Q16787	Laminin subunit alpha-3 OS=Homo sapiens OX=9606 GN=LAMA3 PE=1 SV=2	LAMA3	366.4	1	1	2	1	1.058	1.095	1.021	0.942	0.937	0.957	1.119	0.00608384
O15230	Laminin subunit alpha-5 OS=Homo sapiens OX=9606 GN=LAMA5 PE=1 SV=8	LAMA5	399.5	4	9	14	9	1.116	0.946	0.975	0.944	0.976	1.086	1.01	0.893247
Q9BZQ8	Protein Niban 1 OS=Homo sapiens OX=9606 GN=NIBAN1 PE=1 SV=1	NIBAN1	103.1	4	3	3	3	1.221	1.013	0.878	0.919	0.933	1.05	1.072	0.581494
P35232	Prohibitin OS=Homo sapiens OX=9606 GN=PHB PE=1 SV=1	PHB	29.8	38	9	43	9	1.042	1.006	0.927	0.971	1.04	0.968	0.999	0.964463
P18669	Phosphoglycerate mutase 1 OS=Homo sapiens OX=9606 GN=PGAM1 PE=1 SV=2	PGAM1	28.8	48	9	35	9	0.759	0.889	1.031	1.157	1.107	1.103	0.796	0.058136
Q15121	Astrocytic phosphoprotein PEA-15 OS=Homo sapiens OX=9606 GN=PEA15 PE=1 SV=2	PEA15	15	18	2	4	2	0.814	0.927	0.94	1.296	1.046	0.994	0.804	0.0836338
O75051	Plexin-A2 OS=Homo sapiens OX=9606 GN=PLXNA2 PE=1 SV=4	PLXNA2	211	10	16	23	16	1	1.046	0.98	1.04	0.974	0.961	1.017	0.609074
Q13427	Peptidyl-prolyl cis-trans isomerase G OS=Homo sapiens OX=9606 GN=PPIG PE=1 SV=2	PPIG	88.6	8	6	10	6	1.016	1.002	1.023	0.884	1.005	0.988	1.057	0.233799
Q15126	Phosphomevalonate kinase OS=Homo sapiens OX=9606 GN=PMVK PE=1 SV=3	PMVK	22	30	5	8	5	1.044	1.021	0.971	0.987	0.92	0.974	1.054	0.159885
Q6ZMI0	Protein phosphatase 1 regulatory subunit 21 OS=Homo sapiens OX=9606 GN=PPP1R21 PE=1 SV=1	PPP1R21	88.3	7	5	6	5	1.047	1.061	1.052	0.95	0.92	0.999	1.101	0.0161179
Q969U7	Proteasome assembly chaperone 2 OS=Homo sapiens OX=9606 GN=PSMG2 PE=1 SV=1	PSMG2	29.4	11	3	4	3	0.886	0.941	0.965	1.05	1.002	1.096	0.887	0.0296075
P20618	Proteasome subunit beta type-1 OS=Homo sapiens OX=9606 GN=PSMB1 PE=1 SV=2	PSMB1	26.5	22	4	12	4	0.846	0.98	1.026	1.098	0.988	1.06	0.907	0.202213
Q13200	26S proteasome non-ATPase regulatory subunit 2 OS=Homo sapiens OX=9606 GN=PSMD2 PE=1 SV=3	PSMD2	100.1	28	20	45	20	0.912	0.969	1.06	1.073	0.988	1.064	0.941	0.291057
P11216	Glycogen phosphorylase, brain form OS=Homo sapiens OX=9606 GN=PYGB PE=1 SV=5	PYGB	96.6	24	18	30	17	0.781	0.941	1.058	1.119	1.052	1.083	0.854	0.141555
Q5GLZ8	Probable E3 ubiquitin-protein ligase HERC4 OS=Homo sapiens OX=9606 GN=HERC4 PE=1 SV=1	HERC4	118.5	14	11	15	11	1.156	1.064	0.937	0.911	0.962	0.889	1.143	0.116618
O75506	Heat shock factor-binding protein 1 OS=Homo sapiens OX=9606 GN=HSBP1 PE=1 SV=1	HSBP1	8.5	33	2	8	2	0.778	0.91	1.163	1.174	0.922	1.101	0.892	0.420741
Q68E01	Integrator complex subunit 3 OS=Homo sapiens OX=9606 GN=INTS3 PE=1 SV=1	INTS3	118	5	5	8	5	1.03	0.974	0.977	1.009	0.951	1.065	0.985	0.728647
Q63ZY3	KN motif and ankyrin repeat domain-containing protein 2 OS=Homo sapiens OX=9606 GN=KANK2 PE=1 SV=1	KANK2	91.1	7	3	4	3	1.012	1.084	1.052	0.869	1.076	0.919	1.099	0.216169
Q9BVA0	Katanin p80 WD40 repeat-containing subunit B1 OS=Homo sapiens OX=9606 GN=KATNB1 PE=1 SV=1	KATNB1	72.3	2	1	2	1	0.942	1.038	1.051	0.913	1.066	1.008	1.015	0.799465
P13861	cAMP-dependent protein kinase type II-alpha regulatory subunit OS=Homo sapiens OX=9606 GN=PRKAR2A PE=1 SV=2	PRKAR2A	45.5	26	10	17	8	0.946	1.016	1.092	0.955	1.006	0.981	1.038	0.461344
Q13555	Calcium/calmodulin-dependent protein kinase type II subunit gamma OS=Homo sapiens OX=9606 GN=CAMK2G PE=1 SV=4	CAMK2G	62.6	10	6	7	4	1.058	1.137	1.064	0.915	0.972	0.883	1.177	0.0109785
Q9UGP4	LIM domain-containing protein 1 OS=Homo sapiens OX=9606 GN=LIMD1 PE=1 SV=1	LIMD1	72.1	10	4	5	4	0.945	1.094	1.105	0.92	0.939	1.065	1.075	0.349655
O43318	Mitogen-activated protein kinase kinase kinase 7 OS=Homo sapiens OX=9606 GN=MAP3K7 PE=1 SV=1	MAP3K7	67.2	1	1	1	1	0.962	1.028	1.062	1.047	0.995	0.924	1.029	0.566066
Q9BRK4	Leucine zipper putative tumor suppressor 2 OS=Homo sapiens OX=9606 GN=LZTS2 PE=1 SV=2	LZTS2	72.7	3	2	2	2	1	0.903	0.885	1.027	1.156	1.021	0.87	0.0662239
Q9P0P8	Mitochondrial transcription rescue factor 1 OS=Homo sapiens OX=9606 GN=MTRES1 PE=1 SV=1	MTRES1	27.9	9	2	3	2	0.872	0.852	1.046	1.092	1.062	1.1	0.851	0.0658353
Q6NZ67	Mitotic-spindle organizing protein 2B OS=Homo sapiens OX=9606 GN=MZT2B PE=1 SV=1	MZT2B	16.2	4	1	1	1	0.931	0.956	1.095	1.056	0.984	1.004	0.98	0.698279
P52298	Nuclear cap-binding protein subunit 2 OS=Homo sapiens OX=9606 GN=NCBP2 PE=1 SV=1	NCBP2	18	12	2	2	2	0.999	0.892	0.952	0.984	1.057	1.121	0.899	0.101238
Q7Z3B1	Neuronal growth regulator 1 OS=Homo sapiens OX=9606 GN=NEGR1 PE=1 SV=3	NEGR1	38.7	17	4	8	4	0.912	0.892	0.872	1.121	1.162	1.015	0.811	0.00812174
P69849	Nodal modulator 3 OS=Homo sapiens OX=9606 GN=NOMO3 PE=1 SV=2	NOMO3	134	20	18	45	2	0.893	1	0.893	1.065	1.163	0.99	0.866	0.0748886
Q9BSC4	Nucleolar protein 10 OS=Homo sapiens OX=9606 GN=NOL10 PE=1 SV=1	NOL10	80.3	4	3	5	3	1.028	0.991	0.901	1.026	0.933	1.092	0.957	0.512173
P49790	Nuclear pore complex protein Nup153 OS=Homo sapiens OX=9606 GN=NUP153 PE=1 SV=2	NUP153	153.8	11	13	27	13	1.007	1.002	0.977	1.073	0.888	1.19	0.948	0.61724
O15120	1-acyl-sn-glycerol-3-phosphate acyltransferase beta OS=Homo sapiens OX=9606 GN=AGPAT2 PE=1 SV=1	AGPAT2	30.9	7	2	2	2	0.911	1.084	1.008	1.018	0.958	1.044	0.994	0.900471
P49720	Proteasome subunit beta type-3 OS=Homo sapiens OX=9606 GN=PSMB3 PE=1 SV=2	PSMB3	22.9	23	4	12	4	0.796	0.969	1.114	1.08	1.006	1.111	0.901	0.328391
P28072	Proteasome subunit beta type-6 OS=Homo sapiens OX=9606 GN=PSMB6 PE=1 SV=4	PSMB6	25.3	7	2	2	2	1.012	1.021	0.997	0.977	1.003	0.997	1.018	0.169448
P30044	Peroxiredoxin-5, mitochondrial OS=Homo sapiens OX=9606 GN=PRDX5 PE=1 SV=4	PRDX5	22.1	43	6	23	6	0.956	0.982	1.018	0.998	1.055	0.994	0.97	0.316468
P11908	Ribose-phosphate pyrophosphokinase 2 OS=Homo sapiens OX=9606 GN=PRPS2 PE=1 SV=2	PRPS2	34.7	7	2	4	1	0.762	0.934	0.943	1.195	1.144	1.042	0.781	0.035508
Q96M27	Protein PRRC1 OS=Homo sapiens OX=9606 GN=PRRC1 PE=1 SV=1	PRRC1	46.7	9	4	7	4	0.905	1.026	1.048	1.036	0.9	1.068	0.992	0.917624
Q9UNA4	DNA polymerase iota OS=Homo sapiens OX=9606 GN=POLI PE=1 SV=3	POLI	83	4	1	1	1	1.36	1.019	0.59	1.019	0.988	0.962	1	0.829394
Q9Y485	DmX-like protein 1 OS=Homo sapiens OX=9606 GN=DMXL1 PE=1 SV=3	DMXL1	337.6	2	4	5	4	0.985	1.017	1.026	1.015	0.907	1.078	1.009	0.833686
Q9H1X3	DnaJ homolog subfamily C member 25 OS=Homo sapiens OX=9606 GN=DNAJC25 PE=1 SV=1	DNAJC25	42.4	7	3	6	3	1.018	1.007	1.024	0.955	1.066	0.906	1.042	0.421134
P63172	Dynein light chain Tctex-type 1 OS=Homo sapiens OX=9606 GN=DYNLT1 PE=1 SV=1	DYNLT1	12.4	14	1	3	1	0.906	0.946	1.084	1.063	1.082	0.941	0.951	0.505346
Q9BSW2	EF-hand calcium-binding domain-containing protein 4B OS=Homo sapiens OX=9606 GN=CRACR2A PE=1 SV=1	CRACR2A	45.6	6	2	2	2	0.965	1.057	0.988	0.988	1.048	0.963	1.004	0.928413
Q6IAN0	Dehydrogenase/reductase SDR family member 7B OS=Homo sapiens OX=9606 GN=DHRS7B PE=1 SV=2	DHRS7B	35.1	8	2	3	2	1.057	1.023	1.076	0.93	1.012	0.914	1.105	0.04431
Q16643	Drebrin OS=Homo sapiens OX=9606 GN=DBN1 PE=1 SV=4	DBN1	71.4	26	11	37	11	0.947	0.922	0.952	1.012	1.118	1.032	0.892	0.0241191
Q9HAF1	Chromatin modification-related protein MEAF6 OS=Homo sapiens OX=9606 GN=MEAF6 PE=1 SV=1	MEAF6	21.6	12	1	2	1	0.937	0.946	0.977	1.116	0.991	1.047	0.907	0.0571522
Q8WVX9	Fatty acyl-CoA reductase 1 OS=Homo sapiens OX=9606 GN=FAR1 PE=1 SV=1	FAR1	59.3	10	4	5	4	0.91	0.892	0.922	1.184	1.045	1.068	0.826	0.00881616
Q03468	DNA excision repair protein ERCC-6 OS=Homo sapiens OX=9606 GN=ERCC6 PE=1 SV=1	ERCC6	168.3	1	1	1	1
P55795	Heterogeneous nuclear ribonucleoprotein H2 OS=Homo sapiens OX=9606 GN=HNRNPH2 PE=1 SV=1	HNRNPH2	49.2	31	11	39	4	1.001	1.006	1.114	0.876	1.032	0.918	1.104	0.168903
Q92619	Rho GTPase-activating protein 45 OS=Homo sapiens OX=9606 GN=ARHGAP45 PE=1 SV=2	ARHGAP45	124.5	2	2	2	2	1.092	0.983	0.863	1.074	0.906	1.075	0.962	0.671698
P54105	Methylosome subunit pICln OS=Homo sapiens OX=9606 GN=CLNS1A PE=1 SV=1	CLNS1A	26.2	5	1	3	1	0.783	0.899	0.958	1.211	1.017	1.157	0.78	0.0346046
Q96RY7	Intraflagellar transport protein 140 homolog OS=Homo sapiens OX=9606 GN=IFT140 PE=1 SV=1	IFT140	165.1	1	1	1	1	1.24	0.975	1.098	0.906	0.785	1.001	1.231	0.103812
P29218	Inositol monophosphatase 1 OS=Homo sapiens OX=9606 GN=IMPA1 PE=1 SV=1	IMPA1	30.2	26	5	9	5	0.945	1.059	1.062	1.046	0.941	1.005	1.025	0.652825
Q86VI3	Ras GTPase-activating-like protein IQGAP3 OS=Homo sapiens OX=9606 GN=IQGAP3 PE=1 SV=2	IQGAP3	184.6	2	3	5	1	1.134	1.005	1.09	0.838	1.035	0.872	1.176	0.0887591
Q9Y6M4	Casein kinase I isoform gamma-3 OS=Homo sapiens OX=9606 GN=CSNK1G3 PE=1 SV=2	CSNK1G3	51.4	8	3	8	3	1.033	0.95	0.989	1.061	1.012	0.965	0.978	0.582802
P28300	Protein-lysine 6-oxidase OS=Homo sapiens OX=9606 GN=LOX PE=1 SV=2	LOX	46.9	7	2	5	2	1.148	1.125	0.962	0.874	0.991	0.893	1.173	0.0808598
Q96MG7	Non-structural maintenance of chromosomes element 3 homolog OS=Homo sapiens OX=9606 GN=NSMCE3 PE=1 SV=1	NSMCE3	34.3	15	4	5	4	1.169	0.983	0.976	0.906	0.96	1.047	1.074	0.392019
Q6ZV29	Patatin-like phospholipase domain-containing protein 7 OS=Homo sapiens OX=9606 GN=PNPLA7 PE=1 SV=4	PNPLA7	145.6	2	3	4	2	1.093	1.001	0.838	0.927	1.009	1.118	0.96	0.668696
Q15011	Homocysteine-responsive endoplasmic reticulum-resident ubiquitin-like domain member 1 protein OS=Homo sapiens OX=9606 GN=HERPUD1 PE=1 SV=1	HERPUD1	43.7	4	1	2	1	0.971	0.989	0.743	1.159	1.197	0.922	0.825	0.190738
Q13136	Liprin-alpha-1 OS=Homo sapiens OX=9606 GN=PPFIA1 PE=1 SV=1	PPFIA1	135.7	11	10	13	10	1.036	1.023	1	1.013	0.936	0.956	1.053	0.113496
O75427	Leucine-rich repeat and calponin homology domain-containing protein 4 OS=Homo sapiens OX=9606 GN=LRCH4 PE=1 SV=2	LRCH4	73.4	7	3	6	3	1.038	1.003	0.958	1.013	1.021	0.961	1.001	0.971147
Q6VMQ6	Activating transcription factor 7-interacting protein 1 OS=Homo sapiens OX=9606 GN=ATF7IP PE=1 SV=3	ATF7IP	136.3	8	7	11	7	0.983	1.02	1.023	1.042	0.928	1.069	0.996	0.957346
Q9NZM1	Myoferlin OS=Homo sapiens OX=9606 GN=MYOF PE=1 SV=1	MYOF	234.6	43	77	272	75	0.997	0.978	0.946	1.025	1.065	0.971	0.954	0.20792
Q9C000	NACHT, LRR and PYD domains-containing protein 1 OS=Homo sapiens OX=9606 GN=NLRP1 PE=1 SV=1	NLRP1	165.8	4	4	4	4	0.997	1.071	0.986	0.952	1.004	1.045	1.018	0.663372
O95139	NADH dehydrogenase [ubiquinone] 1 beta subcomplex subunit 6 OS=Homo sapiens OX=9606 GN=NDUFB6 PE=1 SV=3	NDUFB6	15.5	20	2	9	2	1.062	0.949	0.931	0.919	1.09	0.995	0.979	0.769424
O95169	NADH dehydrogenase [ubiquinone] 1 beta subcomplex subunit 8, mitochondrial OS=Homo sapiens OX=9606 GN=NDUFB8 PE=1 SV=1	NDUFB8	21.8	23	3	8	3	0.94	0.978	0.97	1.06	1.142	0.973	0.91	0.124425
Q9H8H0	Nucleolar protein 11 OS=Homo sapiens OX=9606 GN=NOL11 PE=1 SV=1	NOL11	81.1	13	8	14	8	1.007	0.992	0.919	0.997	0.964	1.142	0.94	0.370131
P52848	Bifunctional heparan sulfate N-deacetylase/N-sulfotransferase 1 OS=Homo sapiens OX=9606 GN=NDST1 PE=1 SV=1	NDST1	100.8	4	3	9	3	1.083	1.013	0.934	0.959	1.018	1.009	1.015	0.792132
Q9H0X9	Oxysterol-binding protein-related protein 5 OS=Homo sapiens OX=9606 GN=OSBPL5 PE=1 SV=1	OSBPL5	98.6	3	2	3	2	1.018	0.958	1.054	1.098	0.857	1.034	1.014	0.829567
Q9BVG4	Protein PBDC1 OS=Homo sapiens OX=9606 GN=PBDC1 PE=1 SV=1	PBDC1	26	19	5	7	5	0.849	0.929	0.99	1.145	0.98	1.181	0.837	0.0729492
O00764	Pyridoxal kinase OS=Homo sapiens OX=9606 GN=PDXK PE=1 SV=1	PDXK	35.1	14	3	3	3	0.831	1.036	1.026	1.153	1.029	1.002	0.909	0.302991
A5PLL7	Plasmanylethanolamine desaturase OS=Homo sapiens OX=9606 GN=PEDS1 PE=1 SV=3	PEDS1	31.1	8	2	2	2	1.064	1.173	0.788	0.904	1.054	1	1.023	0.938174
O60925	Prefoldin subunit 1 OS=Homo sapiens OX=9606 GN=PFDN1 PE=1 SV=2	PFDN1	14.2	15	2	3	2	0.613	0.832	1.025	1.237	1.01	1.331	0.69	0.086555
P62937	Peptidyl-prolyl cis-trans isomerase A OS=Homo sapiens OX=9606 GN=PPIA PE=1 SV=2	PPIA	18	44	8	58	8	0.714	0.906	1.108	1.142	1.096	1.086	0.821	0.170758
P50336	Protoporphyrinogen oxidase OS=Homo sapiens OX=9606 GN=PPOX PE=1 SV=1	PPOX	50.7	11	5	5	5	1.004	0.995	0.978	0.971	1.084	1.071	0.952	0.252472
P67775	Serine/threonine-protein phosphatase 2A catalytic subunit alpha isoform OS=Homo sapiens OX=9606 GN=PPP2CA PE=1 SV=1	PPP2CA	35.6	42	9	28	2	0.778	0.927	1.092	1.131	1.042	1.068	0.863	0.196175
O75915	PRA1 family protein 3 OS=Homo sapiens OX=9606 GN=ARL6IP5 PE=1 SV=1	ARL6IP5	21.6	24	5	23	5	1.011	1.011	0.967	0.992	1.012	0.996	0.996	0.821832
P55036	26S proteasome non-ATPase regulatory subunit 4 OS=Homo sapiens OX=9606 GN=PSMD4 PE=1 SV=1	PSMD4	40.7	32	8	19	8	0.895	0.984	1.053	1.093	0.994	1.064	0.93	0.252378
P20962	Parathymosin OS=Homo sapiens OX=9606 GN=PTMS PE=1 SV=2	PTMS	11.5	11	1	5	1	0.794	1.063	1.324	0.859	0.977	1.045	1.104	0.637913
Q99733	Nucleosome assembly protein 1-like 4 OS=Homo sapiens OX=9606 GN=NAP1L4 PE=1 SV=1	NAP1L4	42.8	18	4	12	4	0.828	0.889	1.027	1.17	0.993	1.146	0.829	0.082083
Q92597	Protein NDRG1 OS=Homo sapiens OX=9606 GN=NDRG1 PE=1 SV=1	NDRG1	42.8	8	2	4	2	1.138	1.095	1.019	0.962	0.864	0.892	1.196	0.0168293
Q9UL46	Proteasome activator complex subunit 2 OS=Homo sapiens OX=9606 GN=PSME2 PE=1 SV=4	PSME2	27.4	26	5	13	5	0.976	1.046	1.039	1.019	0.997	0.905	1.048	0.326093
P52434	DNA-directed RNA polymerases I, II, and III subunit RPABC3 OS=Homo sapiens OX=9606 GN=POLR2H PE=1 SV=4	POLR2H	17.1	31	3	6	3	1.027	1.025	0.931	0.923	1.021	1.01	1.01	0.840978
P21453	Sphingosine 1-phosphate receptor 1 OS=Homo sapiens OX=9606 GN=S1PR1 PE=1 SV=2	S1PR1	42.8	4	1	2	1	1.114	1.064	1.01	0.876	1.033	0.901	1.135	0.092875
Q8NBW4	Sodium-coupled neutral amino acid transporter 9 OS=Homo sapiens OX=9606 GN=SLC38A9 PE=1 SV=2	SLC38A9	63.7	6	2	4	2	0.934	0.978	1	1.002	1.104	0.994	0.939	0.190552
Q9BQF6	Sentrin-specific protease 7 OS=Homo sapiens OX=9606 GN=SENP7 PE=1 SV=4	SENP7	119.6	2	1	1	1	0.789	0.854	1.364	1.077	0.887	1.096	0.983	0.824742
Q9H9B4	Sideroflexin-1 OS=Homo sapiens OX=9606 GN=SFXN1 PE=1 SV=4	SFXN1	35.6	31	8	26	8	1.009	0.965	0.981	1.039	1.03	0.952	0.978	0.52257
Q9BY50	Signal peptidase complex catalytic subunit SEC11C OS=Homo sapiens OX=9606 GN=SEC11C PE=1 SV=3	SEC11C	21.5	9	2	6	2	0.95	1.028	1.012	1.034	1.032	0.956	0.989	0.779909
Q86SK9	Stearoyl-CoA desaturase 5 OS=Homo sapiens OX=9606 GN=SCD5 PE=1 SV=2	SCD5	37.6	9	2	5	2	0.925	0.898	0.868	1.108	1.11	1.092	0.813	0.000407761
Q92925	SWI/SNF-related matrix-associated actin-dependent regulator of chromatin subfamily D member 2 OS=Homo sapiens OX=9606 GN=SMARCD2 PE=1 SV=3	SMARCD2	58.9	10	4	8	4	1.071	1.018	1.026	0.904	0.97	1.003	1.083	0.080529
Q99747	Gamma-soluble NSF attachment protein OS=Homo sapiens OX=9606 GN=NAPG PE=1 SV=1	NAPG	34.7	24	6	6	6	0.956	0.906	0.999	1.09	1.089	0.968	0.909	0.123028
P0DMM9	Sulfotransferase 1A3 OS=Homo sapiens OX=9606 GN=SULT1A3 PE=1 SV=1	SULT1A3	34.2	6	1	3	1	1.277	1.135	0.895	0.713	0.997	0.957	1.24	0.221184
Q13277	Syntaxin-3 OS=Homo sapiens OX=9606 GN=STX3 PE=1 SV=3	STX3	33.1	2	1	2	1	0.966	0.991	0.953	1.048	1.046	1.002	0.94	0.0292195
Q6ZT21	Transmembrane protein with metallophosphoesterase domain OS=Homo sapiens OX=9606 GN=TMPPE PE=1 SV=2	TMPPE	49.4	2	1	1	1	0.988	0.976	1.21	0.884	0.961		1.147	0.256925
Q6PJ69	Tripartite motif-containing protein 65 OS=Homo sapiens OX=9606 GN=TRIM65 PE=1 SV=3	TRIM65	57.3	4	1	1	1	0.925	0.854	1.114	1.085	1.144	0.898	0.925	0.505013
P30536	Translocator protein OS=Homo sapiens OX=9606 GN=TSPO PE=1 SV=3	TSPO	18.8	5	1	5	1	1.025	1.027	1.025	0.961	1.117	0.849	1.051	0.517133
O43396	Thioredoxin-like protein 1 OS=Homo sapiens OX=9606 GN=TXNL1 PE=1 SV=3	TXNL1	32.2	17	3	8	3	0.911	1.009	1.065	0.98	1.015	1.033	0.986	0.755195
Q96RL1	BRCA1-A complex subunit RAP80 OS=Homo sapiens OX=9606 GN=UIMC1 PE=1 SV=2	UIMC1	79.7	3	2	2	2	0.906	1.049	0.996	1.06	0.908	1.104	0.961	0.627346
Q9NVE5	Ubiquitin carboxyl-terminal hydrolase 40 OS=Homo sapiens OX=9606 GN=USP40 PE=1 SV=3	USP40	140	2	2	2	2	1.219	0.992	0.942	0.93	0.932	0.972	1.113	0.277394
Q8IWV7	E3 ubiquitin-protein ligase UBR1 OS=Homo sapiens OX=9606 GN=UBR1 PE=1 SV=1	UBR1	200.1	3	4	7	4	1.003	0.956	1.012	1.018	0.96	1.055	0.98	0.569955
Q9Y266	Nuclear migration protein nudC OS=Homo sapiens OX=9606 GN=NUDC PE=1 SV=1	NUDC	38.2	17	5	10	5	0.869	0.909	0.948	1.211	0.946	1.138	0.827	0.0776438
P07919	Cytochrome b-c1 complex subunit 6, mitochondrial OS=Homo sapiens OX=9606 GN=UQCRH PE=1 SV=2	UQCRH	10.7	27	2	11	2	1.156	1.038	0.92	0.869	1.13	0.867	1.087	0.47485
O00584	Ribonuclease T2 OS=Homo sapiens OX=9606 GN=RNASET2 PE=1 SV=2	RNASET2	29.5	9	2	5	2	1.019	1.13	1.27	0.889	0.872	0.858	1.305	0.0151463
O43159	Ribosomal RNA-processing protein 8 OS=Homo sapiens OX=9606 GN=RRP8 PE=1 SV=2	RRP8	50.7	11	4	6	4	1.078	1.028	0.889	1.051	0.959	0.961	1.008	0.935215
Q9Y2L1	Exosome complex exonuclease RRP44 OS=Homo sapiens OX=9606 GN=DIS3 PE=1 SV=2	DIS3	108.9	9	8	11	8	1.098	1.022	1.046	1.011	0.914	0.959	1.098	0.0598229
P62244	40S ribosomal protein S15a OS=Homo sapiens OX=9606 GN=RPS15A PE=1 SV=2	RPS15A	14.8	30	4	12	4	0.864	0.998	1.031	0.98	1.094	1.032	0.931	0.310893
P82933	28S ribosomal protein S9, mitochondrial OS=Homo sapiens OX=9606 GN=MRPS9 PE=1 SV=2	MRPS9	45.8	26	9	16	9	1.068	1.087	1.02	0.965	1	0.858	1.125	0.0755757
Q9NX18	Succinate dehydrogenase assembly factor 2, mitochondrial OS=Homo sapiens OX=9606 GN=SDHAF2 PE=1 SV=1	SDHAF2	19.6	19	3	3	3	0.841	0.9	0.85	1.069	1.124	1.078	0.792	0.000873616
P58005	Sestrin-3 OS=Homo sapiens OX=9606 GN=SESN3 PE=1 SV=2	SESN3	57.3	3	1	1	1	0.856	1.171	1.198	0.84	0.873	1.11	1.142	0.404352
O75533	Splicing factor 3B subunit 1 OS=Homo sapiens OX=9606 GN=SF3B1 PE=1 SV=3	SF3B1	145.7	23	25	88	25	1.066	1.056	1.018	0.942	0.972	1.006	1.075	0.0368399
Q9UPU9	Protein Smaug homolog 1 OS=Homo sapiens OX=9606 GN=SAMD4A PE=1 SV=3	SAMD4A	79.4	2	1	1	1	0.983	1.009	0.94	0.934	1.112	1.024	0.955	0.465519
O43752	Syntaxin-6 OS=Homo sapiens OX=9606 GN=STX6 PE=1 SV=1	STX6	29.2	16	3	7	3	1	0.919	0.978	1.068	1.013	1.036	0.929	0.0674966
P35269	General transcription factor IIF subunit 1 OS=Homo sapiens OX=9606 GN=GTF2F1 PE=1 SV=2	GTF2F1	58.2	6	3	4	3	0.852	0.923	1.087	1.048	0.865	1.269	0.899	0.494487
Q9NQ88	Fructose-2,6-bisphosphatase TIGAR OS=Homo sapiens OX=9606 GN=TIGAR PE=1 SV=1	TIGAR	30	13	2	5	2	0.993	0.991	1.026	1.012	0.925	1.068	1.002	0.943357
Q15554	Telomeric repeat-binding factor 2 OS=Homo sapiens OX=9606 GN=TERF2 PE=1 SV=3	TERF2	59.6	7	3	4	3	1.106	1.06	1.131	0.812	0.954	0.936	1.22	0.0207172
O94876	Transmembrane and coiled-coil domains protein 1 OS=Homo sapiens OX=9606 GN=TMCC1 PE=1 SV=3	TMCC1	72	4	3	5	2	1.097	1.002	0.95	0.938	0.991	1.018	1.035	0.534885
Q9HC07	Transmembrane protein 165 OS=Homo sapiens OX=9606 GN=TMEM165 PE=1 SV=1	TMEM165	34.9	14	3	6	3	1.018	1.055	0.806	1.027	0.959	1.116	0.928	0.449737
Q96FV9	THO complex subunit 1 OS=Homo sapiens OX=9606 GN=THOC1 PE=1 SV=1	THOC1	75.6	26	15	22	15	1.067	1.044	0.948	0.937	0.926	1.048	1.051	0.405083
Q8TB96	T-cell immunomodulatory protein OS=Homo sapiens OX=9606 GN=ITFG1 PE=1 SV=1	ITFG1	68.1	2	1	1	1	0.943	0.918	0.938	1.014	1.096	1.097	0.873	0.00773231
Q9UL33	Trafficking protein particle complex subunit 2-like protein OS=Homo sapiens OX=9606 GN=TRAPPC2L PE=1 SV=1	TRAPPC2L	16.1	19	3	4	3	1.078	1.02	1.052	0.931	0.932	0.94	1.124	0.00202428
Q8WVT3	Trafficking protein particle complex subunit 12 OS=Homo sapiens OX=9606 GN=TRAPPC12 PE=1 SV=3	TRAPPC12	79.3	10	4	6	4	1.014	1.154	1.03	0.93	0.898	1.036	1.117	0.135666
P0DI82	Trafficking protein particle complex subunit 2B OS=Homo sapiens OX=9606 GN=TRAPPC2B PE=1 SV=1	TRAPPC2B	16.4	6	1	4	1	0.89	1.297	1.014	0.979	0.857	0.991	1.132	0.395231
Q8IWR1	Tripartite motif-containing protein 59 OS=Homo sapiens OX=9606 GN=TRIM59 PE=1 SV=1	TRIM59	47.1	8	3	4	3	0.983	0.983	0.847	1.159	1.045	1.045	0.866	0.0740658
Q9Y5U2	Protein TSSC4 OS=Homo sapiens OX=9606 GN=TSSC4 PE=1 SV=3	TSSC4	34.3	10	3	7	3	0.912	0.907	1.023	1.121	0.935	1.221	0.867	0.191886
Q99614	Tetratricopeptide repeat protein 1 OS=Homo sapiens OX=9606 GN=TTC1 PE=1 SV=1	TTC1	33.5	13	3	5	3	0.902	0.928	0.968	1.118	0.932	1.047	0.903	0.157078
Q96AE7	Tetratricopeptide repeat protein 17 OS=Homo sapiens OX=9606 GN=TTC17 PE=1 SV=1	TTC17	129.5	9	9	19	9	0.951	0.967	0.929	0.999	1.088	1.036	0.912	0.0280694
P62910	60S ribosomal protein L32 OS=Homo sapiens OX=9606 GN=RPL32 PE=1 SV=2	RPL32	15.9	38	5	9	5	1.055	1.198	1.188	0.704	1.034	0.742	1.388	0.0552017
Q9Y6G3	39S ribosomal protein L42, mitochondrial OS=Homo sapiens OX=9606 GN=MRPL42 PE=1 SV=1	MRPL42	16.7	16	1	2	1	1.105	0.903	1.029	0.881	1.103	0.978	1.025	0.783746
Q9Y4G8	Rap guanine nucleotide exchange factor 2 OS=Homo sapiens OX=9606 GN=RAPGEF2 PE=1 SV=1	RAPGEF2	167.3	6	7	7	7	1.233	1.062	1.011	0.878	0.906	0.871	1.245	0.0239057
Q9P0V9	Septin-10 OS=Homo sapiens OX=9606 GN=SEPTIN10 PE=1 SV=2	SEPTIN10	52.6	17	5	8	5	1.115	1.051	1.153	0.96	0.859	0.968	1.191	0.020361
Q9HBR0	Putative sodium-coupled neutral amino acid transporter 10 OS=Homo sapiens OX=9606 GN=SLC38A10 PE=1 SV=2	SLC38A10	119.7	6	5	6	5	0.988	0.987	0.954	1.137	0.966	1.019	0.938	0.279716
P29353	SHC-transforming protein 1 OS=Homo sapiens OX=9606 GN=SHC1 PE=1 SV=4	SHC1	62.8	14	6	14	6	1.136	0.979	0.937	1.039	0.98	0.972	1.02	0.795169
Q7Z333	Probable helicase senataxin OS=Homo sapiens OX=9606 GN=SETX PE=1 SV=4	SETX	302.7	2	5	9	5	1.011	1.125	0.999	0.989	1.012	0.948	1.063	0.228802
Q9BX95	Sphingosine-1-phosphate phosphatase 1 OS=Homo sapiens OX=9606 GN=SGPP1 PE=1 SV=2	SGPP1	49.1	2	1	2	1	0.993	0.959	1.006	0.989	1.042	1.02	0.97	0.211637
Q9NUL3	Double-stranded RNA-binding protein Staufen homolog 2 OS=Homo sapiens OX=9606 GN=STAU2 PE=1 SV=2	STAU2	62.6	7	4	5	2	0.932	1.007	1.014	1.014	1.043	1.007	0.964	0.266695
O43426	Synaptojanin-1 OS=Homo sapiens OX=9606 GN=SYNJ1 PE=1 SV=2	SYNJ1	173	2	3	5	3	0.991	0.982	1.021	0.967	0.99	1.062	0.992	0.814204
Q9NY65	Tubulin alpha-8 chain OS=Homo sapiens OX=9606 GN=TUBA8 PE=1 SV=1	TUBA8	50.1	26	9	38	1	0.861	0.883	1.006	1.094	1.051	1.09	0.85	0.029957
P24752	Acetyl-CoA acetyltransferase, mitochondrial OS=Homo sapiens OX=9606 GN=ACAT1 PE=1 SV=1	ACAT1	45.2	24	11	28	11	0.988	0.986	1	1.026	1.02	0.952	0.992	0.774669
Q8NBN3	Transmembrane protein 87A OS=Homo sapiens OX=9606 GN=TMEM87A PE=1 SV=3	TMEM87A	63.4	11	5	9	5	1.032	0.976	0.993	0.974	1.07	0.982	0.992	0.834251
Q8IZ69	tRNA (uracil-5-)-methyltransferase homolog A OS=Homo sapiens OX=9606 GN=TRMT2A PE=1 SV=2	TRMT2A	68.7	4	3	3	3	0.977	1.053	1.079	1.056	0.996	0.924	1.045	0.415524
P41226	Ubiquitin-like modifier-activating enzyme 7 OS=Homo sapiens OX=9606 GN=UBA7 PE=1 SV=2	UBA7	111.6	6	5	9	5	1.108	0.985	0.96	1.011	0.967	0.951	1.042	0.451287
Q8TF42	Ubiquitin-associated and SH3 domain-containing protein B OS=Homo sapiens OX=9606 GN=UBASH3B PE=1 SV=2	UBASH3B	72.6	6	2	2	2	0.917	0.77	0.912	1.156	1.132	1.116	0.764	0.00941001
P09936	Ubiquitin carboxyl-terminal hydrolase isozyme L1 OS=Homo sapiens OX=9606 GN=UCHL1 PE=1 SV=2	UCHL1	24.8	25	4	15	4	0.647	0.809	1.008	1.262	1.123	1.105	0.706	0.0544869
P62280	40S ribosomal protein S11 OS=Homo sapiens OX=9606 GN=RPS11 PE=1 SV=3	RPS11	18.4	42	8	21	8	1.028	1.086	1.214	0.883	1.004	0.882	1.202	0.048075
Q5JTH9	RRP12-like protein OS=Homo sapiens OX=9606 GN=RRP12 PE=1 SV=2	RRP12	143.6	6	8	16	8	1.027	1.053	1	0.951	0.97	1.052	1.036	0.351884
Q9H6T3	RNA polymerase II-associated protein 3 OS=Homo sapiens OX=9606 GN=RPAP3 PE=1 SV=2	RPAP3	75.7	10	5	9	5	0.895	0.988	1.026	1.061	0.939	1.024	0.962	0.512996
P46781	40S ribosomal protein S9 OS=Homo sapiens OX=9606 GN=RPS9 PE=1 SV=3	RPS9	22.6	20	5	14	5	1.12	1.197	1.292	0.909	0.846	0.72	1.458	0.00908861
P82650	28S ribosomal protein S22, mitochondrial OS=Homo sapiens OX=9606 GN=MRPS22 PE=1 SV=1	MRPS22	41.3	34	10	22	10	0.991	0.991	0.957	1.048	1.041	1.006	0.95	0.0397274
P82675	28S ribosomal protein S5, mitochondrial OS=Homo sapiens OX=9606 GN=MRPS5 PE=1 SV=2	MRPS5	48	8	3	12	3	1.156	1.122	1.005	0.966	0.942	0.817	1.205	0.0498019
P61009	Signal peptidase complex subunit 3 OS=Homo sapiens OX=9606 GN=SPCS3 PE=1 SV=1	SPCS3	20.3	5	1	1	1	0.981	0.99	0.955	1.076	0.98	1.026	0.949	0.152096
O00161	Synaptosomal-associated protein 23 OS=Homo sapiens OX=9606 GN=SNAP23 PE=1 SV=1	SNAP23	23.3	57	10	43	10	0.965	0.981	0.963	1.059	1.089	0.949	0.939	0.224166
Q8IY18	Structural maintenance of chromosomes protein 5 OS=Homo sapiens OX=9606 GN=SMC5 PE=1 SV=2	SMC5	128.7	8	7	11	7	1.136	1.074	0.956	0.885	0.929	1.04	1.109	0.212054
P49458	Signal recognition particle 9 kDa protein OS=Homo sapiens OX=9606 GN=SRP9 PE=1 SV=2	SRP9	10.1	27	3	13	3	0.938	0.985	1.078	0.987	1.048	0.997	0.99	0.808292
Q92797	Symplekin OS=Homo sapiens OX=9606 GN=SYMPK PE=1 SV=2	SYMPK	141.1	14	13	32	13	1.026	0.98	0.968	0.964	0.952	1.07	0.996	0.946087
Q96EK4	THAP domain-containing protein 11 OS=Homo sapiens OX=9606 GN=THAP11 PE=1 SV=2	THAP11	34.4	3	1	1	1	1.04	1.002	1.012	0.952	0.983	1.02	1.034	0.219242
Q8WUH2	Transforming growth factor-beta receptor-associated protein 1 OS=Homo sapiens OX=9606 GN=TGFBRAP1 PE=1 SV=1	TGFBRAP1	97.1	4	3	4	3	0.993	1.071	1.023	0.937	0.966	1.029	1.053	0.215949
Q3ZCQ8	Mitochondrial import inner membrane translocase subunit TIM50 OS=Homo sapiens OX=9606 GN=TIMM50 PE=1 SV=2	TIMM50	39.6	25	6	17	6	1.026	0.954	0.935	1.015	1.066	1.002	0.946	0.171381
Q9P0S9	Transmembrane protein 14C OS=Homo sapiens OX=9606 GN=TMEM14C PE=1 SV=1	TMEM14C	11.6	9	1	2	1	1.13	1.086	0.941	1.076	0.857	0.909	1.111	0.291559
Q9UPZ6	Thrombospondin type-1 domain-containing protein 7A OS=Homo sapiens OX=9606 GN=THSD7A PE=1 SV=4	THSD7A	185.2	1	1	1	1	1.076	0.917	0.909	1.173	1.155	0.756	0.941	0.788118
Q12933	TNF receptor-associated factor 2 OS=Homo sapiens OX=9606 GN=TRAF2 PE=1 SV=2	TRAF2	55.8	3	1	1	1	0.716	1.041	1.097	0.974	1.111	1.102	0.896	0.422531
Q9NYL9	Tropomodulin-3 OS=Homo sapiens OX=9606 GN=TMOD3 PE=1 SV=1	TMOD3	39.6	34	11	51	11	0.993	1.011	1.02	0.964	0.989	1.008	1.021	0.235011
Q96JJ7	Protein disulfide-isomerase TMX3 OS=Homo sapiens OX=9606 GN=TMX3 PE=1 SV=2	TMX3	51.8	19	8	18	8	1.017	0.897	0.986	1.037	1.031	1.017	0.94	0.173308
Q96HA9	Peroxisomal membrane protein 11C OS=Homo sapiens OX=9606 GN=PEX11G PE=1 SV=1	PEX11G	26.6	5	1	1	1	0.986	1.08	1.058	0.762	1.063	1.065	1.081	0.480949
P98171	Rho GTPase-activating protein 4 OS=Homo sapiens OX=9606 GN=ARHGAP4 PE=1 SV=2	ARHGAP4	105	5	4	4	4	1.051	1.073	1.043	1.01	0.891	0.886	1.136	0.0410071
Q8N392	Rho GTPase-activating protein 18 OS=Homo sapiens OX=9606 GN=ARHGAP18 PE=1 SV=3	ARHGAP18	74.9	15	9	15	8	1.24	1.104	0.912	0.922	0.888	0.878	1.211	0.112576
O14924	Regulator of G-protein signaling 12 OS=Homo sapiens OX=9606 GN=RGS12 PE=1 SV=1	RGS12	156.3	1	1	1	1	1.015	0.911	1.119	0.928	1.024	1.022	1.024	0.770658
Q13671	Ras and Rab interactor 1 OS=Homo sapiens OX=9606 GN=RIN1 PE=1 SV=4	RIN1	84	6	4	4	4	1.178	1.016	0.999	0.909	1	0.944	1.119	0.135411
Q8N5N7	39S ribosomal protein L50, mitochondrial OS=Homo sapiens OX=9606 GN=MRPL50 PE=1 SV=2	MRPL50	18.3	24	3	7	3	1.066	1.014	0.984	0.937	0.999	0.97	1.054	0.15144
P36578	60S ribosomal protein L4 OS=Homo sapiens OX=9606 GN=RPL4 PE=1 SV=5	RPL4	47.7	30	12	56	12	1.318	1.358	1.368	0.582	0.734	0.569	2.145	0.000722384
Q96E11	Ribosome-recycling factor, mitochondrial OS=Homo sapiens OX=9606 GN=MRRF PE=1 SV=1	MRRF	29.3	12	3	3	3	1.023	1.012	1.004	0.981	1.02	1.047	0.997	0.900173
Q9Y2Q9	28S ribosomal protein S28, mitochondrial OS=Homo sapiens OX=9606 GN=MRPS28 PE=1 SV=1	MRPS28	20.8	25	5	12	5	1.023	0.948	0.956	1.08	1.018	0.984	0.95	0.229823
P50443	Sulfate transporter OS=Homo sapiens OX=9606 GN=SLC26A2 PE=1 SV=2	SLC26A2	81.6	1	1	1	1	1.072	0.818	0.843	1.042	1.164	1.043	0.841	0.126812
Q8IXJ6	NAD-dependent protein deacetylase sirtuin-2 OS=Homo sapiens OX=9606 GN=SIRT2 PE=1 SV=2	SIRT2	43.2	8	3	5	3	1.098	1.066	0.984	0.96	0.902	0.947	1.121	0.0401616
Q06330	Recombining binding protein suppressor of hairless OS=Homo sapiens OX=9606 GN=RBPJ PE=1 SV=3	RBPJ	55.6	3	1	1	1	0.936	0.989	1.148	0.998	0.828	1.139	1.036	0.733403
Q14849	StAR-related lipid transfer protein 3 OS=Homo sapiens OX=9606 GN=STARD3 PE=1 SV=2	STARD3	50.5	7	2	5	2	1.107	1.06	1	0.924	1.108	0.793	1.121	0.291216
O95772	STARD3 N-terminal-like protein OS=Homo sapiens OX=9606 GN=STARD3NL PE=1 SV=1	STARD3NL	26.6	9	2	3	2	0.986	0.93	1.053	1.033	1.094	0.916	0.976	0.733129
O15056	Synaptojanin-2 OS=Homo sapiens OX=9606 GN=SYNJ2 PE=1 SV=3	SYNJ2	165.4	1	1	2	1	0.957	0.932	0.978	1.068	0.991	1.086	0.912	0.042891
P21675	Transcription initiation factor TFIID subunit 1 OS=Homo sapiens OX=9606 GN=TAF1 PE=1 SV=2	TAF1	212.5	2	4	7	4	1.073	1.008	1.084	0.954	0.988	0.954	1.093	0.0257604
O95759	TBC1 domain family member 8 OS=Homo sapiens OX=9606 GN=TBC1D8 PE=1 SV=3	TBC1D8	130.8	6	5	7	5	1.172	0.932	1.145	0.83	0.91	0.878	1.241	0.0526506
P37840	Alpha-synuclein OS=Homo sapiens OX=9606 GN=SNCA PE=1 SV=1	SNCA	14.5	44	6	6	6	0.889	0.942	1.022	1.228	0.81	1.203	0.88	0.473459
Q9NZ01	Very-long-chain enoyl-CoA reductase OS=Homo sapiens OX=9606 GN=TECR PE=1 SV=1	TECR	36	16	6	28	6	1.084	0.964	0.91	1.006	1.055	0.971	0.976	0.66167
Q02763	Angiopoietin-1 receptor OS=Homo sapiens OX=9606 GN=TEK PE=1 SV=2	TEK	125.7	5	4	11	4	0.9	0.945	0.991	1.043	1.077	1.048	0.895	0.0196113
Q9NP84	Tumor necrosis factor receptor superfamily member 12A OS=Homo sapiens OX=9606 GN=TNFRSF12A PE=1 SV=1	TNFRSF12A	13.9	23	2	4	2	0.967	0.908	0.838	1.112	1.088	1.08	0.827	0.0106581
Q13472	DNA topoisomerase 3-alpha OS=Homo sapiens OX=9606 GN=TOP3A PE=1 SV=1	TOP3A	112.3	3	3	4	3	0.955	0.982	1.131	1.049	0.88	1.101	1.013	0.876481
P36941	Tumor necrosis factor receptor superfamily member 3 OS=Homo sapiens OX=9606 GN=LTBR PE=1 SV=1	LTBR	46.7	3	2	3	2	0.896	1.041	0.946	1.14	1.082	0.906	0.922	0.392278
Q96Q11	CCA tRNA nucleotidyltransferase 1, mitochondrial OS=Homo sapiens OX=9606 GN=TRNT1 PE=1 SV=2	TRNT1	50.1	14	5	14	5	0.974	0.97	1.049	1.019	0.995	1.035	0.982	0.532092
Q15035	Translocating chain-associated membrane protein 2 OS=Homo sapiens OX=9606 GN=TRAM2 PE=1 SV=1	TRAM2	43.3	5	2	5	2	0.97	0.946	1.022	1.061	1.086	0.926	0.956	0.475375
P57088	Transmembrane protein 33 OS=Homo sapiens OX=9606 GN=TMEM33 PE=1 SV=2	TMEM33	28	5	2	8	2	0.904	0.856	0.828	0.926	0.97	1.522	0.757	0.190666
Q99633	Pre-mRNA-splicing factor 18 OS=Homo sapiens OX=9606 GN=PRPF18 PE=1 SV=1	PRPF18	39.8	14	2	3	2	0.942	0.999	1.084	1.156	0.903	0.944	1.007	0.900056
Q86Y79	Probable peptidyl-tRNA hydrolase OS=Homo sapiens OX=9606 GN=PTRH1 PE=1 SV=1	PTRH1	22.9	15	3	12	3	0.983	0.962	0.924	1.002	1.136	0.992	0.917	0.144595
P26022	Pentraxin-related protein PTX3 OS=Homo sapiens OX=9606 GN=PTX3 PE=1 SV=3	PTX3	41.9	12	4	5	4	0.84	0.95	1.03	1.125	1.069	0.973	0.89	0.181829
P82932	28S ribosomal protein S6, mitochondrial OS=Homo sapiens OX=9606 GN=MRPS6 PE=1 SV=3	MRPS6	14.2	18	3	3	3	0.969	0.996	1.015	1.031	1.103	0.957	0.964	0.462004
Q99973	Telomerase protein component 1 OS=Homo sapiens OX=9606 GN=TEP1 PE=1 SV=2	TEP1	290.3	1	1	1	1	1.44	1.028	0.752	1.01	0.707	1.021	1.176	0.561472
Q9Y5J7	Mitochondrial import inner membrane translocase subunit Tim9 OS=Homo sapiens OX=9606 GN=TIMM9 PE=1 SV=1	TIMM9	10.4	44	3	10	3	1.029	1.025	0.949	0.967	1.046	0.981	1.003	0.939226
Q99805	Transmembrane 9 superfamily member 2 OS=Homo sapiens OX=9606 GN=TM9SF2 PE=1 SV=1	TM9SF2	75.7	9	5	22	5	0.946	0.95	0.992	0.98	1.062	0.995	0.951	0.159618
Q15363	Transmembrane emp24 domain-containing protein 2 OS=Homo sapiens OX=9606 GN=TMED2 PE=1 SV=1	TMED2	22.7	12	2	5	2	0.927	0.956	0.924	1.064	1.084	1.05	0.878	0.000791095
Q96B49	Mitochondrial import receptor subunit TOM6 homolog OS=Homo sapiens OX=9606 GN=TOMM6 PE=1 SV=1	TOMM6	8	19	1	1	1	0.804	0.603	1.113	0.927	1.247	1.336	0.718	0.169706
Q92973	Transportin-1 OS=Homo sapiens OX=9606 GN=TNPO1 PE=1 SV=2	TNPO1	102.3	16	12	24	10	0.981	0.956	0.951	1.08	1	1.008	0.935	0.0645792
A5PLN9	Trafficking protein particle complex subunit 13 OS=Homo sapiens OX=9606 GN=TRAPPC13 PE=1 SV=2	TRAPPC13	46.5	6	2	4	2	0.984	0.939	1.019	1.006	1.018	1.047	0.958	0.177112
P06753	Tropomyosin alpha-3 chain OS=Homo sapiens OX=9606 GN=TPM3 PE=1 SV=2	TPM3	32.9	26	8	23	2	0.781	1.015	1.198	0.998	0.946	1.116	0.978	0.808466
O43399	Tumor protein D54 OS=Homo sapiens OX=9606 GN=TPD52L2 PE=1 SV=2	TPD52L2	22.2	39	7	16	7	0.92	0.974	1.025	1.053	0.947	1.09	0.945	0.345872
Q6ZXV5	Protein O-mannosyl-transferase TMTC3 OS=Homo sapiens OX=9606 GN=TMTC3 PE=1 SV=2	TMTC3	103.9	10	9	15	9	1.03	0.991	0.913	1.068	1.001	1.012	0.952	0.289808
Q86Y39	NADH dehydrogenase [ubiquinone] 1 alpha subcomplex subunit 11 OS=Homo sapiens OX=9606 GN=NDUFA11 PE=1 SV=3	NDUFA11	14.8	36	3	6	3	1.046	0.99	0.951	0.976	1.023	0.995	0.998	0.929063
P03923	NADH-ubiquinone oxidoreductase chain 6 OS=Homo sapiens OX=9606 GN=MT-ND6 PE=1 SV=2	MT-ND6	18.6	8	1	2	1	1.068	0.97	0.982	0.982	0.971	1.03	1.012	0.755861
O00487	26S proteasome non-ATPase regulatory subunit 14 OS=Homo sapiens OX=9606 GN=PSMD14 PE=1 SV=1	PSMD14	34.6	25	5	12	5	0.92	0.947	0.971	1.024	1.034	1.09	0.902	0.0141509
Q86TP1	Exopolyphosphatase PRUNE1 OS=Homo sapiens OX=9606 GN=PRUNE1 PE=1 SV=2	PRUNE1	50.2	8	2	2	2	1.142	1.004	0.949	1.106	0.821	0.975	1.067	0.538317
P24386	Rab proteins geranylgeranyltransferase component A 1 OS=Homo sapiens OX=9606 GN=CHM PE=1 SV=3	CHM	73.4	1	1	1	1	0.957	0.919	0.997	1.07	1.08	0.987	0.916	0.0770137
P06400	Retinoblastoma-associated protein OS=Homo sapiens OX=9606 GN=RB1 PE=1 SV=2	RB1	106.1	4	3	3	3	1.099	0.99	0.958	0.942	0.915	1.092	1.033	0.646277
O00559	Receptor-binding cancer antigen expressed on SiSo cells OS=Homo sapiens OX=9606 GN=EBAG9 PE=1 SV=1	EBAG9	24.4	9	1	2	1	1.128	1.183	0.835	0.995	0.918	0.927	1.108	0.459644
Q14644	Ras GTPase-activating protein 3 OS=Homo sapiens OX=9606 GN=RASA3 PE=1 SV=3	RASA3	95.6	12	7	8	7	1.017	1.016	1.068	1.012	1.024	0.894	1.058	0.277666
O15258	Protein RER1 OS=Homo sapiens OX=9606 GN=RER1 PE=1 SV=1	RER1	22.9	17	3	13	3	1.035	1.002	0.962	0.997	1.04	0.97	0.997	0.93102
Q8IUF8	Ribosomal oxygenase 2 OS=Homo sapiens OX=9606 GN=RIOX2 PE=1 SV=1	RIOX2	52.8	3	1	1	1	0.887	0.931	0.889	1.182	1.023	1.098	0.82	0.0114298
Q8WU17	E3 ubiquitin-protein ligase RNF139 OS=Homo sapiens OX=9606 GN=RNF139 PE=1 SV=1	RNF139	75.9	3	1	2	1	0.913	1.017	0.914	1.015	1.077	1.071	0.899	0.0569518
Q9UMY4	Sorting nexin-12 OS=Homo sapiens OX=9606 GN=SNX12 PE=1 SV=4	SNX12	18.9	25	5	10	3	0.988	1.002	1.031	1.033	0.943	1.021	1.008	0.796136
Q13247	Serine/arginine-rich splicing factor 6 OS=Homo sapiens OX=9606 GN=SRSF6 PE=1 SV=2	SRSF6	39.6	9	4	9	1	1.006	0.99	0.972	0.969	1.074	0.96	0.988	0.791983
P26640	Valine--tRNA ligase OS=Homo sapiens OX=9606 GN=VARS1 PE=1 SV=4	VARS1	140.4	16	17	32	17	0.879	0.974	1.095	0.999	0.962	1.053	0.978	0.729355
P10599	Thioredoxin OS=Homo sapiens OX=9606 GN=TXN PE=1 SV=3	TXN	11.7	38	4	11	4	0.702	0.93	1.12	1.173	1.02	1.118	0.831	0.228805
O75170	Serine/threonine-protein phosphatase 6 regulatory subunit 2 OS=Homo sapiens OX=9606 GN=PPP6R2 PE=1 SV=2	PPP6R2	104.9	6	5	6	5	1.193	1.127	1.01	0.845	0.908	1.017	1.202	0.0641351
Q9NP72	Ras-related protein Rab-18 OS=Homo sapiens OX=9606 GN=RAB18 PE=1 SV=1	RAB18	23	31	6	13	6	0.94	0.939	0.915	1.03	1.069	1.084	0.878	0.00178645
P13489	Ribonuclease inhibitor OS=Homo sapiens OX=9606 GN=RNH1 PE=1 SV=2	RNH1	49.9	31	11	31	11	0.96	0.973	1.066	0.992	0.984	0.982	1.014	0.720672
O43353	Receptor-interacting serine/threonine-protein kinase 2 OS=Homo sapiens OX=9606 GN=RIPK2 PE=1 SV=2	RIPK2	61.2	6	3	3	3	0.988	1.016	0.869	0.964	1.056	0.987	0.955	0.442448
Q9NWU5	39S ribosomal protein L22, mitochondrial OS=Homo sapiens OX=9606 GN=MRPL22 PE=1 SV=1	MRPL22	23.6	23	5	11	5	0.986	0.982	1.042	0.954	1.059	0.966	1.01	0.785525
Q9HCN8	Stromal cell-derived factor 2-like protein 1 OS=Homo sapiens OX=9606 GN=SDF2L1 PE=1 SV=2	SDF2L1	23.6	19	3	7	3	0.884	0.958	0.912	1.07	1.143	1.046	0.845	0.00898501
Q8WU76	Sec1 family domain-containing protein 2 OS=Homo sapiens OX=9606 GN=SCFD2 PE=1 SV=2	SCFD2	75.1	11	5	10	5	1.024	0.979	0.973	1.054	0.992	0.927	1.001	0.960675
Q96A49	Synapse-associated protein 1 OS=Homo sapiens OX=9606 GN=SYAP1 PE=1 SV=1	SYAP1	39.9	13	5	9	5	0.831	0.926	0.957	1.161	0.973	1.201	0.814	0.0592655
Q9Y3Q8	TSC22 domain family protein 4 OS=Homo sapiens OX=9606 GN=TSC22D4 PE=1 SV=2	TSC22D4	41	5	2	2	1	0.935	1.287	0.845	0.818	1.024	1.092	1.045	0.830116
Q5QJ74	Tubulin-specific chaperone cofactor E-like protein OS=Homo sapiens OX=9606 GN=TBCEL PE=1 SV=2	TBCEL	48.2	2	1	1	1	1.036	1.001	1.035	0.932	0.929	1.081	1.044	0.423352
Q13569	G/T mismatch-specific thymine DNA glycosylase OS=Homo sapiens OX=9606 GN=TDG PE=1 SV=2	TDG	46	2	1	1	1	0.987	1.128	1.165	0.791	0.956	1.002	1.193	0.112345
P23193	Transcription elongation factor A protein 1 OS=Homo sapiens OX=9606 GN=TCEA1 PE=1 SV=2	TCEA1	33.9	16	4	6	4	0.932	0.91	0.984	1.088	0.95	1.192	0.875	0.136624
Q9NXG2	THUMP domain-containing protein 1 OS=Homo sapiens OX=9606 GN=THUMPD1 PE=1 SV=2	THUMPD1	39.3	22	7	11	7	0.945	0.979	1.141	0.977	0.979	1.038	1.024	0.755039
Q8NE00	Transmembrane protein 104 OS=Homo sapiens OX=9606 GN=TMEM104 PE=1 SV=2	TMEM104	55.6	3	1	1	1	1.103	0.968	1.037	0.923	1.013	0.958	1.074	0.202489
Q8TC26	Transmembrane protein 163 OS=Homo sapiens OX=9606 GN=TMEM163 PE=2 SV=1	TMEM163	31.4	11	2	2	2	1.051	0.997	0.992	1.002	1.036	0.923	1.027	0.524327
P35590	Tyrosine-protein kinase receptor Tie-1 OS=Homo sapiens OX=9606 GN=TIE1 PE=1 SV=1	TIE1	125	9	6	13	6	1.018	1.025	0.912	1.1	0.985	0.997	0.959	0.45819
Q9HD45	Transmembrane 9 superfamily member 3 OS=Homo sapiens OX=9606 GN=TM9SF3 PE=1 SV=2	TM9SF3	67.8	10	7	21	7	1.04	0.964	0.914	1.034	1.122	1.053	0.909	0.0997228
O14545	TRAF-type zinc finger domain-containing protein 1 OS=Homo sapiens OX=9606 GN=TRAFD1 PE=1 SV=1	TRAFD1	64.8	5	3	3	3	0.837	0.974	0.995	1.077	0.91	1.098	0.91	0.308116
O14656	Torsin-1A OS=Homo sapiens OX=9606 GN=TOR1A PE=1 SV=1	TOR1A	37.8	10	3	9	3	1.049	1	0.92	1.016	1.088	0.926	0.98	0.761649
Q5JU69	Torsin-2A OS=Homo sapiens OX=9606 GN=TOR2A PE=2 SV=1	TOR2A	35.7	9	2	3	2	1.008	1.159	1.111	0.875	1.018	0.846	1.197	0.0615326
P25942	Tumor necrosis factor receptor superfamily member 5 OS=Homo sapiens OX=9606 GN=CD40 PE=1 SV=1	CD40	30.6	26	4	9	4	1.442	1.256	0.98	0.744	0.792	0.695	1.649	0.0148102
Q9NZR1	Tropomodulin-2 OS=Homo sapiens OX=9606 GN=TMOD2 PE=1 SV=1	TMOD2	39.6	3	1	1	1	0.879	1.172	1.095	1.012	0.941	0.934	1.09	0.430818
Q7Z4G4	tRNA (guanine(10)-N2)-methyltransferase homolog OS=Homo sapiens OX=9606 GN=TRMT11 PE=1 SV=1	TRMT11	53.4	2	1	1	1	1.039	1.032	0.991	0.961	0.989	0.993	1.04	0.0932344
O43657	Tetraspanin-6 OS=Homo sapiens OX=9606 GN=TSPAN6 PE=1 SV=1	TSPAN6	27.5	13	3	7	3	0.933	0.87	0.89	1.14	1.11	1.012	0.826	0.0100844
O95980	Reversion-inducing cysteine-rich protein with Kazal motifs OS=Homo sapiens OX=9606 GN=RECK PE=1 SV=1	RECK	106.4	10	8	11	8	0.964	1.006	0.966	1.035	0.997	0.96	0.981	0.510086
P83731	60S ribosomal protein L24 OS=Homo sapiens OX=9606 GN=RPL24 PE=1 SV=1	RPL24	17.8	30	5	12	5	1.056	1.081	1.218	0.775	0.981	0.785	1.32	0.0332094
Q969Q0	60S ribosomal protein L36a-like OS=Homo sapiens OX=9606 GN=RPL36AL PE=1 SV=3	RPL36AL	12.5	28	3	4	1	1.2	1.126	1.126	0.799	0.898	0.875	1.342	0.00202734
P18124	60S ribosomal protein L7 OS=Homo sapiens OX=9606 GN=RPL7 PE=1 SV=1	RPL7	29.2	37	12	31	12	1.203	1.25	1.262	0.762	0.934	0.622	1.603	0.0148223
Q9P0V3	SH3 domain-binding protein 4 OS=Homo sapiens OX=9606 GN=SH3BP4 PE=1 SV=1	SH3BP4	107.4	13	9	12	9	1.037	1.01	0.956	0.991	1.027	0.936	1.017	0.669466
O75934	Pre-mRNA-splicing factor SPF27 OS=Homo sapiens OX=9606 GN=BCAS2 PE=1 SV=1	BCAS2	26.1	54	9	30	9	1.005	1.036	1.002	0.98	0.992	1.023	1.016	0.392109
Q9Y5X2	Sorting nexin-8 OS=Homo sapiens OX=9606 GN=SNX8 PE=1 SV=1	SNX8	52.5	9	4	5	4	1.048	1.05	1.096	0.979	0.978	0.942	1.102	0.00746208
Q9P2R7	Succinate--CoA ligase [ADP-forming] subunit beta, mitochondrial OS=Homo sapiens OX=9606 GN=SUCLA2 PE=1 SV=3	SUCLA2	50.3	26	13	34	13	0.994	0.978	0.972	1.036	1.014	1.008	0.963	0.0236125
Q8WXA9	Splicing regulatory glutamine/lysine-rich protein 1 OS=Homo sapiens OX=9606 GN=SREK1 PE=1 SV=1	SREK1	59.3	3	1	2	1	0.955	1.022	0.946	1.04	0.995	1.053	0.947	0.137482
P26639	Threonine--tRNA ligase 1, cytoplasmic OS=Homo sapiens OX=9606 GN=TARS1 PE=1 SV=3	TARS1	83.4	20	12	41	12	0.7	0.894	1.044	1.235	1.02	1.111	0.784	0.120032
Q9BSH4	Translational activator of cytochrome c oxidase 1 OS=Homo sapiens OX=9606 GN=TACO1 PE=1 SV=1	TACO1	32.5	4	1	3	1	0.907	0.943	1.075	0.985	1.041	1.073	0.944	0.354423
Q9UK61	Protein TASOR OS=Homo sapiens OX=9606 GN=TASOR PE=1 SV=3	TASOR	188.9	7	10	13	10	1.099	0.986	0.944	1.005	0.93	1.028	1.022	0.720824
P09110	3-ketoacyl-CoA thiolase, peroxisomal OS=Homo sapiens OX=9606 GN=ACAA1 PE=1 SV=2	ACAA1	44.3	27	6	21	6	0.985	1.007	0.963	1.029	1.027	0.984	0.972	0.219668
O75674	TOM1-like protein 1 OS=Homo sapiens OX=9606 GN=TOM1L1 PE=1 SV=2	TOM1L1	53	1	1	1	1	1.068	0.925	1.182	1.023	1.089	0.728	1.118	0.446117
P61165	Transmembrane protein 258 OS=Homo sapiens OX=9606 GN=TMEM258 PE=1 SV=1	TMEM258	9.1	10	1	1	1	0.982	0.891	0.962	0.959	0.94	1.278	0.892	0.369435
Q5U3C3	Transmembrane protein 164 OS=Homo sapiens OX=9606 GN=TMEM164 PE=2 SV=1	TMEM164	33.5	10	2	3	2	0.962	1.059	0.84	0.984	0.992	1.163	0.911	0.337196
Q13445	Transmembrane emp24 domain-containing protein 1 OS=Homo sapiens OX=9606 GN=TMED1 PE=1 SV=1	TMED1	25.2	7	2	5	2	1.084	0.998	0.977	0.987	0.995	0.959	1.04	0.316472
Q04724	Transducin-like enhancer protein 1 OS=Homo sapiens OX=9606 GN=TLE1 PE=1 SV=2	TLE1	83.1	7	4	5	2	0.968	0.984	1.043	1.044	0.976	1.06	0.972	0.458574
Q9Y490	Talin-1 OS=Homo sapiens OX=9606 GN=TLN1 PE=1 SV=3	TLN1	269.6	39	73	181	73	1.068	1.04	0.995	0.976	0.95	0.962	1.074	0.0317797
Q9BSF4	Mitochondrial import inner membrane translocase subunit Tim29 OS=Homo sapiens OX=9606 GN=TIMM29 PE=1 SV=2	TIMM29	29.2	30	5	8	5	1.025	0.95	1.046	1.056	1.008	0.925	1.011	0.82772
Q9H0D6	5'-3' exoribonuclease 2 OS=Homo sapiens OX=9606 GN=XRN2 PE=1 SV=1	XRN2	108.5	21	14	23	14	1.049	1.04	0.952	0.938	0.958	1.029	1.04	0.406486
Q96EY4	Translation machinery-associated protein 16 OS=Homo sapiens OX=9606 GN=TMA16 PE=1 SV=2	TMA16	23.8	7	1	1	1	0.998	0.998	0.974	0.905	1	1.133	0.978	0.791995
Q02818	Nucleobindin-1 OS=Homo sapiens OX=9606 GN=NUCB1 PE=1 SV=4	NUCB1	53.8	45	17	43	17	0.958	0.971	0.976	0.986	1.08	1.037	0.936	0.0723619
P20340	Ras-related protein Rab-6A OS=Homo sapiens OX=9606 GN=RAB6A PE=1 SV=3	RAB6A	23.6	24	4	26	3	1.037	0.994	1.01	1.011	0.984	0.979	1.023	0.234148
Q15032	R3H domain-containing protein 1 OS=Homo sapiens OX=9606 GN=R3HDM1 PE=1 SV=3	R3HDM1	120.6	1	1	1	1	1.091	1.218	1.069	0.861	0.916	0.857	1.282	0.00569716
Q9P2K3	REST corepressor 3 OS=Homo sapiens OX=9606 GN=RCOR3 PE=1 SV=2	RCOR3	55.5	12	5	9	2	1.048	0.95	1.05	0.95	0.991	1.042	1.022	0.6442
Q96PK6	RNA-binding protein 14 OS=Homo sapiens OX=9606 GN=RBM14 PE=1 SV=2	RBM14	69.4	22	16	53	16	1.02	1.015	0.963	0.997	0.887	1.064	1.017	0.749222
Q8WUD1	Ras-related protein Rab-2B OS=Homo sapiens OX=9606 GN=RAB2B PE=1 SV=1	RAB2B	24.2	25	4	15	1	1	0.972	0.939	1.06	1.054	0.954	0.949	0.253029
Q8NFJ5	Retinoic acid-induced protein 3 OS=Homo sapiens OX=9606 GN=GPRC5A PE=1 SV=2	GPRC5A	40.2	9	2	6	2	0.772	0.872	0.896	1.162	1.064	1.256	0.729	0.00893657
Q15291	Retinoblastoma-binding protein 5 OS=Homo sapiens OX=9606 GN=RBBP5 PE=1 SV=2	RBBP5	59.1	22	9	12	9	1.045	0.999	1.075	0.973	0.905	1.078	1.055	0.368058
Q9P227	Rho GTPase-activating protein 23 OS=Homo sapiens OX=9606 GN=ARHGAP23 PE=1 SV=2	ARHGAP23	162.1	5	4	5	4	0.993	1.002	1.084	1.29	0.964	1.022	0.94	0.5889
Q8IWW6	Rho GTPase-activating protein 12 OS=Homo sapiens OX=9606 GN=ARHGAP12 PE=1 SV=1	ARHGAP12	96.2	1	1	1	1	0.974	0.944	1.092	0.929	1.036	1.045	1	0.992705
A1A4S6	Rho GTPase-activating protein 10 OS=Homo sapiens OX=9606 GN=ARHGAP10 PE=1 SV=1	ARHGAP10	89.3	2	2	2	2	1.209	1.055	0.967	0.94	0.907	0.912	1.171	0.080038
Q6P5R6	60S ribosomal protein L22-like 1 OS=Homo sapiens OX=9606 GN=RPL22L1 PE=1 SV=2	RPL22L1	14.6	10	1	3	1	0.904	0.923	0.995	1.199	0.974	1.024	0.883	0.153003
Q9P015	39S ribosomal protein L15, mitochondrial OS=Homo sapiens OX=9606 GN=MRPL15 PE=1 SV=1	MRPL15	33.4	14	3	9	3	0.938	0.971	0.965	1.07	1.011	1.025	0.925	0.0183313
Q96EL3	39S ribosomal protein L53, mitochondrial OS=Homo sapiens OX=9606 GN=MRPL53 PE=1 SV=1	MRPL53	12.1	49	4	9	4	1.098	0.978	0.95	0.958	1.075	0.968	1.008	0.900159
Q86X10	Ral GTPase-activating protein subunit beta OS=Homo sapiens OX=9606 GN=RALGAPB PE=1 SV=1	RALGAPB	166.7	7	6	11	6	1.116	1.044	1.042	0.919	0.958	0.895	1.155	0.00864251
Q7Z3B0	Small integral membrane protein 15 OS=Homo sapiens OX=9606 GN=SMIM15 PE=3 SV=1	SMIM15	8.6	9	1	1	1	1.145	1.248	0.904	0.951	0.953	0.787	1.225	0.161393
Q15750	TGF-beta-activated kinase 1 and MAP3K7-binding protein 1 OS=Homo sapiens OX=9606 GN=TAB1 PE=1 SV=1	TAB1	54.6	5	2	5	2	0.881	0.96	0.845	1.066	1.122	1.128	0.81	0.00706127
Q9NU19	TBC1 domain family member 22B OS=Homo sapiens OX=9606 GN=TBC1D22B PE=1 SV=3	TBC1D22B	59	4	1	3	1	1.05	1.019	0.891	1.017	0.98	1.039	0.975	0.632227
Q9BXI6	TBC1 domain family member 10A OS=Homo sapiens OX=9606 GN=TBC1D10A PE=1 SV=1	TBC1D10A	57.1	2	1	2	1	0.902	1.245	0.958	0.9	0.968	1.045	1.066	0.63327
Q8WVM0	Dimethyladenosine transferase 1, mitochondrial OS=Homo sapiens OX=9606 GN=TFB1M PE=1 SV=1	TFB1M	39.5	4	1	2	1	0.898	0.92	0.971	1.041	1.124	1.057	0.866	0.0118357
Q8NI27	THO complex subunit 2 OS=Homo sapiens OX=9606 GN=THOC2 PE=1 SV=2	THOC2	182.7	13	19	32	19	1.096	1.029	0.968	0.934	0.977	1.003	1.061	0.229311
Q08117	TLE family member 5 OS=Homo sapiens OX=9606 GN=TLE5 PE=1 SV=4	TLE5	22	6	1	1	1	1.007	1.02	0.962	1.025	0.994	0.997	0.991	0.673213
P29401	Transketolase OS=Homo sapiens OX=9606 GN=TKT PE=1 SV=3	TKT	67.8	30	17	53	17	0.59	0.898	1.163	1.12	1.072	1.179	0.786	0.237255
P60174	Triosephosphate isomerase OS=Homo sapiens OX=9606 GN=TPI1 PE=1 SV=4	TPI1	26.7	59	12	43	12	0.741	0.916	1.156	1.02	1.1	1.14	0.863	0.286448
P62995	Transformer-2 protein homolog beta OS=Homo sapiens OX=9606 GN=TRA2B PE=1 SV=1	TRA2B	33.6	8	2	8	2	1.17	1.087	0.954	0.887	0.94	0.954	1.155	0.0916187
O14787	Transportin-2 OS=Homo sapiens OX=9606 GN=TNPO2 PE=1 SV=3	TNPO2	101.3	5	4	11	2	0.974	1.01	1.027	1.038	0.956	1.012	1.002	0.948009
Q13641	Trophoblast glycoprotein OS=Homo sapiens OX=9606 GN=TPBG PE=1 SV=1	TPBG	46	6	3	3	3	0.971	1.054	0.943	0.905	0.911	1.182	0.99	0.974214
Q96GJ1	tRNA (uracil(54)-C(5))-methyltransferase homolog OS=Homo sapiens OX=9606 GN=TRMT2B PE=1 SV=1	TRMT2B	56.4	2	1	1	1	1.064	1.152	0.957	0.923	0.968	0.936	1.122	0.112128
Q9UPQ9	Trinucleotide repeat-containing gene 6B protein OS=Homo sapiens OX=9606 GN=TNRC6B PE=1 SV=4	TNRC6B	193.9	0	1	4	1	0.979	0.924	0.965	1.117	0.92	1.108	0.912	0.248963
Q15633	RISC-loading complex subunit TARBP2 OS=Homo sapiens OX=9606 GN=TARBP2 PE=1 SV=3	TARBP2	39	7	2	2	2	0.926	0.96	0.88	1.03	1.03	1.179	0.854	0.0387721
Q96E39	RNA binding motif protein, X-linked-like-1 OS=Homo sapiens OX=9606 GN=RBMXL1 PE=1 SV=1	RBMXL1	42.1	28	13	47	2	1.092	0.988	0.95	0.966	0.889	1.117	1.02	0.792569
P28702	Retinoic acid receptor RXR-beta OS=Homo sapiens OX=9606 GN=RXRB PE=1 SV=2	RXRB	56.9	8	2	2	2	1.03	0.92	1.031	1.052	1.018	0.956	0.985	0.756923
P41440	Reduced folate transporter OS=Homo sapiens OX=9606 GN=SLC19A1 PE=1 SV=3	SLC19A1	64.8	7	2	4	2	0.867	1.08	0.782	0.908	1.246	1.11	0.836	0.246891
Q9UBE0	SUMO-activating enzyme subunit 1 OS=Homo sapiens OX=9606 GN=SAE1 PE=1 SV=1	SAE1	38.4	12	4	7	4	0.813	1.022	1.198	1.126	0.912	0.936	1.02	0.933176
Q15047	Histone-lysine N-methyltransferase SETDB1 OS=Homo sapiens OX=9606 GN=SETDB1 PE=1 SV=1	SETDB1	143.1	7	8	12	8	1.03	0.979	1.08	0.928	1.002	0.976	1.063	0.168489
Q9NVU7	Protein SDA1 homolog OS=Homo sapiens OX=9606 GN=SDAD1 PE=1 SV=3	SDAD1	79.8	6	4	7	4	1.03	1.037	1.043	0.878	0.932	1.029	1.095	0.114776
Q96DD7	Protein shisa-4 OS=Homo sapiens OX=9606 GN=SHISA4 PE=1 SV=3	SHISA4	21.5	15	1	1	1
Q9Y371	Endophilin-B1 OS=Homo sapiens OX=9606 GN=SH3GLB1 PE=1 SV=1	SH3GLB1	40.8	12	5	12	4	1.036	0.981	0.99	1.059	0.926	1.001	1.007	0.855576
Q96QD8	Sodium-coupled neutral amino acid transporter 2 OS=Homo sapiens OX=9606 GN=SLC38A2 PE=1 SV=2	SLC38A2	56	15	4	9	4	0.902	0.913	0.843	1.128	1.152	1.076	0.792	0.00187568
O95391	Pre-mRNA-splicing factor SLU7 OS=Homo sapiens OX=9606 GN=SLU7 PE=1 SV=2	SLU7	68.3	12	6	10	6	1.042	0.992	0.958	0.958	0.943	1.11	0.994	0.945312
P78362	SRSF protein kinase 2 OS=Homo sapiens OX=9606 GN=SRPK2 PE=1 SV=3	SRPK2	77.5	5	2	3	1	0.894	0.921	1.102	1.08	0.916	1.12	0.936	0.500316
Q14157	Ubiquitin-associated protein 2-like OS=Homo sapiens OX=9606 GN=UBAP2L PE=1 SV=2	UBAP2L	114.5	9	5	7	5	0.892	0.877	1.062	1.155	0.96	1.094	0.882	0.199519
Q9UHD9	Ubiquilin-2 OS=Homo sapiens OX=9606 GN=UBQLN2 PE=1 SV=2	UBQLN2	65.7	12	5	11	3	0.896	0.928	1.057	1.155	1.037	1.062	0.885	0.109034
Q8IYB3	Serine/arginine repetitive matrix protein 1 OS=Homo sapiens OX=9606 GN=SRRM1 PE=1 SV=2	SRRM1	102.3	7	6	13	6	0.977	1.021	1.053	0.993	0.946	0.943	1.059	0.10709
Q8TCJ2	Dolichyl-diphosphooligosaccharide--protein glycosyltransferase subunit STT3B OS=Homo sapiens OX=9606 GN=STT3B PE=1 SV=1	STT3B	93.6	12	11	20	10	1.011	1	0.988	0.988	1.018	0.97	1.008	0.640404
Q9P2W9	Syntaxin-18 OS=Homo sapiens OX=9606 GN=STX18 PE=1 SV=1	STX18	38.7	18	6	6	6	1.075	1.003	0.973	0.938	0.983	0.995	1.046	0.265394
Q9NSE4	Isoleucine--tRNA ligase, mitochondrial OS=Homo sapiens OX=9606 GN=IARS2 PE=1 SV=2	IARS2	113.7	21	17	40	17	1.03	1	0.992	0.981	1.064	0.929	1.016	0.692762
Q15542	Transcription initiation factor TFIID subunit 5 OS=Homo sapiens OX=9606 GN=TAF5 PE=1 SV=3	TAF5	86.8	3	2	2	2	1.107	0.976	0.935	1.048	1.011	0.915	1.015	0.842976
Q99426	Tubulin-folding cofactor B OS=Homo sapiens OX=9606 GN=TBCB PE=1 SV=2	TBCB	27.3	15	4	9	4	0.924	0.988	0.984	1.063	1.007	1.048	0.929	0.0520753
Q9BRJ7	Tudor-interacting repair regulator protein OS=Homo sapiens OX=9606 GN=NUDT16L1 PE=1 SV=1	NUDT16L1	23.3	17	3	4	3	1.006	0.985	1.089	0.978	0.983	1	1.04	0.285836
O15321	Transmembrane 9 superfamily member 1 OS=Homo sapiens OX=9606 GN=TM9SF1 PE=2 SV=2	TM9SF1	68.8	7	4	4	4	0.99	1.036	0.938	1.038	0.996	0.966	0.988	0.74313
P11387	DNA topoisomerase 1 OS=Homo sapiens OX=9606 GN=TOP1 PE=1 SV=2	TOP1	90.7	15	12	26	12	1.094	1.108	1.138	0.863	0.901	0.918	1.245	0.000533861
Q14669	E3 ubiquitin-protein ligase TRIP12 OS=Homo sapiens OX=9606 GN=TRIP12 PE=1 SV=1	TRIP12	220.3	11	18	27	18	0.995	1.033	0.947	1.001	0.981	1.121	0.959	0.445812
O14668	Transmembrane gamma-carboxyglutamic acid protein 1 OS=Homo sapiens OX=9606 GN=PRRG1 PE=1 SV=1	PRRG1	24.9	10	1	3	1	1.099	1.041	1.029	0.904	0.97	0.961	1.118	0.02056
Q9UGR2	Zinc finger CCCH domain-containing protein 7B OS=Homo sapiens OX=9606 GN=ZC3H7B PE=1 SV=2	ZC3H7B	109.8	7	5	8	5	0.958	0.976	0.964	1.055	1	1.034	0.938	0.0183832
Q9NQC3	Reticulon-4 OS=Homo sapiens OX=9606 GN=RTN4 PE=1 SV=2	RTN4	129.9	8	7	29	7	0.971	0.974	0.89	1.051	1.093	1.012	0.898	0.043676
Q6P1M0	Long-chain fatty acid transport protein 4 OS=Homo sapiens OX=9606 GN=SLC27A4 PE=1 SV=1	SLC27A4	72	23	12	18	11	1.019	1.006	0.968	0.988	0.997	0.968	1.014	0.494979
O43760	Synaptogyrin-2 OS=Homo sapiens OX=9606 GN=SYNGR2 PE=1 SV=1	SYNGR2	24.8	8	2	6	2	0.971	0.925	0.982	0.986	1.082	1.06	0.92	0.0693982
Q6P1X5	Transcription initiation factor TFIID subunit 2 OS=Homo sapiens OX=9606 GN=TAF2 PE=1 SV=3	TAF2	136.9	3	3	3	3	1.027	1.07	1.006	0.974	0.847	0.81	1.179	0.045352
Q92734	Protein TFG OS=Homo sapiens OX=9606 GN=TFG PE=1 SV=2	TFG	43.4	23	7	19	7	0.943	1.003	1.045	1.034	0.988	1.002	0.989	0.739319
Q9BWD1	Acetyl-CoA acetyltransferase, cytosolic OS=Homo sapiens OX=9606 GN=ACAT2 PE=1 SV=2	ACAT2	41.3	9	2	3	2	0.607	0.774	0.973	1.198	1.277	1.141	0.651	0.0332707
Q8WUA4	General transcription factor 3C polypeptide 2 OS=Homo sapiens OX=9606 GN=GTF3C2 PE=1 SV=2	GTF3C2	100.6	5	4	8	4	1.034	1.07	1.028	0.964	0.936	0.993	1.083	0.0197793
Q9NWX6	Probable tRNA(His) guanylyltransferase OS=Homo sapiens OX=9606 GN=THG1L PE=1 SV=2	THG1L	34.8	6	1	1	1	0.97	0.863	1.046	1.149	0.94	1.052	0.917	0.342201
Q63HR2	Tensin-2 OS=Homo sapiens OX=9606 GN=TNS2 PE=1 SV=2	TNS2	152.5	8	8	14	7	1.103	1.031	0.949	0.958	0.971	0.98	1.06	0.270078
Q15629	Translocating chain-associated membrane protein 1 OS=Homo sapiens OX=9606 GN=TRAM1 PE=1 SV=3	TRAM1	43	4	1	1	1	0.741	0.734	1.224	1.282	0.859	1.221	0.803	0.328608
Q96K76	Ubiquitin carboxyl-terminal hydrolase 47 OS=Homo sapiens OX=9606 GN=USP47 PE=1 SV=3	USP47	157.2	9	9	13	9	0.964	0.978	0.986	1.059	0.91	1.098	0.955	0.497366
Q9NVA1	Ubiquinol-cytochrome-c reductase complex assembly factor 1 OS=Homo sapiens OX=9606 GN=UQCC1 PE=1 SV=3	UQCC1	34.6	16	4	7	4	1.154	1.064	0.952	0.918	1.004	0.89	1.127	0.150298
O15391	Transcription factor YY2 OS=Homo sapiens OX=9606 GN=YY2 PE=2 SV=1	YY2	41.3	6	2	2	2	0.92	0.97	1.113	1.015	0.997	1.012	0.993	0.866757
Q93008	Probable ubiquitin carboxyl-terminal hydrolase FAF-X OS=Homo sapiens OX=9606 GN=USP9X PE=1 SV=4	USP9X	290.3	8	16	32	16	0.974	1.023	1.055	0.973	0.946	1.004	1.044	0.211766
A4D1P6	WD repeat-containing protein 91 OS=Homo sapiens OX=9606 GN=WDR91 PE=1 SV=2	WDR91	83.3	6	4	4	4	0.974	1.027	0.902	1.016	0.953	1.014	0.973	0.549537
Q709C8	Vacuolar protein sorting-associated protein 13C OS=Homo sapiens OX=9606 GN=VPS13C PE=1 SV=1	VPS13C	422.1	10	33	57	32	1.082	1.054	1.013	0.939	0.96	0.951	1.105	0.00791003
Q6RFH5	WD repeat-containing protein 74 OS=Homo sapiens OX=9606 GN=WDR74 PE=1 SV=1	WDR74	42.4	21	6	22	6	1.049	1.055	0.961	0.927	1.001	0.982	1.053	0.246757
Q99986	Serine/threonine-protein kinase VRK1 OS=Homo sapiens OX=9606 GN=VRK1 PE=1 SV=1	VRK1	45.4	16	6	7	6	1.1	1.084	1.17	0.813	0.996	0.868	1.253	0.0236374
Q96QK1	Vacuolar protein sorting-associated protein 35 OS=Homo sapiens OX=9606 GN=VPS35 PE=1 SV=2	VPS35	91.6	12	8	20	8	0.795	0.95	1.158	1.078	1.01	1.064	0.921	0.44395
O15498	Synaptobrevin homolog YKT6 OS=Homo sapiens OX=9606 GN=YKT6 PE=1 SV=1	YKT6	22.4	27	6	11	6	1.144	1.04	0.899	1.046	0.94	0.926	1.059	0.538392
Q9UQR1	Zinc finger protein 148 OS=Homo sapiens OX=9606 GN=ZNF148 PE=1 SV=2	ZNF148	88.9	11	4	7	4	0.988	1.007	1.043	1.016	0.967	0.976	1.027	0.296596
A8MT65	Zinc finger protein 891 OS=Homo sapiens OX=9606 GN=ZNF891 PE=2 SV=2	ZNF891	63.6	4	2	2	1	0.928	0.93	0.938	1.04	1.131	1.04	0.871	0.00811163
Q92609	TBC1 domain family member 5 OS=Homo sapiens OX=9606 GN=TBC1D5 PE=1 SV=1	TBC1D5	88.9	13	8	15	8	1.109	1.041	0.96	1.056	0.831	0.949	1.097	0.3043
P17152	Transmembrane protein 11, mitochondrial OS=Homo sapiens OX=9606 GN=TMEM11 PE=1 SV=1	TMEM11	21.5	8	2	5	2	1.027	0.99	1.007	1.05	1.045	0.886	1.014	0.776407
O95857	Tetraspanin-13 OS=Homo sapiens OX=9606 GN=TSPAN13 PE=2 SV=1	TSPAN13	22.1	10	1	2	1	0.945	0.912	0.928	1.174	1.012	1.037	0.864	0.037742
Q16881	Thioredoxin reductase 1, cytoplasmic OS=Homo sapiens OX=9606 GN=TXNRD1 PE=1 SV=3	TXNRD1	70.9	24	12	35	12	0.764	0.889	0.967	1.128	1.106	1.092	0.788	0.0250085
Q8N806	Putative E3 ubiquitin-protein ligase UBR7 OS=Homo sapiens OX=9606 GN=UBR7 PE=1 SV=2	UBR7	48	8	3	4	3	0.869	0.903	1.046	1.066	0.973	1.08	0.903	0.187808
P15374	Ubiquitin carboxyl-terminal hydrolase isozyme L3 OS=Homo sapiens OX=9606 GN=UCHL3 PE=1 SV=1	UCHL3	26.2	22	3	3	3	0.915	1.023	0.957	0.988	1.048	1.134	0.913	0.154284
Q08AM6	Protein VAC14 homolog OS=Homo sapiens OX=9606 GN=VAC14 PE=1 SV=1	VAC14	87.9	9	6	10	6	1.042	1.017	1.024	0.986	0.928	0.995	1.06	0.0640205
Q5THJ4	Vacuolar protein sorting-associated protein 13D OS=Homo sapiens OX=9606 GN=VPS13D PE=1 SV=2	VPS13D	491.6	1	2	2	2	0.914	1.022	1.011	0.995	1.138	0.932	0.962	0.618568
O43257	Zinc finger HIT domain-containing protein 1 OS=Homo sapiens OX=9606 GN=ZNHIT1 PE=1 SV=1	ZNHIT1	17.5	6	1	1	1	0.942	1.139	1.209	0.943	0.902	0.904	1.197	0.085233
O95218	Zinc finger Ran-binding domain-containing protein 2 OS=Homo sapiens OX=9606 GN=ZRANB2 PE=1 SV=2	ZRANB2	37.4	8	3	4	3	0.789	0.865	1.121	1.067	1.061	1.13	0.852	0.184718
Q5T0B9	Zinc finger protein 362 OS=Homo sapiens OX=9606 GN=ZNF362 PE=1 SV=1	ZNF362	45.8	6	3	4	1	1.185	1.004	1.083	0.845	1.04	0.842	1.2	0.0943697
O60701	UDP-glucose 6-dehydrogenase OS=Homo sapiens OX=9606 GN=UGDH PE=1 SV=1	UGDH	55	31	11	19	11	0.874	0.909	0.992	1.051	1.062	1.078	0.87	0.0208811
Q9NYU2	UDP-glucose:glycoprotein glucosyltransferase 1 OS=Homo sapiens OX=9606 GN=UGGT1 PE=1 SV=3	UGGT1	177.1	29	33	94	31	0.965	0.975	0.948	1.045	1.08	0.981	0.93	0.0702554
Q9Y5J1	U3 small nucleolar RNA-associated protein 18 homolog OS=Homo sapiens OX=9606 GN=UTP18 PE=1 SV=3	UTP18	62	6	3	3	3	1.037	0.953	0.893	0.999	0.968	1.127	0.932	0.32951
Q9Y6W5	Wiskott-Aldrich syndrome protein family member 2 OS=Homo sapiens OX=9606 GN=WASF2 PE=1 SV=3	WASF2	54.3	15	7	11	7	1.105	1.054	1.082	0.9	0.918	0.902	1.192	0.000310702
P04004	Vitronectin OS=Homo sapiens OX=9606 GN=VTN PE=1 SV=1	VTN	54.3	10	3	4	1	1.441	1.198	0.924	0.726	0.872	0.697	1.553	0.0427661
P49750	YLP motif-containing protein 1 OS=Homo sapiens OX=9606 GN=YLPM1 PE=1 SV=4	YLPM1	241.5	12	16	28	16	1.02	1.026	0.997	0.946	0.95	1.066	1.027	0.517057
O75558	Syntaxin-11 OS=Homo sapiens OX=9606 GN=STX11 PE=1 SV=1	STX11	33.2	6	2	4	2	0.93	0.998	0.97	1	1.079	1.032	0.932	0.078247
Q08170	Serine/arginine-rich splicing factor 4 OS=Homo sapiens OX=9606 GN=SRSF4 PE=1 SV=2	SRSF4	56.6	12	6	12	3	0.976	0.963	1.055	0.987	1.036	1.016	0.985	0.650088
Q9BXJ8	Ion channel TACAN OS=Homo sapiens OX=9606 GN=TMEM120A PE=1 SV=1	TMEM120A	40.6	6	2	4	2	0.928	0.96	0.944	1.026	1.088	1.062	0.892	0.00431786
Q8IWA0	WD repeat-containing protein 75 OS=Homo sapiens OX=9606 GN=WDR75 PE=1 SV=1	WDR75	94.4	16	11	19	11	1.006	0.985	0.945	1.002	0.966	1.049	0.973	0.420744
Q8WUN7	Ubiquitin domain-containing protein 2 OS=Homo sapiens OX=9606 GN=UBTD2 PE=1 SV=2	UBTD2	26.2	10	2	5	2	1.013	1.056	1.022	1.006	1.029	0.882	1.06	0.293443
Q9UPT8	Zinc finger CCCH domain-containing protein 4 OS=Homo sapiens OX=9606 GN=ZC3H4 PE=1 SV=3	ZC3H4	140.2	8	7	10	7	0.907	1.035	1.025	1.069	0.864	1.037	0.999	0.985399
Q9P1Q0	Vacuolar protein sorting-associated protein 54 OS=Homo sapiens OX=9606 GN=VPS54 PE=1 SV=2	VPS54	110.5	1	1	1	1	1.065	1.08	0.99	0.934	0.871	1.069	1.091	0.244409
Q96K62	Zinc finger and BTB domain-containing protein 45 OS=Homo sapiens OX=9606 GN=ZBTB45 PE=1 SV=1	ZBTB45	54	5	2	6	2	1.068	1.05	1.103	0.916	0.968	0.909	1.153	0.00432933
O43264	Centromere/kinetochore protein zw10 homolog OS=Homo sapiens OX=9606 GN=ZW10 PE=1 SV=3	ZW10	88.8	24	13	24	13	0.982	0.984	0.952	1.03	1.041	1.015	0.946	0.0124393
P47985	Cytochrome b-c1 complex subunit Rieske, mitochondrial OS=Homo sapiens OX=9606 GN=UQCRFS1 PE=1 SV=2	UQCRFS1	29.6	31	7	19	7	1.145	1.071	0.95	0.902	0.962	0.899	1.146	0.0857427
O00534	von Willebrand factor A domain-containing protein 5A OS=Homo sapiens OX=9606 GN=VWA5A PE=1 SV=2	VWA5A	86.4	5	4	8	4	1.106	1.042	1.076	0.902	0.964	0.904	1.164	0.00543615
Q9UEU0	Vesicle transport through interaction with t-SNAREs homolog 1B OS=Homo sapiens OX=9606 GN=VTI1B PE=1 SV=3	VTI1B	26.7	34	7	14	7	0.961	0.994	1.029	0.979	1.031	0.948	1.009	0.789642
Q13564	NEDD8-activating enzyme E1 regulatory subunit OS=Homo sapiens OX=9606 GN=NAE1 PE=1 SV=1	NAE1	60.2	15	5	10	5	0.914	0.995	0.97	0.966	1.076	1.026	0.938	0.189755
Q8NEZ3	WD repeat-containing protein 19 OS=Homo sapiens OX=9606 GN=WDR19 PE=1 SV=2	WDR19	151.5	5	5	9	5	1.092	0.984	1.05	0.946	1.054	0.946	1.061	0.27393
Q9H0M0	NEDD4-like E3 ubiquitin-protein ligase WWP1 OS=Homo sapiens OX=9606 GN=WWP1 PE=1 SV=1	WWP1	105.1	1	1	1	1	1.096	1.023	0.946	0.901	1.016	1.013	1.046	0.48362
Q9H6D3	XK-related protein 8 OS=Homo sapiens OX=9606 GN=XKR8 PE=1 SV=1	XKR8	44.6	4	1	1	1
Q9C0B5	Palmitoyltransferase ZDHHC5 OS=Homo sapiens OX=9606 GN=ZDHHC5 PE=1 SV=2	ZDHHC5	77.5	3	2	3	1	0.901	1.033	1.033	0.97	1.037	1.047	0.972	0.587173
Q16718	NADH dehydrogenase [ubiquinone] 1 alpha subcomplex subunit 5 OS=Homo sapiens OX=9606 GN=NDUFA5 PE=1 SV=3	NDUFA5	13.5	43	4	9	4	1.038	0.94	0.876	0.984	1.144	0.988	0.916	0.277278
Q8N130	Sodium-dependent phosphate transport protein 2C OS=Homo sapiens OX=9606 GN=SLC34A3 PE=1 SV=2	SLC34A3	63.5	1	1	1	1	1.453	1.048	0.762	0.851	0.897	0.938	1.215	0.441255
Q15155	Nodal modulator 1 OS=Homo sapiens OX=9606 GN=NOMO1 PE=1 SV=5	NOMO1	134.2	19	17	44	1	0.992	0.962	0.923	1.01	1.077	1.039	0.92	0.0410587
Q6DKJ4	Nucleoredoxin OS=Homo sapiens OX=9606 GN=NXN PE=1 SV=2	NXN	48.4	6	2	2	2	0.828	0.948	1.058	1.054	1.086	1.055	0.887	0.156134
Q9UKX7	Nuclear pore complex protein Nup50 OS=Homo sapiens OX=9606 GN=NUP50 PE=1 SV=2	NUP50	50.1	13	5	6	5	0.957	1.02	0.995	1.097	0.887	1.046	0.981	0.827303
Q9H0J9	Protein mono-ADP-ribosyltransferase PARP12 OS=Homo sapiens OX=9606 GN=PARP12 PE=1 SV=1	PARP12	79	2	2	5	2	1.034	1.015	0.975	0.946	0.966	1.07	1.014	0.735459
P53609	Geranylgeranyl transferase type-1 subunit beta OS=Homo sapiens OX=9606 GN=PGGT1B PE=1 SV=2	PGGT1B	42.3	6	1	1	1	0.895	1.045	0.89	0.866	1.212	1.094	0.892	0.394588
Q9Y4D7	Plexin-D1 OS=Homo sapiens OX=9606 GN=PLXND1 PE=1 SV=3	PLXND1	211.9	16	23	53	23	1.029	0.946	0.969	1.001	1.06	0.957	0.975	0.56024
O00743	Serine/threonine-protein phosphatase 6 catalytic subunit OS=Homo sapiens OX=9606 GN=PPP6C PE=1 SV=1	PPP6C	35.1	5	2	6	2	0.87	0.965	1.022	1.106	1.024	1.036	0.902	0.119717
Q16401	26S proteasome non-ATPase regulatory subunit 5 OS=Homo sapiens OX=9606 GN=PSMD5 PE=1 SV=3	PSMD5	56.2	21	8	20	8	1.043	1.012	1.045	0.978	0.953	0.946	1.078	0.00672382
Q6GMV3	Putative peptidyl-tRNA hydrolase PTRHD1 OS=Homo sapiens OX=9606 GN=PTRHD1 PE=1 SV=1	PTRHD1	15.8	12	2	3	2	0.855	0.913	1.094	1.061	1.039	1.07	0.903	0.220536
Q13464	Rho-associated protein kinase 1 OS=Homo sapiens OX=9606 GN=ROCK1 PE=1 SV=1	ROCK1	158.1	18	23	35	18	1	1.03	1.076	0.97	0.941	1.012	1.063	0.112652
O15235	28S ribosomal protein S12, mitochondrial OS=Homo sapiens OX=9606 GN=MRPS12 PE=1 SV=1	MRPS12	15.2	24	2	5	2	1.043	1.074	1.003	0.868	1.017	1.001	1.081	0.213185
P82673	28S ribosomal protein S35, mitochondrial OS=Homo sapiens OX=9606 GN=MRPS35 PE=1 SV=1	MRPS35	36.8	12	4	7	4	1.084	0.97	0.96	1.036	1.01	0.991	0.992	0.837412
Q8TBP6	Solute carrier family 25 member 40 OS=Homo sapiens OX=9606 GN=SLC25A40 PE=1 SV=1	SLC25A40	38.1	3	1	2	1	1.062	0.989	0.968	1.06	0.946	0.977	1.012	0.792433
O43865	S-adenosylhomocysteine hydrolase-like protein 1 OS=Homo sapiens OX=9606 GN=AHCYL1 PE=1 SV=2	AHCYL1	58.9	5	3	6	2	0.886	0.877	1.014	1.053	1.045	1.153	0.854	0.0481434
Q9UBT2	SUMO-activating enzyme subunit 2 OS=Homo sapiens OX=9606 GN=UBA2 PE=1 SV=2	UBA2	71.2	20	10	14	10	0.798	1.012	1.181	1.029	0.978	1.092	0.965	0.710253
Q92791	Endoplasmic reticulum protein SC65 OS=Homo sapiens OX=9606 GN=P3H4 PE=1 SV=1	P3H4	50.3	4	2	3	2	0.992	0.968	0.842	1.09	1.074	1.024	0.879	0.0733968
Q2TAY7	WD40 repeat-containing protein SMU1 OS=Homo sapiens OX=9606 GN=SMU1 PE=1 SV=2	SMU1	57.5	20	11	24	11	1.086	1.024	0.974	0.915	0.976	1.015	1.061	0.245232
Q92959	Solute carrier organic anion transporter family member 2A1 OS=Homo sapiens OX=9606 GN=SLCO2A1 PE=1 SV=2	SLCO2A1	70	5	3	5	3	0.849	1.032	1.066	0.954	0.981	1.062	0.983	0.803652
O00339	Matrilin-2 OS=Homo sapiens OX=9606 GN=MATN2 PE=1 SV=4	MATN2	106.8	13	9	17	9	0.961	1.024	1.049	0.954	0.971	1.027	1.028	0.471961
Q9UHA4	Ragulator complex protein LAMTOR3 OS=Homo sapiens OX=9606 GN=LAMTOR3 PE=1 SV=1	LAMTOR3	13.6	31	2	5	2	1.035	1.008	0.9	0.995	1.034	0.962	0.984	0.731295
Q7L5Y9	E3 ubiquitin-protein transferase MAEA OS=Homo sapiens OX=9606 GN=MAEA PE=1 SV=1	MAEA	45.3	2	1	1	1	1.006	0.966	1.023	0.984	1.038	0.992	0.994	0.803198
P33908	Mannosyl-oligosaccharide 1,2-alpha-mannosidase IA OS=Homo sapiens OX=9606 GN=MAN1A1 PE=1 SV=3	MAN1A1	72.9	2	1	2	1	0.956	0.899	0.978	1.186	1.027	0.964	0.892	0.168021
Q9UKM7	Endoplasmic reticulum mannosyl-oligosaccharide 1,2-alpha-mannosidase OS=Homo sapiens OX=9606 GN=MAN1B1 PE=1 SV=2	MAN1B1	79.5	7	4	10	4	1.03	0.964	0.896	1.036	1.084	1.004	0.925	0.161071
Q96N66	Lysophospholipid acyltransferase 7 OS=Homo sapiens OX=9606 GN=MBOAT7 PE=1 SV=2	MBOAT7	52.7	13	5	31	5	0.98	0.966	0.974	1.07	1.002	1.024	0.943	0.0422135
Q9BV79	Enoyl-[acyl-carrier-protein] reductase, mitochondrial OS=Homo sapiens OX=9606 GN=MECR PE=1 SV=2	MECR	40.4	10	4	9	4	1.053	1.01	0.929	0.995	1.062	0.935	1	0.999931
Q6WCQ1	Myosin phosphatase Rho-interacting protein OS=Homo sapiens OX=9606 GN=MPRIP PE=1 SV=3	MPRIP	116.5	24	18	31	18	1.136	1.045	0.975	0.896	0.971	0.986	1.106	0.133902
Q7Z6M4	Transcription termination factor 4, mitochondrial OS=Homo sapiens OX=9606 GN=MTERF4 PE=1 SV=3	MTERF4	43.9	10	4	6	4	0.955	0.989	0.984	1.038	1.034	1.012	0.949	0.0181756
P53602	Diphosphomevalonate decarboxylase OS=Homo sapiens OX=9606 GN=MVD PE=1 SV=1	MVD	43.4	2	1	1	1	0.741	0.904	1.02	1.283	1.044	1.043	0.791	0.10872
Q15746	Myosin light chain kinase, smooth muscle OS=Homo sapiens OX=9606 GN=MYLK PE=1 SV=4	MYLK	210.6	1	2	2	2	1.068	0.996	0.97	0.93	1.048	0.986	1.024	0.62529
Q8IVD9	NudC domain-containing protein 3 OS=Homo sapiens OX=9606 GN=NUDCD3 PE=1 SV=3	NUDCD3	40.8	8	3	4	3	1.107	0.858	0.985	0.966	1.007	1.178	0.936	0.517041
Q8NFH4	Nucleoporin Nup37 OS=Homo sapiens OX=9606 GN=NUP37 PE=1 SV=1	NUP37	36.7	9	3	8	3	1.048	1.06	0.949	0.974	0.948	1.02	1.039	0.412417
Q96HS1	Serine/threonine-protein phosphatase PGAM5, mitochondrial OS=Homo sapiens OX=9606 GN=PGAM5 PE=1 SV=2	PGAM5	32	13	5	12	5	1.081	1.005	0.887	0.979	1.105	0.96	0.977	0.748439
O43164	E3 ubiquitin-protein ligase Praja-2 OS=Homo sapiens OX=9606 GN=PJA2 PE=1 SV=4	PJA2	78.2	3	1	1	1	0.887	0.799	0.946	1.248	1.103	1.027	0.779	0.0298003
O15355	Protein phosphatase 1G OS=Homo sapiens OX=9606 GN=PPM1G PE=1 SV=1	PPM1G	59.2	27	11	22	11	0.846	0.965	1.074	1.07	0.967	1.116	0.915	0.320818
O43242	26S proteasome non-ATPase regulatory subunit 3 OS=Homo sapiens OX=9606 GN=PSMD3 PE=1 SV=2	PSMD3	60.9	27	13	35	13	0.911	1.027	1.081	1.024	0.967	1.022	1.002	0.997202
Q9Y3E5	Peptidyl-tRNA hydrolase 2, mitochondrial OS=Homo sapiens OX=9606 GN=PTRH2 PE=1 SV=1	PTRH2	19.2	31	4	15	4	0.982	0.978	0.98	1.013	1.084	0.987	0.953	0.167897
Q9H3S7	Tyrosine-protein phosphatase non-receptor type 23 OS=Homo sapiens OX=9606 GN=PTPN23 PE=1 SV=1	PTPN23	178.9	8	13	25	13	1.073	1.025	0.993	0.945	0.96	1.031	1.053	0.213787
Q96QR8	Transcriptional activator protein Pur-beta OS=Homo sapiens OX=9606 GN=PURB PE=1 SV=3	PURB	33.2	17	3	5	3	0.8	1.159	1.04	1.001	1.023	1.094	0.962	0.681774
Q9H871	E3 ubiquitin-protein transferase RMND5A OS=Homo sapiens OX=9606 GN=RMND5A PE=1 SV=1	RMND5A	44	6	2	4	2	1.038	1	0.982	1.011	0.997	0.976	1.012	0.572528
P10619	Lysosomal protective protein OS=Homo sapiens OX=9606 GN=CTSA PE=1 SV=2	CTSA	54.4	15	7	19	7	0.986	1.024	1.054	0.999	1.098	0.907	1.02	0.720522
Q9NY27	Serine/threonine-protein phosphatase 4 regulatory subunit 2 OS=Homo sapiens OX=9606 GN=PPP4R2 PE=1 SV=3	PPP4R2	46.9	18	4	7	4	0.961	0.989	1	0.979	1.043	1.027	0.968	0.217908
Q9UNM6	26S proteasome non-ATPase regulatory subunit 13 OS=Homo sapiens OX=9606 GN=PSMD13 PE=1 SV=2	PSMD13	42.9	39	13	30	13	0.966	1.022	1.016	1.049	0.936	1.013	1.002	0.944843
P20337	Ras-related protein Rab-3B OS=Homo sapiens OX=9606 GN=RAB3B PE=1 SV=2	RAB3B	24.7	16	3	10	1	0.824	0.806	0.862	1.156	1.213	1.144	0.709	0.000212395
Q13637	Ras-related protein Rab-32 OS=Homo sapiens OX=9606 GN=RAB32 PE=1 SV=3	RAB32	25	18	4	11	3	0.966	0.945	1.024	1.054	1.07	0.936	0.959	0.451527
Q9H1K0	Rabenosyn-5 OS=Homo sapiens OX=9606 GN=RBSN PE=1 SV=2	RBSN	88.8	1	1	1	1	1.027	0.98	1.053	1.085	0.959	0.909	1.036	0.538672
Q13017	Rho GTPase-activating protein 5 OS=Homo sapiens OX=9606 GN=ARHGAP5 PE=1 SV=2	ARHGAP5	172.4	2	1	1	1	1.326	0.743	1.03	0.896	1.236	0.739	1.079	0.765954
Q52LD8	Raftlin-2 OS=Homo sapiens OX=9606 GN=RFTN2 PE=1 SV=3	RFTN2	55.9	8	2	3	2	1.119	0.946	0.991	0.856	1.14	0.94	1.041	0.671987
P83881	60S ribosomal protein L36a OS=Homo sapiens OX=9606 GN=RPL36A PE=1 SV=2	RPL36A	12.4	28	3	5	1	1.156	0.965	1.083	0.899	0.938	0.964	1.144	0.079841
Q96GF1	E3 ubiquitin-protein ligase RNF185 OS=Homo sapiens OX=9606 GN=RNF185 PE=1 SV=1	RNF185	20.4	16	3	4	3	1.048	1.019	0.913	1.094	1.044	0.966	0.96	0.499492
O94763	Unconventional prefoldin RPB5 interactor 1 OS=Homo sapiens OX=9606 GN=URI1 PE=1 SV=3	URI1	59.8	4	1	2	1	1.079	0.94	1.073	1.108	0.95	0.862	1.059	0.519154
Q96K19	E3 ubiquitin-protein ligase RNF170 OS=Homo sapiens OX=9606 GN=RNF170 PE=1 SV=2	RNF170	29.8	10	2	2	2	1.036	1.028	0.947	0.968	1.01	1.013	1.007	0.860151
O43166	Signal-induced proliferation-associated 1-like protein 1 OS=Homo sapiens OX=9606 GN=SIPA1L1 PE=1 SV=4	SIPA1L1	199.9	2	3	4	2	0.983	1.098	0.9	0.99	1.123	1.02	0.951	0.495973
P09486	SPARC OS=Homo sapiens OX=9606 GN=SPARC PE=1 SV=1	SPARC	34.6	38	8	27	8	1.046	0.998	0.974	1.011	1.053	0.907	1.016	0.744093
O15270	Serine palmitoyltransferase 2 OS=Homo sapiens OX=9606 GN=SPTLC2 PE=1 SV=1	SPTLC2	62.9	28	12	22	12	1.035	0.996	0.962	0.97	1.034	1.038	0.984	0.62306
Q9NZQ3	NCK-interacting protein with SH3 domain OS=Homo sapiens OX=9606 GN=NCKIPSD PE=1 SV=1	NCKIPSD	78.9	2	1	1	1	1.067	1.059	1.076	0.984	0.892	0.937	1.138	0.0105041
Q9Y6N5	Sulfide:quinone oxidoreductase, mitochondrial OS=Homo sapiens OX=9606 GN=SQOR PE=1 SV=1	SQOR	49.9	40	16	60	16	1.023	1.03	1.057	0.953	1.065	0.889	1.07	0.260066
O00193	Small acidic protein OS=Homo sapiens OX=9606 GN=SMAP PE=1 SV=1	SMAP	20.3	13	3	7	3	0.778	0.97	1.062	1.164	0.84	1.134	0.895	0.481615
A1X283	SH3 and PX domain-containing protein 2B OS=Homo sapiens OX=9606 GN=SH3PXD2B PE=1 SV=3	SH3PXD2B	101.5	11	8	9	8	1.037	1.047	1.055	1.036	0.912	0.977	1.073	0.125073
P22692	Insulin-like growth factor-binding protein 4 OS=Homo sapiens OX=9606 GN=IGFBP4 PE=1 SV=2	IGFBP4	27.9	17	3	8	3	0.989	1.004	0.993	1.006	0.939	1.121	0.974	0.669691
Q9UL03	Integrator complex subunit 6 OS=Homo sapiens OX=9606 GN=INTS6 PE=1 SV=1	INTS6	100.3	11	7	15	7	1.074	1.012	1.014	0.966	0.933	0.99	1.073	0.0536756
P56199	Integrin alpha-1 OS=Homo sapiens OX=9606 GN=ITGA1 PE=1 SV=2	ITGA1	130.8	3	3	3	3	1.258	1.049	0.989	0.986	0.864	0.827	1.231	0.083622
Q8N1F7	Nuclear pore complex protein Nup93 OS=Homo sapiens OX=9606 GN=NUP93 PE=1 SV=2	NUP93	93.4	35	27	77	27	1.06	1.052	1.004	0.946	0.934	1	1.082	0.0429746
Q9UBU9	Nuclear RNA export factor 1 OS=Homo sapiens OX=9606 GN=NXF1 PE=1 SV=1	NXF1	70.1	16	7	9	7	1.026	1.022	1.043	0.974	0.993	0.974	1.051	0.00515217
Q5BKU9	Oxidoreductase-like domain-containing protein 1 OS=Homo sapiens OX=9606 GN=OXLD1 PE=2 SV=1	OXLD1	15.8	10	1	2	1	1.003	1.018	1.011	1.025	0.991	0.963	1.018	0.387853
O15031	Plexin-B2 OS=Homo sapiens OX=9606 GN=PLXNB2 PE=1 SV=3	PLXNB2	205	9	12	23	12	0.923	0.96	0.985	1.054	1.069	0.98	0.924	0.0757843
Q9Y263	Phospholipase A-2-activating protein OS=Homo sapiens OX=9606 GN=PLAA PE=1 SV=2	PLAA	87.1	11	7	20	7	1.024	0.995	1.052	0.969	0.944	1.032	1.043	0.243225
O75817	Ribonuclease P protein subunit p20 OS=Homo sapiens OX=9606 GN=POP7 PE=1 SV=2	POP7	15.6	11	1	2	1	0.991	1.054	1.013	0.929	1.012	1.013	1.035	0.358953
Q9BT73	Proteasome assembly chaperone 3 OS=Homo sapiens OX=9606 GN=PSMG3 PE=1 SV=1	PSMG3	13.1	11	1	2	1	1	1.115	0.815	0.928	1.035	1.098	0.957	0.658882
Q6IQ22	Ras-related protein Rab-12 OS=Homo sapiens OX=9606 GN=RAB12 PE=1 SV=3	RAB12	27.2	18	5	15	4	1.01	0.978	0.91	1.03	1.047	1.018	0.936	0.104778
Q969S9	Ribosome-releasing factor 2, mitochondrial OS=Homo sapiens OX=9606 GN=GFM2 PE=1 SV=1	GFM2	86.5	6	5	8	5	1.062	1.009	0.96	0.981	0.991	0.911	1.051	0.274141
P62304	Small nuclear ribonucleoprotein E OS=Homo sapiens OX=9606 GN=SNRPE PE=1 SV=1	SNRPE	10.8	13	1	5	1	1.04	1.041	1.147	0.894	0.929	0.972	1.155	0.0239035
Q8N697	Solute carrier family 15 member 4 OS=Homo sapiens OX=9606 GN=SLC15A4 PE=1 SV=1	SLC15A4	62	5	2	3	2	1.3	1.29	1.089	0.728	0.975	0.607	1.593	0.0323705
P78382	CMP-sialic acid transporter OS=Homo sapiens OX=9606 GN=SLC35A1 PE=1 SV=1	SLC35A1	36.8	7	2	2	2	0.99	0.997	0.98	1.036	1.03	0.974	0.976	0.303457
Q96K37	Solute carrier family 35 member E1 OS=Homo sapiens OX=9606 GN=SLC35E1 PE=1 SV=2	SLC35E1	44.7	2	1	1	1	1.004	1.015	0.985	0.95	1.071	0.979	1.001	0.948175
Q9H2H9	Sodium-coupled neutral amino acid transporter 1 OS=Homo sapiens OX=9606 GN=SLC38A1 PE=1 SV=1	SLC38A1	54	4	2	2	2	0.894	0.9	0.911	1.247	1.029	1.029	0.818	0.0379698
Q6P4A7	Sideroflexin-4 OS=Homo sapiens OX=9606 GN=SFXN4 PE=1 SV=1	SFXN4	38	9	2	3	2	0.978	0.97	0.946	0.916	1.114	1.08	0.931	0.32831
Q9BT81	Transcription factor SOX-7 OS=Homo sapiens OX=9606 GN=SOX7 PE=1 SV=1	SOX7	42.2	4	1	1	1	1.002	0.95	1.004	1.025	0.981	1.049	0.968	0.285892
Q9H0N0	Ras-related protein Rab-6C OS=Homo sapiens OX=9606 GN=RAB6C PE=1 SV=2	RAB6C	28.3	9	1	1	1	1.005	1.019	0.832	1.071	1.013	1.054	0.91	0.219677
Q6ZS17	Rho family-interacting cell polarization regulator 1 OS=Homo sapiens OX=9606 GN=RIPOR1 PE=1 SV=1	RIPOR1	132.2	7	7	9	7	1.022	1.043	1.031	1.057	0.938	1.015	1.029	0.455407
Q8NC44	Reticulophagy regulator 2 OS=Homo sapiens OX=9606 GN=RETREG2 PE=1 SV=3	RETREG2	57.8	13	4	7	4	0.958	1.092	0.987	0.951	1.075	0.95	1.02	0.738528
Q7LG56	Ribonucleoside-diphosphate reductase subunit M2 B OS=Homo sapiens OX=9606 GN=RRM2B PE=1 SV=1	RRM2B	40.7	14	4	5	3	0.923	1.019	1.011	1.034	0.908	1.023	0.996	0.952171
Q13546	Receptor-interacting serine/threonine-protein kinase 1 OS=Homo sapiens OX=9606 GN=RIPK1 PE=1 SV=3	RIPK1	75.9	8	4	6	4	1.068	1.032	0.946	0.972	0.95	1.026	1.033	0.496197
P30050	60S ribosomal protein L12 OS=Homo sapiens OX=9606 GN=RPL12 PE=1 SV=1	RPL12	17.8	50	6	28	6	0.929	0.972	1.054	1.013	0.984	1.032	0.976	0.547057
P50914	60S ribosomal protein L14 OS=Homo sapiens OX=9606 GN=RPL14 PE=1 SV=4	RPL14	23.4	21	4	15	4	1.157	1.235	1.4	0.639	1.03	0.582	1.685	0.0410803
Q9BWH6	RNA polymerase II-associated protein 1 OS=Homo sapiens OX=9606 GN=RPAP1 PE=1 SV=3	RPAP1	152.7	3	3	3	3	1.085	0.921	0.885	1.034	1.004	1.062	0.933	0.317614
Q5K651	Sterile alpha motif domain-containing protein 9 OS=Homo sapiens OX=9606 GN=SAMD9 PE=1 SV=1	SAMD9	184.2	4	5	8	5	0.982	1.116	1.149	0.99	0.997	0.853	1.143	0.128133
Q15424	Scaffold attachment factor B1 OS=Homo sapiens OX=9606 GN=SAFB PE=1 SV=4	SAFB	102.6	18	16	36	10	1.054	1.021	0.967	0.93	0.97	1.044	1.033	0.473881
Q8TD22	Sideroflexin-5 OS=Homo sapiens OX=9606 GN=SFXN5 PE=1 SV=1	SFXN5	37.1	6	2	5	2	0.979	1.136	0.875	1.006	1.001	1.003	0.993	0.877632
O43765	Small glutamine-rich tetratricopeptide repeat-containing protein alpha OS=Homo sapiens OX=9606 GN=SGTA PE=1 SV=1	SGTA	34	12	4	5	4	0.725	0.971	0.905	1.288	1.05	1.106	0.755	0.0568629
P84101	Small EDRK-rich factor 2 OS=Homo sapiens OX=9606 GN=SERF2 PE=1 SV=1	SERF2	6.9	14	1	1	1	0.719	0.815	0.986	1.39	0.923	1.205	0.716	0.095639
P49903	Selenide, water dikinase 1 OS=Homo sapiens OX=9606 GN=SEPHS1 PE=1 SV=2	SEPHS1	42.9	9	3	5	3	1.012	1.042	1.319	0.916	0.947	1.009	1.174	0.156139
Q7KZF4	Staphylococcal nuclease domain-containing protein 1 OS=Homo sapiens OX=9606 GN=SND1 PE=1 SV=1	SND1	101.9	25	19	75	19	0.96	0.977	1.035	0.997	1.032	1.036	0.97	0.293159
Q12824	SWI/SNF-related matrix-associated actin-dependent regulator of chromatin subfamily B member 1 OS=Homo sapiens OX=9606 GN=SMARCB1 PE=1 SV=2	SMARCB1	44.1	17	4	14	4	1	0.988	0.998	0.994	1.002	1.037	0.985	0.316404
Q96PZ0	Pseudouridylate synthase 7 homolog OS=Homo sapiens OX=9606 GN=PUS7 PE=1 SV=2	PUS7	75	21	10	13	10	0.923	1.051	1.147	0.918	1.004	0.955	1.085	0.31606
Q92930	Ras-related protein Rab-8B OS=Homo sapiens OX=9606 GN=RAB8B PE=1 SV=2	RAB8B	23.6	32	6	17	2	0.976	0.96	1.036	1.054	0.95	1.042	0.976	0.581802
Q7Z5H3	Rho GTPase-activating protein 22 OS=Homo sapiens OX=9606 GN=ARHGAP22 PE=1 SV=1	ARHGAP22	76.7	2	1	1	1	0.882	0.955	1.086	1.021	1.04	1.044	0.941	0.352961
P35268	60S ribosomal protein L22 OS=Homo sapiens OX=9606 GN=RPL22 PE=1 SV=2	RPL22	14.8	15	2	9	2	0.97	1.07	1.162	0.946	0.957	0.924	1.133	0.0836916
Q15287	RNA-binding protein with serine-rich domain 1 OS=Homo sapiens OX=9606 GN=RNPS1 PE=1 SV=1	RNPS1	34.2	20	4	13	4	1.004	0.966	0.992	0.971	1.002	1.011	0.993	0.681845
P15880	40S ribosomal protein S2 OS=Homo sapiens OX=9606 GN=RPS2 PE=1 SV=2	RPS2	31.3	23	6	15	6	0.885	1.025	1.061	1.05	0.979	1.009	0.978	0.695258
P82663	28S ribosomal protein S25, mitochondrial OS=Homo sapiens OX=9606 GN=MRPS25 PE=1 SV=1	MRPS25	20.1	25	3	7	3	1.042	0.932	0.957	0.997	1.09	0.963	0.961	0.472519
P31949	Protein S100-A11 OS=Homo sapiens OX=9606 GN=S100A11 PE=1 SV=2	S100A11	11.7	30	3	8	3	0.864	0.999	1.146	1.043	1.065	0.942	0.987	0.845081
Q9UHR5	SAP30-binding protein OS=Homo sapiens OX=9606 GN=SAP30BP PE=1 SV=1	SAP30BP	33.9	4	1	3	1	1.025	0.919	1.08	1.033	1.021	0.936	1.011	0.868539
Q8WTV0	Scavenger receptor class B member 1 OS=Homo sapiens OX=9606 GN=SCARB1 PE=1 SV=1	SCARB1	60.8	5	3	5	3	0.928	0.885	0.746	1.355	1.034	1.124	0.728	0.0387661
P21912	Succinate dehydrogenase [ubiquinone] iron-sulfur subunit, mitochondrial OS=Homo sapiens OX=9606 GN=SDHB PE=1 SV=3	SDHB	31.6	15	4	13	4	1.015	1.022	0.969	0.936	1.075	0.952	1.015	0.748301
P60468	Protein transport protein Sec61 subunit beta OS=Homo sapiens OX=9606 GN=SEC61B PE=1 SV=2	SEC61B	10	22	2	9	2	0.977	0.969	0.877	1.026	1.115	0.979	0.905	0.124704
Q96JI7	Spatacsin OS=Homo sapiens OX=9606 GN=SPG11 PE=1 SV=3	SPG11	278.7	2	5	5	5	0.95	0.983	1.106	0.942	1.003	1.038	1.019	0.765777
Q15771	Ras-related protein Rab-30 OS=Homo sapiens OX=9606 GN=RAB30 PE=1 SV=2	RAB30	23	23	4	10	2	1.023	0.938	0.938	0.945	1.107	1.046	0.936	0.298772
O96011	Peroxisomal membrane protein 11B OS=Homo sapiens OX=9606 GN=PEX11B PE=1 SV=1	PEX11B	28.4	25	4	5	4	1.021	1.016	0.964	1.038	1.016	0.914	1.011	0.791814
Q9H6H4	Receptor expression-enhancing protein 4 OS=Homo sapiens OX=9606 GN=REEP4 PE=1 SV=1	REEP4	29.4	8	2	3	2	1.035	1.004	0.966	0.976	1.01	1.013	1.002	0.943876
P43487	Ran-specific GTPase-activating protein OS=Homo sapiens OX=9606 GN=RANBP1 PE=1 SV=1	RANBP1	23.3	8	2	3	2	0.712	0.881	1.044	1.228	1.031	1.144	0.775	0.0955814
P61224	Ras-related protein Rap-1b OS=Homo sapiens OX=9606 GN=RAP1B PE=1 SV=1	RAP1B	20.8	29	5	18	2	0.994	1.068	1.046	0.963	1.024	0.893	1.079	0.160726
Q5HYI8	Rab-like protein 3 OS=Homo sapiens OX=9606 GN=RABL3 PE=1 SV=1	RABL3	26.4	18	3	5	3	0.995	1.025	1.003	0.977	1.032	0.999	1.005	0.791404
P09001	39S ribosomal protein L3, mitochondrial OS=Homo sapiens OX=9606 GN=MRPL3 PE=1 SV=1	MRPL3	38.6	6	2	3	2	1.06	0.99	1.03	1.002	0.961	0.964	1.052	0.101331
P46778	60S ribosomal protein L21 OS=Homo sapiens OX=9606 GN=RPL21 PE=1 SV=2	RPL21	18.6	21	3	3	3	0.965	0.972	0.938	1.067	1.284	0.877	0.891	0.400825
P46776	60S ribosomal protein L27a OS=Homo sapiens OX=9606 GN=RPL27A PE=1 SV=2	RPL27A	16.6	20	3	9	3	1.176	1.086	1.111	0.843	0.959	0.82	1.286	0.00917423
P49207	60S ribosomal protein L34 OS=Homo sapiens OX=9606 GN=RPL34 PE=1 SV=3	RPL34	13.3	30	4	16	4	1.371	1.426	1.365	0.543	0.871	0.577	2.09	0.00698958
P42766	60S ribosomal protein L35 OS=Homo sapiens OX=9606 GN=RPL35 PE=1 SV=2	RPL35	14.5	24	3	7	3	1.234	1.279	1.416	0.58	0.953	0.595	1.846	0.0185608
Q9BRJ2	39S ribosomal protein L45, mitochondrial OS=Homo sapiens OX=9606 GN=MRPL45 PE=1 SV=2	MRPL45	35.3	9	3	8	3	0.994	1.017	0.928	1.005	1.088	0.984	0.955	0.328979
P46783	40S ribosomal protein S10 OS=Homo sapiens OX=9606 GN=RPS10 PE=1 SV=1	RPS10	18.9	44	7	20	7	0.881	1.008	1.102	1.076	0.939	1.076	0.968	0.68141
Q9HB90	Ras-related GTP-binding protein C OS=Homo sapiens OX=9606 GN=RRAGC PE=1 SV=1	RRAGC	44.2	21	7	12	7	0.922	1.002	1.152	0.972	0.975	0.991	1.047	0.557688
Q92552	28S ribosomal protein S27, mitochondrial OS=Homo sapiens OX=9606 GN=MRPS27 PE=1 SV=3	MRPS27	47.6	17	7	14	7	1.083	0.972	0.906	1.009	1.047	0.994	0.971	0.585362
Q9Y224	RNA transcription, translation and transport factor protein OS=Homo sapiens OX=9606 GN=RTRAF PE=1 SV=1	RTRAF	28.1	45	9	17	9	0.908	0.994	1.092	1.02	0.973	1.044	0.986	0.785058
Q99584	Protein S100-A13 OS=Homo sapiens OX=9606 GN=S100A13 PE=1 SV=1	S100A13	11.5	48	5	15	5	0.909	1.032	1.206	0.98	0.941	0.941	1.1	0.346154
P61619	Protein transport protein Sec61 subunit alpha isoform 1 OS=Homo sapiens OX=9606 GN=SEC61A1 PE=1 SV=2	SEC61A1	52.2	11	6	25	6	0.914	0.921	0.911	1.121	1.071	0.996	0.861	0.0128201
O76054	SEC14-like protein 2 OS=Homo sapiens OX=9606 GN=SEC14L2 PE=1 SV=1	SEC14L2	46.1	8	2	2	2	1.025	1.045	1.024	1.026	0.92	0.972	1.06	0.137966
Q13530	Serine incorporator 3 OS=Homo sapiens OX=9606 GN=SERINC3 PE=2 SV=2	SERINC3	52.5	4	2	2	2	0.912	0.803	0.859	1.48	1.054	0.893	0.751	0.158666
Q9UGP8	Translocation protein SEC63 homolog OS=Homo sapiens OX=9606 GN=SEC63 PE=1 SV=2	SEC63	87.9	20	12	31	12	0.982	0.943	0.924	1.092	1.066	1	0.902	0.0320026
Q15019	Septin-2 OS=Homo sapiens OX=9606 GN=SEPTIN2 PE=1 SV=1	SEPTIN2	41.5	49	12	41	12	0.937	1.025	1.11	0.994	0.992	0.992	1.032	0.589268
Q92599	Septin-8 OS=Homo sapiens OX=9606 GN=SEPTIN8 PE=1 SV=4	SEPTIN8	55.7	15	6	14	3	0.858	0.939	1.048	1.061	1.028	1.01	0.918	0.211101
Q01105	Protein SET OS=Homo sapiens OX=9606 GN=SET PE=1 SV=3	SET	33.5	17	5	17	5	0.73	1.013	1.199	1.031	1.01	1.111	0.933	0.582599
Q15437	Protein transport protein Sec23B OS=Homo sapiens OX=9606 GN=SEC23B PE=1 SV=2	SEC23B	86.4	8	5	7	3	1.012	0.992	0.944	1.051	0.998	1.027	0.958	0.169639
Q15427	Splicing factor 3B subunit 4 OS=Homo sapiens OX=9606 GN=SF3B4 PE=1 SV=1	SF3B4	44.4	9	2	5	2	1.024	0.968	0.993	0.974	0.983	1.065	0.988	0.737003
Q5W111	SPRY domain-containing protein 7 OS=Homo sapiens OX=9606 GN=SPRYD7 PE=1 SV=2	SPRYD7	21.7	31	5	7	5	1.052	0.981	0.987	1.079	1.055	0.925	0.987	0.844762
Q5VWZ2	Lysophospholipase-like protein 1 OS=Homo sapiens OX=9606 GN=LYPLAL1 PE=1 SV=3	LYPLAL1	26.3	4	1	2	1	1.024	0.99	1.032	1.021	0.934	1.013	1.026	0.442131
Q8TDW0	Volume-regulated anion channel subunit LRRC8C OS=Homo sapiens OX=9606 GN=LRRC8C PE=1 SV=2	LRRC8C	92.4	14	10	22	10	1.063	1.03	0.936	0.964	1.031	0.951	1.028	0.586769
P62140	Serine/threonine-protein phosphatase PP1-beta catalytic subunit OS=Homo sapiens OX=9606 GN=PPP1CB PE=1 SV=3	PPP1CB	37.2	22	7	23	1	0.982	1.049	1.106	0.918	1.052	0.912	1.088	0.212361
Q8WXF1	Paraspeckle component 1 OS=Homo sapiens OX=9606 GN=PSPC1 PE=1 SV=1	PSPC1	58.7	25	10	17	10	0.999	1.066	1.082	0.899	0.962	0.961	1.115	0.0304962
Q00765	Receptor expression-enhancing protein 5 OS=Homo sapiens OX=9606 GN=REEP5 PE=1 SV=3	REEP5	21.5	18	4	12	4	1.082	1.025	0.938	1.007	0.992	0.936	1.037	0.493274
Q8IUW5	RELT-like protein 1 OS=Homo sapiens OX=9606 GN=RELL1 PE=1 SV=1	RELL1	29.3	14	1	1	1	1.145	1.273	0.785	1.079	0.896	0.803	1.153	0.489698
P11233	Ras-related protein Ral-A OS=Homo sapiens OX=9606 GN=RALA PE=1 SV=1	RALA	23.6	28	5	36	4	1.015	0.992	1.058	0.992	1.08	0.871	1.041	0.536242
O75394	39S ribosomal protein L33, mitochondrial OS=Homo sapiens OX=9606 GN=MRPL33 PE=1 SV=1	MRPL33	7.6	22	1	1	1	0.975	1.136	0.862	0.981	1.017	1.028	0.982	0.783134
Q9BQ48	39S ribosomal protein L34, mitochondrial OS=Homo sapiens OX=9606 GN=MRPL34 PE=1 SV=1	MRPL34	10.2	11	1	3	1	1.232	1.19	1.081	0.718	1.022	0.751	1.406	0.0402158
Q9BZE1	39S ribosomal protein L37, mitochondrial OS=Homo sapiens OX=9606 GN=MRPL37 PE=1 SV=2	MRPL37	48.1	41	13	39	13	0.999	0.942	0.956	1.016	1.053	1.025	0.936	0.0331289
Q8IXM3	39S ribosomal protein L41, mitochondrial OS=Homo sapiens OX=9606 GN=MRPL41 PE=1 SV=1	MRPL41	15.4	26	3	10	3	1.002	0.978	1	1.069	1.076	0.963	0.959	0.329035
Q9BVL4	Protein adenylyltransferase SelO, mitochondrial OS=Homo sapiens OX=9606 GN=SELENOO PE=1 SV=3	SELENOO	73.4	13	7	12	7	1.061	1.062	0.992	0.994	0.977	0.99	1.052	0.0960338
Q9ULL8	Protein Shroom4 OS=Homo sapiens OX=9606 GN=SHROOM4 PE=1 SV=3	SHROOM4	164.8	5	6	9	6	1.105	0.946	0.943	0.937	1.075	0.954	1.009	0.906327
Q9UPN6	SR-related and CTD-associated factor 8 OS=Homo sapiens OX=9606 GN=SCAF8 PE=1 SV=1	SCAF8	140.4	4	5	8	2	0.955	1.006	1.022	0.99	0.992	1.012	0.996	0.860769
O94855	Protein transport protein Sec24D OS=Homo sapiens OX=9606 GN=SEC24D PE=1 SV=2	SEC24D	112.9	17	13	21	12	1.059	0.982	0.959	1.04	0.94	1.002	1.006	0.893637
P35270	Sepiapterin reductase OS=Homo sapiens OX=9606 GN=SPR PE=1 SV=1	SPR	28	23	4	7	4	0.946	0.928	0.956	1.06	1.05	1.054	0.894	0.000256719
O95219	Sorting nexin-4 OS=Homo sapiens OX=9606 GN=SNX4 PE=1 SV=1	SNX4	51.9	14	5	6	5	1.035	1.01	0.982	0.999	0.947	0.987	1.032	0.227891
Q9H6R4	Nucleolar protein 6 OS=Homo sapiens OX=9606 GN=NOL6 PE=1 SV=2	NOL6	127.5	18	15	28	15	1.034	1.009	0.966	0.977	0.965	1.09	0.992	0.888619
Q96CB9	5-methylcytosine rRNA methyltransferase NSUN4 OS=Homo sapiens OX=9606 GN=NSUN4 PE=1 SV=2	NSUN4	43.1	9	3	7	3	0.99	1.051	1.008	0.953	0.979	0.942	1.061	0.0489579
Q92621	Nuclear pore complex protein Nup205 OS=Homo sapiens OX=9606 GN=NUP205 PE=1 SV=3	NUP205	227.8	18	32	73	32	1.054	1.036	1.022	0.938	0.946	1.01	1.075	0.0431297
O43447	Peptidyl-prolyl cis-trans isomerase H OS=Homo sapiens OX=9606 GN=PPIH PE=1 SV=1	PPIH	19.2	16	3	5	3	0.988	1.038	1.153	0.969	0.941	0.935	1.117	0.0804814
Q9NTZ6	RNA-binding protein 12 OS=Homo sapiens OX=9606 GN=RBM12 PE=1 SV=1	RBM12	97.3	16	12	18	12	0.997	1.021	1.085	0.92	0.997	1.003	1.063	0.180026
Q5T5U3	Rho GTPase-activating protein 21 OS=Homo sapiens OX=9606 GN=ARHGAP21 PE=1 SV=2	ARHGAP21	217.3	1	2	2	2	1.315	1.016	0.88	0.87	0.982	0.906	1.164	0.31981
P62081	40S ribosomal protein S7 OS=Homo sapiens OX=9606 GN=RPS7 PE=1 SV=1	RPS7	22.1	9	2	5	2	0.856	0.932	1.027	1.088	0.95	1.176	0.876	0.182366
P82930	28S ribosomal protein S34, mitochondrial OS=Homo sapiens OX=9606 GN=MRPS34 PE=1 SV=2	MRPS34	25.6	25	4	11	4	1.045	0.99	1.015	1.046	1.08	0.893	1.01	0.836839
Q8TE82	SH3 domain and tetratricopeptide repeat-containing protein 1 OS=Homo sapiens OX=9606 GN=SH3TC1 PE=1 SV=3	SH3TC1	146.9	3	4	4	4	1.072	0.989	0.971	1.013	0.938	1.022	1.02	0.658424
Q96GA7	Serine dehydratase-like OS=Homo sapiens OX=9606 GN=SDSL PE=1 SV=1	SDSL	34.7	4	1	1	1	0.72	0.935	1.336	1.157	0.836	1.09	0.97	0.808961
P55735	Protein SEC13 homolog OS=Homo sapiens OX=9606 GN=SEC13 PE=1 SV=3	SEC13	35.5	16	4	16	4	1.012	0.98	0.99	0.969	1.014	1.01	0.996	0.847259
Q14141	Septin-6 OS=Homo sapiens OX=9606 GN=SEPTIN6 PE=1 SV=4	SEPTIN6	49.7	22	8	20	2	0.849	0.981	1.087	1.049	1.029	1.027	0.939	0.401506
Q13435	Splicing factor 3B subunit 2 OS=Homo sapiens OX=9606 GN=SF3B2 PE=1 SV=2	SF3B2	100.2	25	21	57	21	1.033	1.015	0.976	0.962	0.936	1.035	1.031	0.415723
Q8N114	Protein shisa-5 OS=Homo sapiens OX=9606 GN=SHISA5 PE=1 SV=1	SHISA5	25.6	12	1	1	1	0.759		0.875	0.977	1.24	1.151	0.728	0.0577571
O15126	Secretory carrier-associated membrane protein 1 OS=Homo sapiens OX=9606 GN=SCAMP1 PE=1 SV=2	SCAMP1	37.9	10	3	5	3	0.936	1.035	0.995	1.018	1.055	1.016	0.96	0.262316
Q53GS9	U4/U6.U5 tri-snRNP-associated protein 2 OS=Homo sapiens OX=9606 GN=USP39 PE=1 SV=2	USP39	65.3	16	8	19	8	1.06	1.02	1.022	0.908	0.986	1.016	1.066	0.144714
Q92540	Protein SMG7 OS=Homo sapiens OX=9606 GN=SMG7 PE=1 SV=2	SMG7	127.2	1	1	2	1	1.027	1.119	1	0.819	1.02	1.024	1.099	0.29243
Q8TB72	Pumilio homolog 2 OS=Homo sapiens OX=9606 GN=PUM2 PE=1 SV=2	PUM2	114.1	3	3	5	1	0.949	1.086	0.953	0.979	0.993	1.007	1.003	0.981744
Q06124	Tyrosine-protein phosphatase non-receptor type 11 OS=Homo sapiens OX=9606 GN=PTPN11 PE=1 SV=3	PTPN11	68	29	13	22	13	1.015	1.029	0.98	1.056	0.944	1.006	1.006	0.857465
P61018	Ras-related protein Rab-4B OS=Homo sapiens OX=9606 GN=RAB4B PE=1 SV=1	RAB4B	23.6	23	4	9	2	1	0.973	1.116	0.974	0.965	0.994	1.053	0.306561
Q9HB40	Retinoid-inducible serine carboxypeptidase OS=Homo sapiens OX=9606 GN=SCPEP1 PE=1 SV=1	SCPEP1	50.8	4	2	7	2	0.92	0.958	0.985	1.022	1.15	0.976	0.909	0.152913
Q6NUM9	All-trans-retinol 13,14-reductase OS=Homo sapiens OX=9606 GN=RETSAT PE=1 SV=2	RETSAT	66.8	19	9	13	9	0.989	1.038	0.975	1.039	1.039	0.975	0.983	0.58715
P32969	60S ribosomal protein L9 OS=Homo sapiens OX=9606 GN=RPL9 PE=1 SV=1	RPL9	21.9	33	5	20	5	0.947	1	1.043	0.989	1.041	0.974	0.995	0.890636
Q8WZ75	Roundabout homolog 4 OS=Homo sapiens OX=9606 GN=ROBO4 PE=1 SV=1	ROBO4	107.4	5	4	6	4	0.998	1.016	0.949	1.013	0.999	1.043	0.97	0.269122
Q99729	Heterogeneous nuclear ribonucleoprotein A/B OS=Homo sapiens OX=9606 GN=HNRNPAB PE=1 SV=2	HNRNPAB	36.2	18	5	10	4	0.914	0.999	0.964	1.022	1.039	1.082	0.915	0.0452886
Q9Y3A4	Ribosomal RNA-processing protein 7 homolog A OS=Homo sapiens OX=9606 GN=RRP7A PE=1 SV=2	RRP7A	32.3	19	4	10	4	0.965	1.003	1.044	1.009	1.036	1.015	0.984	0.536535
P10301	Ras-related protein R-Ras OS=Homo sapiens OX=9606 GN=RRAS PE=1 SV=1	RRAS	23.5	37	7	18	6	0.908	0.951	0.96	1.148	1.063	0.99	0.881	0.0527679
P60903	Protein S100-A10 OS=Homo sapiens OX=9606 GN=S100A10 PE=1 SV=2	S100A10	11.2	18	2	26	2	0.911	1.023	1.168	0.941	1.126	0.86	1.06	0.608879
P31040	Succinate dehydrogenase [ubiquinone] flavoprotein subunit, mitochondrial OS=Homo sapiens OX=9606 GN=SDHA PE=1 SV=2	SDHA	72.6	36	15	46	15	1.082	1.009	0.931	0.981	1.034	0.968	1.013	0.821713
Q9NUL5	Shiftless antiviral inhibitor of ribosomal frameshifting protein OS=Homo sapiens OX=9606 GN=SHFL PE=1 SV=2	SHFL	33.1	7	2	3	2	0.854	0.996	1.176	1.008	0.988	1.018	1.004	0.963787
Q5T7W0	Zinc finger protein 618 OS=Homo sapiens OX=9606 GN=ZNF618 PE=1 SV=1	ZNF618	104.9	7	5	9	5	1.083	1.032	1.015	0.938	0.967	1.002	1.077	0.0533797
Q14966	Zinc finger protein 638 OS=Homo sapiens OX=9606 GN=ZNF638 PE=1 SV=2	ZNF638	220.5	19	27	42	27	1.03	1.014	0.946	0.976	0.916	1.092	1.002	0.948146
P17026	Zinc finger protein 22 OS=Homo sapiens OX=9606 GN=ZNF22 PE=1 SV=3	ZNF22	25.9	4	1	5	1	1.153	1.087	1.065	0.852	0.947	0.899	1.225	0.00628545
Q9UL40	Zinc finger protein 346 OS=Homo sapiens OX=9606 GN=ZNF346 PE=1 SV=1	ZNF346	32.9	3	1	3	1	1.152	1.065	1.115	0.946	0.881	0.851	1.244	0.00475973
Q9BYJ9	YTH domain-containing family protein 1 OS=Homo sapiens OX=9606 GN=YTHDF1 PE=1 SV=1	YTHDF1	60.8	3	2	3	1	0.944	0.879	1.102	1.118	1.032	0.948	0.944	0.506801
Q6PJT7	Zinc finger CCCH domain-containing protein 14 OS=Homo sapiens OX=9606 GN=ZC3H14 PE=1 SV=1	ZC3H14	82.8	15	9	14	9	0.98	1.036	0.939	1.063	0.856	1.1	0.979	0.855372
Q96MU7	YTH domain-containing protein 1 OS=Homo sapiens OX=9606 GN=YTHDC1 PE=1 SV=3	YTHDC1	84.6	3	2	3	2	1.082	0.947	0.817	1.106	0.641	1.409	0.902	0.823024
Q96JP5	E3 ubiquitin-protein ligase ZFP91 OS=Homo sapiens OX=9606 GN=ZFP91 PE=1 SV=1	ZFP91	63.4	12	5	5	5	1.085	0.868	1.098	0.904	0.961	0.981	1.072	0.467013
Q07157	Tight junction protein ZO-1 OS=Homo sapiens OX=9606 GN=TJP1 PE=1 SV=3	TJP1	195.3	12	18	41	18	0.989	1.006	1.03	0.996	1.018	1.015	0.999	0.922341
Q96KM6	Zinc finger protein 512B OS=Homo sapiens OX=9606 GN=ZNF512B PE=1 SV=1	ZNF512B	97.2	6	4	6	4	0.879	0.963	0.991	1.086	0.96	0.927	0.953	0.476213
Q5VZL5	Zinc finger MYM-type protein 4 OS=Homo sapiens OX=9606 GN=ZMYM4 PE=1 SV=1	ZMYM4	172.7	9	12	17	11	1.009	0.924	0.983	1.014	0.959	1.091	0.952	0.344505
Q96NB3	Zinc finger protein 830 OS=Homo sapiens OX=9606 GN=ZNF830 PE=1 SV=2	ZNF830	42	9	3	4	3	1.029	1.099	1.028	0.98	0.932	0.974	1.094	0.0304501
Q15942	Zyxin OS=Homo sapiens OX=9606 GN=ZYX PE=1 SV=1	ZYX	61.2	24	8	22	8	0.857	0.912	0.992	1.182	0.997	1.091	0.844	0.0602298
Q9BW85	Splicing factor YJU2 OS=Homo sapiens OX=9606 GN=YJU2 PE=1 SV=1	YJU2	37.1	9	2	2	2	1	1.027	1.088	0.972	0.896	1.06	1.064	0.308077
O95229	ZW10 interactor OS=Homo sapiens OX=9606 GN=ZWINT PE=1 SV=2	ZWINT	31.3	3	1	1	1	1.001	0.996	0.944	1.081	0.921	1.064	0.959	0.508066
Q9UDY2	Tight junction protein ZO-2 OS=Homo sapiens OX=9606 GN=TJP2 PE=1 SV=2	TJP2	133.9	21	23	47	23	0.983	0.984	0.985	1.052	0.944	1.022	0.978	0.550768
Q96B54	Zinc finger protein 428 OS=Homo sapiens OX=9606 GN=ZNF428 PE=1 SV=2	ZNF428	20.5	7	1	2	1	0.954	1.067	1.052	0.933	1.106	0.903	1.045	0.554905
Q8NAF0	Zinc finger protein 579 OS=Homo sapiens OX=9606 GN=ZNF579 PE=1 SV=2	ZNF579	60.5	4	2	2	2	1.019	1.094	0.993	0.906	0.95	1.049	1.069	0.261349
Q9H8U3	AN1-type zinc finger protein 3 OS=Homo sapiens OX=9606 GN=ZFAND3 PE=1 SV=1	ZFAND3	25.2	5	1	2	1	1.099	0.943	0.862	0.941	0.971	1.173	0.941	0.57224
Q6UX98	Probable palmitoyltransferase ZDHHC24 OS=Homo sapiens OX=9606 GN=ZDHHC24 PE=1 SV=1	ZDHHC24	30.2	3	1	1	1	0.986	0.995	1.028	1.039	0.994	0.971	1.002	0.939642
Q9BSR8	Protein YIPF4 OS=Homo sapiens OX=9606 GN=YIPF4 PE=1 SV=1	YIPF4	27.1	4	1	3	1	0.959	0.948	1.054	1.167	0.96	0.931	0.968	0.736433
Q969M3	Protein YIPF5 OS=Homo sapiens OX=9606 GN=YIPF5 PE=1 SV=1	YIPF5	28	8	2	11	2	1.126	0.972	0.855	1.08	0.879	1.077	0.973	0.792116
O96006	E3 SUMO-protein ligase ZBED1 OS=Homo sapiens OX=9606 GN=ZBED1 PE=1 SV=1	ZBED1	78.1	2	1	1	1	1.065	0.981	1.058	1.094	0.903	0.911	1.067	0.36975
O15156	Zinc finger and BTB domain-containing protein 7B OS=Homo sapiens OX=9606 GN=ZBTB7B PE=1 SV=2	ZBTB7B	58	3	2	2	2	1.012	1.018	1.038	0.92	1.016	1.007	1.042	0.26224
Q5VUA4	Zinc finger protein 318 OS=Homo sapiens OX=9606 GN=ZNF318 PE=1 SV=2	ZNF318	251	4	5	6	5	1.082	1.075	0.963	0.995	0.946	0.963	1.074	0.157188
Q7Z2W4	Zinc finger CCCH-type antiviral protein 1 OS=Homo sapiens OX=9606 GN=ZC3HAV1 PE=1 SV=3	ZC3HAV1	101.4	21	13	29	13	0.963	0.937	0.938	1.049	1.026	1.083	0.899	0.00411641
Q6ZN55	Zinc finger protein 574 OS=Homo sapiens OX=9606 GN=ZNF574 PE=1 SV=2	ZNF574	98.8	3	3	5	3	1.066	0.976	1.04	0.951	1.034	0.898	1.069	0.23618
Q70CQ2	Ubiquitin carboxyl-terminal hydrolase 34 OS=Homo sapiens OX=9606 GN=USP34 PE=1 SV=2	USP34	404	3	8	8	8	0.981	1.008	1.018	0.994	0.986	0.986	1.014	0.298078
Q8TED0	U3 small nucleolar RNA-associated protein 15 homolog OS=Homo sapiens OX=9606 GN=UTP15 PE=1 SV=3	UTP15	58.4	8	5	7	5	1.078	0.991	0.953	0.99	0.948	1.015	1.023	0.621412
P50552	Vasodilator-stimulated phosphoprotein OS=Homo sapiens OX=9606 GN=VASP PE=1 SV=3	VASP	39.8	23	6	12	6	0.946	0.997	0.969	1.081	0.891	1.083	0.953	0.543717
Q9Y2X9	Zinc finger protein 281 OS=Homo sapiens OX=9606 GN=ZNF281 PE=1 SV=1	ZNF281	96.9	1	1	1	1	0.969	1.012	0.938	1.093	0.842	1.16	0.943	0.64823
Q9Y5A9	YTH domain-containing family protein 2 OS=Homo sapiens OX=9606 GN=YTHDF2 PE=1 SV=2	YTHDF2	62.3	7	4	10	2	1.063	1.026	0.928	1.022	0.948	1.011	1.012	0.827627
P30153	Serine/threonine-protein phosphatase 2A 65 kDa regulatory subunit A alpha isoform OS=Homo sapiens OX=9606 GN=PPP2R1A PE=1 SV=4	PPP2R1A	65.3	35	17	54	14	0.982	1.022	1.064	1.015	0.932	0.976	1.05	0.224974
O00116	Alkyldihydroxyacetonephosphate synthase, peroxisomal OS=Homo sapiens OX=9606 GN=AGPS PE=1 SV=1	AGPS	72.9	29	12	40	12	1.018	1.015	0.973	1.029	1.041	0.949	0.996	0.915269
Q9H9G7	Protein argonaute-3 OS=Homo sapiens OX=9606 GN=AGO3 PE=1 SV=2	AGO3	97.3	4	3	3	2	0.916	1.11	1.055	1.015	0.982	0.945	1.047	0.517082
Q96KC2	ADP-ribosylation factor-like protein 5B OS=Homo sapiens OX=9606 GN=ARL5B PE=1 SV=1	ARL5B	20.4	6	1	1	1	1.212	1.032	0.798	1.002	0.967	0.961	1.038	0.859171
Q5SW96	Low density lipoprotein receptor adapter protein 1 OS=Homo sapiens OX=9606 GN=LDLRAP1 PE=1 SV=3	LDLRAP1	33.9	4	1	1	1	1.126	1.075	1.004	0.97	0.857	0.972	1.145	0.0631864
Q6PL18	ATPase family AAA domain-containing protein 2 OS=Homo sapiens OX=9606 GN=ATAD2 PE=1 SV=1	ATAD2	158.5	1	1	2	1	1.009	1.042	1.258	0.861	0.845	1.026	1.211	0.108216
P23634	Plasma membrane calcium-transporting ATPase 4 OS=Homo sapiens OX=9606 GN=ATP2B4 PE=1 SV=2	ATP2B4	137.8	16	16	40	10	1.058	1.038	1.057	0.98	0.957	0.909	1.108	0.0111249
Q9NSV4	Protein diaphanous homolog 3 OS=Homo sapiens OX=9606 GN=DIAPH3 PE=1 SV=4	DIAPH3	136.8	2	2	2	2	0.984	0.948	0.92	1.098	1.001	1.054	0.905	0.0390593
Q9NR61	Delta-like protein 4 OS=Homo sapiens OX=9606 GN=DLL4 PE=1 SV=1	DLL4	74.6	3	2	2	2	1.328	1.196	0.844	0.825	0.915	0.86	1.295	0.160004
O75911	Short-chain dehydrogenase/reductase 3 OS=Homo sapiens OX=9606 GN=DHRS3 PE=1 SV=2	DHRS3	33.5	7	2	5	2	1.01	0.993	1.012	0.943	1.137	0.908	1.009	0.851975
Q96LJ7	Dehydrogenase/reductase SDR family member 1 OS=Homo sapiens OX=9606 GN=DHRS1 PE=1 SV=1	DHRS1	33.9	26	5	14	5	1.101	1.071	1.06	0.819	1.052	0.86	1.183	0.0876201
Q15910	Histone-lysine N-methyltransferase EZH2 OS=Homo sapiens OX=9606 GN=EZH2 PE=1 SV=2	EZH2	85.3	6	3	3	3	0.997	0.964	0.861	0.978	1.007	1.065	0.925	0.19565
Q7Z4H7	HAUS augmin-like complex subunit 6 OS=Homo sapiens OX=9606 GN=HAUS6 PE=1 SV=2	HAUS6	108.6	1	1	2	1	0.94	0.824	0.906	0.966	0.992	1.381	0.8	0.1567
Q08623	Pseudouridine-5'-phosphatase OS=Homo sapiens OX=9606 GN=PUDP PE=1 SV=3	PUDP	25.2	5	1	1	1	0.924	0.948	1.108	0.78	1.432	0.817	0.984	0.924397
Q9P2D3	HEAT repeat-containing protein 5B OS=Homo sapiens OX=9606 GN=HEATR5B PE=1 SV=2	HEATR5B	224.2	2	3	5	3	1.075	1.019	0.994	1.028	0.916	1.007	1.046	0.33787
Q7LGA3	Heparan sulfate 2-O-sulfotransferase 1 OS=Homo sapiens OX=9606 GN=HS2ST1 PE=1 SV=1	HS2ST1	41.9	10	3	3	3	1.063	0.95	0.9	1.048	1.039	0.988	0.947	0.343473
P26583	High mobility group protein B2 OS=Homo sapiens OX=9606 GN=HMGB2 PE=1 SV=2	HMGB2	24	5	1	2	1	0.766	0.98	1.214	1.225	0.85	1.023	0.955	0.774671
P08069	Insulin-like growth factor 1 receptor OS=Homo sapiens OX=9606 GN=IGF1R PE=1 SV=1	IGF1R	154.7	2	4	5	3	1.054	1.088	0.974	0.978	0.988	0.912	1.083	0.129126
Q27J81	Inverted formin-2 OS=Homo sapiens OX=9606 GN=INF2 PE=1 SV=2	INF2	135.5	12	12	27	11	1.022	1.074	1.029	0.924	0.947	0.977	1.097	0.0143192
Q9UK53	Inhibitor of growth protein 1 OS=Homo sapiens OX=9606 GN=ING1 PE=1 SV=2	ING1	46.7	6	1	1	1
P15260	Interferon gamma receptor 1 OS=Homo sapiens OX=9606 GN=IFNGR1 PE=1 SV=1	IFNGR1	54.4	4	2	3	2	1.048	0.984	0.908	1.036	0.938	1.087	0.96	0.540077
Q15067	Peroxisomal acyl-coenzyme A oxidase 1 OS=Homo sapiens OX=9606 GN=ACOX1 PE=1 SV=3	ACOX1	74.4	25	11	32	11	1.024	0.972	0.96	1.022	1.046	1.01	0.96	0.14163
Q9NRK6	ATP-binding cassette sub-family B member 10, mitochondrial OS=Homo sapiens OX=9606 GN=ABCB10 PE=1 SV=2	ABCB10	79.1	10	8	11	7	1.02	0.979	0.942	1.027	1.046	0.954	0.972	0.475566
P62258	14-3-3 protein epsilon OS=Homo sapiens OX=9606 GN=YWHAE PE=1 SV=1	YWHAE	29.2	62	15	77	13	0.783	0.937	1.069	1.121	1.071	1.053	0.859	0.159221
P49748	Very long-chain specific acyl-CoA dehydrogenase, mitochondrial OS=Homo sapiens OX=9606 GN=ACADVL PE=1 SV=1	ACADVL	70.3	41	21	83	21	1.016	0.971	0.953	1.016	1.083	0.961	0.961	0.3765
Q96BJ3	Axin interactor, dorsalization-associated protein OS=Homo sapiens OX=9606 GN=AIDA PE=1 SV=1	AIDA	35	17	5	7	5	0.992	1.019	1.031	1.074	1.007	0.906	1.018	0.706878
Q9NWT8	Aurora kinase A-interacting protein OS=Homo sapiens OX=9606 GN=AURKAIP1 PE=1 SV=1	AURKAIP1	22.3	5	1	5	1	1.272	1.12	1.01	0.833	0.955	0.797	1.316	0.0337598
P27540	Aryl hydrocarbon receptor nuclear translocator OS=Homo sapiens OX=9606 GN=ARNT PE=1 SV=1	ARNT	86.6	7	4	4	4	1.004	1.046	0.943	0.946	0.94	1.211	0.966	0.768565
P50993	Sodium/potassium-transporting ATPase subunit alpha-2 OS=Homo sapiens OX=9606 GN=ATP1A2 PE=1 SV=1	ATP1A2	112.2	8	6	18	1	1.078	1.037	0.926	1.035	0.973	0.936	1.033	0.595336
P18859	ATP synthase-coupling factor 6, mitochondrial OS=Homo sapiens OX=9606 GN=ATP5PF PE=1 SV=1	ATP5PF	12.6	33	4	9	4	1.026	1.006	0.914	1.043	1.116	0.911	0.96	0.605062
Q13315	Serine-protein kinase ATM OS=Homo sapiens OX=9606 GN=ATM PE=1 SV=4	ATM	350.5	5	13	17	13	0.959	1.048	1.144	0.89	0.981	0.97	1.109	0.161822
Q7KYR7	Butyrophilin subfamily 2 member A1 OS=Homo sapiens OX=9606 GN=BTN2A1 PE=1 SV=3	BTN2A1	59.6	2	1	2	1	1.11	1.02	0.937	0.933	1.035	0.957	1.049	0.472329
Q96L58	Beta-1,3-galactosyltransferase 6 OS=Homo sapiens OX=9606 GN=B3GALT6 PE=1 SV=2	B3GALT6	37.1	16	5	7	5	1.054	0.988	0.964	0.966	1.016	1.008	1.005	0.882393
P47755	F-actin-capping protein subunit alpha-2 OS=Homo sapiens OX=9606 GN=CAPZA2 PE=1 SV=3	CAPZA2	32.9	57	10	25	8	1	1.021	1.065	0.934	0.993	0.978	1.062	0.0816954
Q9Y6R9	Centrosomal protein CCDC61 OS=Homo sapiens OX=9606 GN=CCDC61 PE=1 SV=3	CCDC61	57.3	5	2	2	2	0.99	0.963	1.028	1	1.079	0.949	0.984	0.744359
Q8N4T8	Carbonyl reductase family member 4 OS=Homo sapiens OX=9606 GN=CBR4 PE=1 SV=3	CBR4	25.3	13	2	4	2	1.156	1.078	1.008	0.882	0.964	0.909	1.177	0.026869
P07858	Cathepsin B OS=Homo sapiens OX=9606 GN=CTSB PE=1 SV=3	CTSB	37.8	20	6	42	6	0.87	0.958	1.071	0.982	1.131	0.958	0.944	0.501125
Q9UKJ5	Cysteine-rich hydrophobic domain-containing protein 2 OS=Homo sapiens OX=9606 GN=CHIC2 PE=1 SV=1	CHIC2	19.2	5	1	1	1	0.993	0.909	0.977	1.098	1.016	1.015	0.92	0.091184
[truncated: 4,236 more rows]

## Sheet: Peptide Quant
Sequence	Protein accession	Protein description	Gene name	PEP	PSMs	Unique [yes/no]	T1	T2	T3	C1	C2	C3
SAASQTADGSGCR	Q13905	Rap guanine nucleotide exchange factor 1 OS=Homo sapiens OX=9606 GN=RAPGEF1 PE=1 SV=3	RAPGEF1	0.000881182	1	yes	1.562	1.141	0.794	0.847	0.704	0.952
VLEAILPLVQNDPR	Q13905	Rap guanine nucleotide exchange factor 1 OS=Homo sapiens OX=9606 GN=RAPGEF1 PE=1 SV=3	RAPGEF1	0.0014158	1	yes	1.215	1.146	0.992	0.959	0.989	0.698
TFISPEELIK	Q13905	Rap guanine nucleotide exchange factor 1 OS=Homo sapiens OX=9606 GN=RAPGEF1 PE=1 SV=3	RAPGEF1	0.0049056	3	yes	1.298	1.092	0.901	0.83	0.852	1.026
NQLSALPPELGNLR	Q14160	Protein scribble homolog OS=Homo sapiens OX=9606 GN=SCRIB PE=1 SV=4	SCRIB	2.41489e-05	5	yes	1.234	1.052	1.026	0.967	0.846	0.876
NSLESISSIDR	Q14160	Protein scribble homolog OS=Homo sapiens OX=9606 GN=SCRIB PE=1 SV=4	SCRIB	1.14282e-05	1	yes	1.064	1.068	0.909	1.003	1.009	0.947
NDIPEIPESIK	Q14160	Protein scribble homolog OS=Homo sapiens OX=9606 GN=SCRIB PE=1 SV=4	SCRIB	0.000268804	2	yes	1.001	1.042	0.911	1.132	1.028	0.885
MVEPENAVTITPLRPEDDYSPR	Q14160	Protein scribble homolog OS=Homo sapiens OX=9606 GN=SCRIB PE=1 SV=4	SCRIB	8.25655e-05	5	yes	1.031	0.887	0.868	0.977	1.192	1.044
VPQAEGPPKR	Q14160	Protein scribble homolog OS=Homo sapiens OX=9606 GN=SCRIB PE=1 SV=4	SCRIB	0.000734492	1	yes	0.969	0.999	0.95	1.096	0.969	1.018
LTNLNVDR	Q14160	Protein scribble homolog OS=Homo sapiens OX=9606 GN=SCRIB PE=1 SV=4	SCRIB	0.00220734	2	yes	1.036	0.982	0.882	1.066	1.071	0.963
ALWLAENQAQPMLR	Q14160	Protein scribble homolog OS=Homo sapiens OX=9606 GN=SCRIB PE=1 SV=4	SCRIB	0.00373547	1	yes	1.188	0.931	0.931	0.953	0.968	1.029
VPQAEGPPK	Q14160	Protein scribble homolog OS=Homo sapiens OX=9606 GN=SCRIB PE=1 SV=4	SCRIB	0.00477501	1	yes	1.066	1.016	0.991	0.978	0.941	1.007
SLEELLLDANQLR	Q14160	Protein scribble homolog OS=Homo sapiens OX=9606 GN=SCRIB PE=1 SV=4	SCRIB	0.00860458	2	no	1.054					0.946
RLPDGIGQLK	Q14160	Protein scribble homolog OS=Homo sapiens OX=9606 GN=SCRIB PE=1 SV=4	SCRIB	0.0131868	1	yes	1.12	0.893	0.809	1.094	1.059	1.025
ALSPAELR	Q14160	Protein scribble homolog OS=Homo sapiens OX=9606 GN=SCRIB PE=1 SV=4	SCRIB	0.0430608	1	yes	0.951	0.854	0.935	1.089	1.117	1.054
MVEPENAVTITPLRPEDDYSPR	Q14160	Protein scribble homolog OS=Homo sapiens OX=9606 GN=SCRIB PE=1 SV=4	SCRIB	0.0881087	2	yes	1.063	0.922	1.019	1.041	1.048	0.906
VQSPEPPAPER	Q14160	Protein scribble homolog OS=Homo sapiens OX=9606 GN=SCRIB PE=1 SV=4	SCRIB	0.122274	1	yes	1.409	1.124	0.935	0.758	0.873	0.9
IAIDNLEK	Q12981	Vesicle transport protein SEC20 OS=Homo sapiens OX=9606 GN=BNIP1 PE=1 SV=3	BNIP1	0.000306053	2	yes	1.23	0.965	0.823	0.982	1.052	0.949
MMAQQVQQSEEAMQSLVTSSR	Q12981	Vesicle transport protein SEC20 OS=Homo sapiens OX=9606 GN=BNIP1 PE=1 SV=3	BNIP1	1.71912e-07	1	yes	1.163	0.937	0.835	0.949	1.078	1.038
ICNQEIVK	Q12981	Vesicle transport protein SEC20 OS=Homo sapiens OX=9606 GN=BNIP1 PE=1 SV=3	BNIP1	0.00376918	1	yes	1.128	0.98	0.812	1.068	1.026	0.986
QLQEMLGLSK	Q15436	Protein transport protein Sec23A OS=Homo sapiens OX=9606 GN=SEC23A PE=1 SV=2	SEC23A	1.98653e-05	1	yes	1.046	1.004	0.951	0.962	1.038	0.998
GPCVSENEIGTGGTCQWK	Q15436	Protein transport protein Sec23A OS=Homo sapiens OX=9606 GN=SEC23A PE=1 SV=2	SEC23A	1.70255e-08	3	yes	1.075	1.04	0.891	0.939	0.984	1.071
ERPDLPPIQYEPVLCSR	Q15436	Protein transport protein Sec23A OS=Homo sapiens OX=9606 GN=SEC23A PE=1 SV=2	SEC23A	4.18949e-06	1	yes	1.039	1.203	0.985	0.91	0.968	0.894
HLLQAPVDDAQEILHSR	Q15436	Protein transport protein Sec23A OS=Homo sapiens OX=9606 GN=SEC23A PE=1 SV=2	SEC23A	2.22713e-09	4	yes	1.099	1.165	0.977	0.964	0.788	1.007
SSFLQVFNNSPDESSYYR	Q15436	Protein transport protein Sec23A OS=Homo sapiens OX=9606 GN=SEC23A PE=1 SV=2	SEC23A	5.37294e-07	5	yes	1.046	0.982	0.948	0.914	1.105	1.005
ISGAIGPCVSLNSK	Q15436	Protein transport protein Sec23A OS=Homo sapiens OX=9606 GN=SEC23A PE=1 SV=2	SEC23A	0.000670284	3	yes	1.011	1.002	0.901	0.947	1.098	1.041
GPQVQQPPPSNR	Q15436	Protein transport protein Sec23A OS=Homo sapiens OX=9606 GN=SEC23A PE=1 SV=2	SEC23A	0.000645334	5	yes	1.104	0.957	0.992	0.979	1.108	0.861
DPWPVPQGK	Q15436	Protein transport protein Sec23A OS=Homo sapiens OX=9606 GN=SEC23A PE=1 SV=2	SEC23A	0.00108241	4	yes	1.056	1.028	0.937	0.978	1.022	0.978
HFEALANR	Q15436	Protein transport protein Sec23A OS=Homo sapiens OX=9606 GN=SEC23A PE=1 SV=2	SEC23A	0.00136458	1	yes	1.151	0.952	1.005	0.889	0.974	1.029
MVQVHELGCEGISK	Q15436	Protein transport protein Sec23A OS=Homo sapiens OX=9606 GN=SEC23A PE=1 SV=2	SEC23A	0.00328372	1	yes	1.262	1.13	1.076	0.74	0.905	0.887
FLQPVQK	Q15436	Protein transport protein Sec23A OS=Homo sapiens OX=9606 GN=SEC23A PE=1 SV=2	SEC23A	0.0188119	1	yes	1.17	1.039	0.916	0.977	0.947	0.951
FGEYHK	Q15436	Protein transport protein Sec23A OS=Homo sapiens OX=9606 GN=SEC23A PE=1 SV=2	SEC23A	0.0231303	2	yes	1.029	1.042	0.87	1.04	0.924	1.095
LAVSSAA	Q15436	Protein transport protein Sec23A OS=Homo sapiens OX=9606 GN=SEC23A PE=1 SV=2	SEC23A	0.095421	1	yes	1.237	1.105	0.953	0.856	0.874	0.975
TLEAEFNSPSPPTPEPGEGPR	A0MZ66	Shootin-1 OS=Homo sapiens OX=9606 GN=SHTN1 PE=1 SV=4	SHTN1	1.94272e-06	2	yes	1.141	1.048	0.868	0.872	1.056	1.014
HSVDELQK	A0MZ66	Shootin-1 OS=Homo sapiens OX=9606 GN=SHTN1 PE=1 SV=4	SHTN1	0.000711708	2	yes	0.996	0.867	0.859	1.072	1.142	1.064
LVEVIEEVNK	A0MZ66	Shootin-1 OS=Homo sapiens OX=9606 GN=SHTN1 PE=1 SV=4	SHTN1	0.000903506	2	yes	0.833	0.864	1.018	1.206	0.967	1.112
GILGTLNK	A0MZ66	Shootin-1 OS=Homo sapiens OX=9606 GN=SHTN1 PE=1 SV=4	SHTN1	0.0014961	1	yes	0.997	0.957	0.94	1.173	0.927	1.005
DQIVSVQEEK	A0MZ66	Shootin-1 OS=Homo sapiens OX=9606 GN=SHTN1 PE=1 SV=4	SHTN1	0.00307388	1	yes
KVTAEADSSSPTGILATSESK	A0MZ66	Shootin-1 OS=Homo sapiens OX=9606 GN=SHTN1 PE=1 SV=4	SHTN1	0.00417305	1	yes
YIDGEK	A0MZ66	Shootin-1 OS=Homo sapiens OX=9606 GN=SHTN1 PE=1 SV=4	SHTN1	0.119887	1	yes	0.889	0.961	0.912	1.123	1.109	1.006
DGLPLSASTDYEQSTGMQECR	Q96IW7	Vesicle-trafficking protein SEC22a OS=Homo sapiens OX=9606 GN=SEC22A PE=1 SV=1	SEC22A	1.08143e-08	3	yes	1.226	0.944	0.784	0.961	1.091	0.993
DGLPLSASTDYEQSTGMQECR	Q96IW7	Vesicle-trafficking protein SEC22a OS=Homo sapiens OX=9606 GN=SEC22A PE=1 SV=1	SEC22A	0.0519348	1	yes	1.08	1.231	0.611	0.763	0.942	1.374
VSGQAEVDDILAAVRPTTR	Q96I15	Selenocysteine lyase OS=Homo sapiens OX=9606 GN=SCLY PE=1 SV=4	SCLY	0.00591177	1	yes	0.995	0.884	0.921	1.009	0.914	1.277
EPLGPALAHELR	Q13228	Methanethiol oxidase OS=Homo sapiens OX=9606 GN=SELENBP1 PE=1 SV=2	SELENBP1	1.78687e-05	4	yes	1.038	0.995	0.912	0.997	1.064	0.993
IYVVDVGSEPR	Q13228	Methanethiol oxidase OS=Homo sapiens OX=9606 GN=SELENBP1 PE=1 SV=2	SELENBP1	8.87763e-05	2	yes	0.882	0.915	0.947	1.081	1.114	1.062
SPQYCQVIHR	Q13228	Methanethiol oxidase OS=Homo sapiens OX=9606 GN=SELENBP1 PE=1 SV=2	SELENBP1	0.00431274	1	yes	1.034	0.878	0.858	1.087	1.223	0.92
EEIVYLPCIYR	Q13228	Methanethiol oxidase OS=Homo sapiens OX=9606 GN=SELENBP1 PE=1 SV=2	SELENBP1	0.0846651	2	yes	0.942	0.9	0.919	1.236	1.084	0.919
HHAAYVNNLNVTEEK	P04179	Superoxide dismutase [Mn], mitochondrial OS=Homo sapiens OX=9606 GN=SOD2 PE=1 SV=3	SOD2	3.98881e-08	1	yes	1.243	1.049	0.962	0.91	0.978	0.858
AIWNVINWENVTER	P04179	Superoxide dismutase [Mn], mitochondrial OS=Homo sapiens OX=9606 GN=SOD2 PE=1 SV=3	SOD2	4.64837e-05	7	yes	1.034	0.919	0.846	0.997	0.969	1.236
GELLEAIK	P04179	Superoxide dismutase [Mn], mitochondrial OS=Homo sapiens OX=9606 GN=SOD2 PE=1 SV=3	SOD2	0.00136878	3	yes	1.173	1.047	0.953	0.907	1.042	0.877
DFGSFDK	P04179	Superoxide dismutase [Mn], mitochondrial OS=Homo sapiens OX=9606 GN=SOD2 PE=1 SV=3	SOD2	0.0589678	2	yes	1.115	1.048	1.041	0.904	0.994	0.899
YQEALAK	P04179	Superoxide dismutase [Mn], mitochondrial OS=Homo sapiens OX=9606 GN=SOD2 PE=1 SV=3	SOD2	0.0711375	2	yes	1.151	1.084	0.958	0.892	0.995	0.92
AANPFQQK	Q9C0H2	Protein tweety homolog 3 OS=Homo sapiens OX=9606 GN=TTYH3 PE=1 SV=3	TTYH3	0.000381192	5	yes	1.038	0.992	0.735	1.068	1.223	0.944
QLAGRPEPLR	Q9C0H2	Protein tweety homolog 3 OS=Homo sapiens OX=9606 GN=TTYH3 PE=1 SV=3	TTYH3	0.00108241	5	yes	1.034	0.894	0.757	1.107	1.219	0.989
ALVEMQDVVAELLR	Q9C0H2	Protein tweety homolog 3 OS=Homo sapiens OX=9606 GN=TTYH3 PE=1 SV=3	TTYH3	0.0030924	2	yes	1.385	0.998	0.892	0.699	0.779	1.248
QQYTNQLAK	O15400	Syntaxin-7 OS=Homo sapiens OX=9606 GN=STX7 PE=1 SV=4	STX7	1.34859e-05	7	yes	1.015	0.988	0.918	1.01	1.141	0.928
NLVSWESQTQPQVQVQDEEITEDDLR	O15400	Syntaxin-7 OS=Homo sapiens OX=9606 GN=STX7 PE=1 SV=4	STX7	6.13583e-08	2	yes	1.246	1.096	0.727	1.098	0.92	0.914
VSGSFPEDSSK	O15400	Syntaxin-7 OS=Homo sapiens OX=9606 GN=STX7 PE=1 SV=4	STX7	1.29606e-05	4	yes	1.058	0.864	0.802	1.043	1.016	1.216
ITQCSVEIQR	O15400	Syntaxin-7 OS=Homo sapiens OX=9606 GN=STX7 PE=1 SV=4	STX7	0.000491033	3	yes	1.14	0.993	0.908	0.92	1.054	0.984
SAQTFLSEIR	Q9BWG4	Single-stranded DNA-binding protein 4 OS=Homo sapiens OX=9606 GN=SSBP4 PE=1 SV=1	SSBP4	0.000109609	1	no	0.975	0.974	1.018	0.907	1.054	1.072
SSPGAVAGLSNAPGTPR	Q9BWG4	Single-stranded DNA-binding protein 4 OS=Homo sapiens OX=9606 GN=SSBP4 PE=1 SV=1	SSBP4	2.15789e-05	1	yes	1.242	1.029	1.121	0.842	0.893	0.873
GSAVPSDSQAR	Q9BWG4	Single-stranded DNA-binding protein 4 OS=Homo sapiens OX=9606 GN=SSBP4 PE=1 SV=1	SSBP4	0.0188862	2	yes	1.113	1	0.88	0.967	1.066	0.974
FTFAETAGLRPGAR	Q96FS4	Signal-induced proliferation-associated protein 1 OS=Homo sapiens OX=9606 GN=SIPA1 PE=1 SV=1	SIPA1	3.77441e-05	1	yes	1.22	0.899	0.979	0.785	1.107	1.01
GAPDPVQDEVQGVTLLPTTK	Q96FS4	Signal-induced proliferation-associated protein 1 OS=Homo sapiens OX=9606 GN=SIPA1 PE=1 SV=1	SIPA1	8.06814e-05	1	yes	0.997	1.054	0.935	1.113	0.862	1.038
LQAESESAATR	Q96FS4	Signal-induced proliferation-associated protein 1 OS=Homo sapiens OX=9606 GN=SIPA1 PE=1 SV=1	SIPA1	4.84679e-06	2	yes	1.104	1.011	0.854	1.123	0.855	1.052
VCGQTLPSLRPEAAAQLLR	Q96FS4	Signal-induced proliferation-associated protein 1 OS=Homo sapiens OX=9606 GN=SIPA1 PE=1 SV=1	SIPA1	0.000297257	2	yes	1.205	1.056	0.929	0.845	1.048	0.917
ALNGEQAAGHAR	Q96FS4	Signal-induced proliferation-associated protein 1 OS=Homo sapiens OX=9606 GN=SIPA1 PE=1 SV=1	SIPA1	1.67239e-05	1	yes	1.322	0.941	0.956	0.875	1.011	0.895
EGSGGGTLHSYR	Q96FS4	Signal-induced proliferation-associated protein 1 OS=Homo sapiens OX=9606 GN=SIPA1 PE=1 SV=1	SIPA1	1.78096e-05	2	yes	1.15	1.123	0.98	0.961	0.838	0.947
TQDTPAFGPALPAGGGPFAANADFR	Q96FS4	Signal-induced proliferation-associated protein 1 OS=Homo sapiens OX=9606 GN=SIPA1 PE=1 SV=1	SIPA1	0.000104672	1	yes	0.966	0.86	1.03	0.927	1.072	1.144
QLGSPTADLA	Q96FS4	Signal-induced proliferation-associated protein 1 OS=Homo sapiens OX=9606 GN=SIPA1 PE=1 SV=1	SIPA1	0.0770228	1	yes	1.136	1	0.842	0.979	0.953	1.09
FLSLCSELDGR	Q9H6E5	Speckle targeted PIP5K1A-regulated poly(A) polymerase OS=Homo sapiens OX=9606 GN=TUT1 PE=1 SV=2	TUT1	0.00138145	1	yes	0.95	0.906	0.962	0.868	0.971	1.342
GQEPLGPGALHFDLR	Q9BQ70	Transcription factor 25 OS=Homo sapiens OX=9606 GN=TCF25 PE=1 SV=1	TCF25	1.98653e-05	1	yes	1.205	1.026	0.701	1.078	1.073	0.918
IEDSTGLNRPGPAPLSSR	Q9BQ70	Transcription factor 25 OS=Homo sapiens OX=9606 GN=TCF25 PE=1 SV=1	TCF25	1.65165e-06	1	yes	1.14	0.976	0.845	1.038	0.96	1.042
AILGEQRPR	Q9BQ70	Transcription factor 25 OS=Homo sapiens OX=9606 GN=TCF25 PE=1 SV=1	TCF25	0.000296295	1	yes	1.206	0.995	0.72	1.115	0.85	1.114
SLLPNYTMEGERPEEGVAGGLNR	Q9BQ70	Transcription factor 25 OS=Homo sapiens OX=9606 GN=TCF25 PE=1 SV=1	TCF25	0.0155898	3	yes	1.046	0.991	0.974	1.014	1.084	0.89
LFQEWEAHR	Q9BQ70	Transcription factor 25 OS=Homo sapiens OX=9606 GN=TCF25 PE=1 SV=1	TCF25	0.021919	1	yes	0.91	0.83	0.894	1.051	1.17	1.146
FELINIDDLEDDPVVNGER	Q9BQ70	Transcription factor 25 OS=Homo sapiens OX=9606 GN=TCF25 PE=1 SV=1	TCF25	0.0482992	1	yes	1.308	1.079	1.078	0.733	1.064	0.739
QMSFLEK	Q9BQ70	Transcription factor 25 OS=Homo sapiens OX=9606 GN=TCF25 PE=1 SV=1	TCF25	0.0707855	1	yes	0.957	0.983	0.886	1.071	1.065	1.038
IHFPLATYAPVISAEK	Q9BQE3	Tubulin alpha-1C chain OS=Homo sapiens OX=9606 GN=TUBA1C PE=1 SV=1	TUBA1C	8.21036e-07	11	no	0.794	0.789	0.837	1.281	1.106	1.193
AYHEQLTVAEITNACFEPANQMVK	Q9BQE3	Tubulin alpha-1C chain OS=Homo sapiens OX=9606 GN=TUBA1C PE=1 SV=1	TUBA1C	1.86803e-08	6	yes	0.972	0.907	0.825	1.252	1.002	1.042
AVCMLSNTTAVAEAWAR	Q9BQE3	Tubulin alpha-1C chain OS=Homo sapiens OX=9606 GN=TUBA1C PE=1 SV=1	TUBA1C	1.23876e-08	1	yes	1.069	0.961	0.89	1.07	1.081	0.929
AVFVDLEPTVIDEVR	Q9BQE3	Tubulin alpha-1C chain OS=Homo sapiens OX=9606 GN=TUBA1C PE=1 SV=1	TUBA1C	3.35567e-06	19	yes	0.886	0.899	0.882	1.144	1.13	1.058
DVNAAIATIK	Q9BQE3	Tubulin alpha-1C chain OS=Homo sapiens OX=9606 GN=TUBA1C PE=1 SV=1	TUBA1C	4.68889e-06	4	yes	0.901	0.87	0.866	1.194	1.053	1.117
TIGGGDDSFNTFFSETGAGK	Q9BQE3	Tubulin alpha-1C chain OS=Homo sapiens OX=9606 GN=TUBA1C PE=1 SV=1	TUBA1C	2.34776e-08	20	yes	0.834	0.855	0.907	1.256	1.039	1.108
EIIDLVLDR	Q9BQE3	Tubulin alpha-1C chain OS=Homo sapiens OX=9606 GN=TUBA1C PE=1 SV=1	TUBA1C	0.000463589	3	yes	0.892	0.851	0.868	1.161	1.1	1.128
YMACCLLYR	Q9BQE3	Tubulin alpha-1C chain OS=Homo sapiens OX=9606 GN=TUBA1C PE=1 SV=1	TUBA1C	0.00112345	1	no	0.892	0.899	0.915	1.179	1.064	1.051
EDMAALEK	Q9BQE3	Tubulin alpha-1C chain OS=Homo sapiens OX=9606 GN=TUBA1C PE=1 SV=1	TUBA1C	0.00240916	3	no	0.785	0.798	0.804	1.329	1.21	1.075
YMACCLLYR	Q9BQE3	Tubulin alpha-1C chain OS=Homo sapiens OX=9606 GN=TUBA1C PE=1 SV=1	TUBA1C	0.0038032	1	no	0.835	0.999	0.966	1.176	1.07	0.954
GHYTIGK	Q9BQE3	Tubulin alpha-1C chain OS=Homo sapiens OX=9606 GN=TUBA1C PE=1 SV=1	TUBA1C	0.0108726	6	no	0.654	0.772	0.774	1.289	1.173	1.338
LSVDYGK	Q9BQE3	Tubulin alpha-1C chain OS=Homo sapiens OX=9606 GN=TUBA1C PE=1 SV=1	TUBA1C	0.0269543	4	no	0.795	0.842	0.882	1.277	1.134	1.071
EDMAALEK	Q9BQE3	Tubulin alpha-1C chain OS=Homo sapiens OX=9606 GN=TUBA1C PE=1 SV=1	TUBA1C	0.0268379	3	no	0.712	0.878	0.896	1.291	1.171	1.052
QGDTIEYLK	Q8IY95	Transmembrane protein 192 OS=Homo sapiens OX=9606 GN=TMEM192 PE=1 SV=1	TMEM192	0.0001292	1	yes	0.999	0.949	0.982	1.013	1.052	1.006
TISSLEEIVEK	Q8IY95	Transmembrane protein 192 OS=Homo sapiens OX=9606 GN=TMEM192 PE=1 SV=1	TMEM192	0.0011696	1	yes	0.986	0.972	0.951	0.914	1.247	0.93
AKPEPDILEEEK	Q8IY95	Transmembrane protein 192 OS=Homo sapiens OX=9606 GN=TMEM192 PE=1 SV=1	TMEM192	0.00207159	1	yes	1.163	1.069	0.856	0.919	1.082	0.911
LLALTSSDLGCQPSR	Q8IY95	Transmembrane protein 192 OS=Homo sapiens OX=9606 GN=TMEM192 PE=1 SV=1	TMEM192	0.031452	1	yes	0.948	0.974	0.97	1.023	1.049	1.035
FDTSILPICK	Q9BQ16	Testican-3 OS=Homo sapiens OX=9606 GN=SPOCK3 PE=1 SV=2	SPOCK3	0.00379182	1	yes	0.945	0.813	0.742	1.131	1.32	1.051
GTEDELDKYSEALK	P09493	Tropomyosin alpha-1 chain OS=Homo sapiens OX=9606 GN=TPM1 PE=1 SV=2	TPM1	6.19613e-05	3	no	0.934	0.911	1.036	1.021	1.055	1.043
LVIIESDLER	P09493	Tropomyosin alpha-1 chain OS=Homo sapiens OX=9606 GN=TPM1 PE=1 SV=2	TPM1	5.44731e-05	4	yes	0.93	0.953	0.933	1.027	1.093	1.064
MEIQEIQLK	P09493	Tropomyosin alpha-1 chain OS=Homo sapiens OX=9606 GN=TPM1 PE=1 SV=2	TPM1	0.000108175	4	no	0.892	0.941	0.983	1.052	1.102	1.03
SLEAQAEK	P09493	Tropomyosin alpha-1 chain OS=Homo sapiens OX=9606 GN=TPM1 PE=1 SV=2	TPM1	0.00113394	1	no	0.807	0.916	0.973	0.873	1.518	0.913
MEIQEIQLK	P09493	Tropomyosin alpha-1 chain OS=Homo sapiens OX=9606 GN=TPM1 PE=1 SV=2	TPM1	0.000909171	4	no	0.891	1.001	1.094	1.114	0.931	0.968
GPVYIGELPQDFLR	Q9H0E2	Toll-interacting protein OS=Homo sapiens OX=9606 GN=TOLLIP PE=1 SV=1	TOLLIP	4.00587e-05	6	yes	1.191	0.949	0.936	0.885	1.101	0.937
LNITVVQAK	Q9H0E2	Toll-interacting protein OS=Homo sapiens OX=9606 GN=TOLLIP PE=1 SV=1	TOLLIP	3.78691e-05	1	yes	1.025	1.07	0.896	0.942	1.1	0.967
AIQDMFPNMDQEVIR	Q9H0E2	Toll-interacting protein OS=Homo sapiens OX=9606 GN=TOLLIP PE=1 SV=1	TOLLIP	2.96476e-05	1	yes	1.051	0.855	1.016	1.113	0.964	1.002
DAAINSLLQMGEEP	Q9H0E2	Toll-interacting protein OS=Homo sapiens OX=9606 GN=TOLLIP PE=1 SV=1	TOLLIP	0.00218083	2	yes	0.904	1.338	0.809	0.905	1.083	0.962
NFLEDGESDGFLR	Q9BXS4	Transmembrane protein 59 OS=Homo sapiens OX=9606 GN=TMEM59 PE=1 SV=1	TMEM59	0.000107465	1	yes	0.893	1.109	0.908	0.859	1.191	1.039
NPLPSKETIEQEK	P62328	Thymosin beta-4 OS=Homo sapiens OX=9606 GN=TMSB4X PE=1 SV=2	TMSB4X	1.11664e-05	2	yes	0.776	1.083	1.266	0.728	1.207	0.939
SEFLQESNLIMAK	Q86TV6	Tetratricopeptide repeat protein 7B OS=Homo sapiens OX=9606 GN=TTC7B PE=1 SV=3	TTC7B	1.86084e-06	1	yes	1.144	1.02	0.966	0.947	1.011	0.912
LNYVEGDYK	Q86TV6	Tetratricopeptide repeat protein 7B OS=Homo sapiens OX=9606 GN=TTC7B PE=1 SV=3	TTC7B	0.000188389	2	yes	1.197	1.069	0.984	0.89	1.005	0.855
SCYNLTNPSDSGR	Q86TV6	Tetratricopeptide repeat protein 7B OS=Homo sapiens OX=9606 GN=TTC7B PE=1 SV=3	TTC7B	0.000457695	3	yes	1.145	1.038	0.908	0.955	1.033	0.919
TVVDVGEK	Q86TV6	Tetratricopeptide repeat protein 7B OS=Homo sapiens OX=9606 GN=TTC7B PE=1 SV=3	TTC7B	0.000613461	1	yes	1.085	1.15	0.991	0.87	1.046	0.858
GPDEALLTCK	Q86TV6	Tetratricopeptide repeat protein 7B OS=Homo sapiens OX=9606 GN=TTC7B PE=1 SV=3	TTC7B	0.000878429	1	yes	1.031	0.981	0.893	0.973	1.015	1.107
EQDVITCYEK	Q86TV6	Tetratricopeptide repeat protein 7B OS=Homo sapiens OX=9606 GN=TTC7B PE=1 SV=3	TTC7B	0.0016347	1	yes	1.053	1.084	0.92	0.967	1.042	0.933
EALNIYAR	Q86TV6	Tetratricopeptide repeat protein 7B OS=Homo sapiens OX=9606 GN=TTC7B PE=1 SV=3	TTC7B	0.00178018	1	yes	1.105	1.074	0.891	0.96	1.018	0.951
VEQALSEVASSLQSSAPK	Q86TV6	Tetratricopeptide repeat protein 7B OS=Homo sapiens OX=9606 GN=TTC7B PE=1 SV=3	TTC7B	0.00358203	2	yes	1.194	1.362	0.975	0.969	0.655	0.845
GQIAELR	Q86TV6	Tetratricopeptide repeat protein 7B OS=Homo sapiens OX=9606 GN=TTC7B PE=1 SV=3	TTC7B	0.0157067	1	yes	1.073	1.214	0.856	0.902	0.928	1.028
QLAEILLR	Q86TV6	Tetratricopeptide repeat protein 7B OS=Homo sapiens OX=9606 GN=TTC7B PE=1 SV=3	TTC7B	0.0736529	1	yes	0.999	1.058	0.925	0.913	1.052	1.054
ALGYHTQELEVYQELSDLPGECR	Q96AY4	Tetratricopeptide repeat protein 28 OS=Homo sapiens OX=9606 GN=TTC28 PE=1 SV=4	TTC28	1.99311e-05	2	yes	1.403	0.915	0.577	0.983	1.055	1.067
YYEQDLALAK	Q96AY4	Tetratricopeptide repeat protein 28 OS=Homo sapiens OX=9606 GN=TTC28 PE=1 SV=4	TTC28	0.00010676	1	yes	1.078	1.002	0.871	0.952	1.087	1.011
EALGVESHYSR	Q96AY4	Tetratricopeptide repeat protein 28 OS=Homo sapiens OX=9606 GN=TTC28 PE=1 SV=4	TTC28	7.85805e-05	1	yes
LITASETGEQLISR	Q96AY4	Tetratricopeptide repeat protein 28 OS=Homo sapiens OX=9606 GN=TTC28 PE=1 SV=4	TTC28	0.000417081	1	yes	1.178	0.798	0.86	1.129	0.972	1.064
LDPQELAQK	Q96AY4	Tetratricopeptide repeat protein 28 OS=Homo sapiens OX=9606 GN=TTC28 PE=1 SV=4	TTC28	0.00216769	1	yes	1.04	0.958	0.964	0.996	0.982	1.06
LNSVTDPTGFLR	Q96AY4	Tetratricopeptide repeat protein 28 OS=Homo sapiens OX=9606 GN=TTC28 PE=1 SV=4	TTC28	0.0213	1	yes	0.938	1.059	0.917	0.943	1.047	1.096
FELAQEEYQQLHK	Q9ULE0	Protein WWC3 OS=Homo sapiens OX=9606 GN=WWC3 PE=1 SV=3	WWC3	0.000723013	1	yes	1.006	0.869	0.895	1.083	1.105	1.042
GVETLQEIDR	Q9ULE0	Protein WWC3 OS=Homo sapiens OX=9606 GN=WWC3 PE=1 SV=3	WWC3	0.00102353	1	yes	1.236	0.973	0.858	0.966	1.008	0.959
QIILEKEETEELKR	P12956	X-ray repair cross-complementing protein 6 OS=Homo sapiens OX=9606 GN=XRCC6 PE=1 SV=2	XRCC6	1.39954e-06	3	yes	1.081	1.086	1.127	0.818	0.942	0.947
QIILEKEETEELK	P12956	X-ray repair cross-complementing protein 6 OS=Homo sapiens OX=9606 GN=XRCC6 PE=1 SV=2	XRCC6	4.10846e-07	2	yes	1.078	1.095	1.097	0.885	0.907	0.937
QELLEALTK	P12956	X-ray repair cross-complementing protein 6 OS=Homo sapiens OX=9606 GN=XRCC6 PE=1 SV=2	XRCC6	4.42353e-05	2	yes	1.062	1.073	1.125	0.886	0.893	0.962
SDSFENPVLQQHFR	P12956	X-ray repair cross-complementing protein 6 OS=Homo sapiens OX=9606 GN=XRCC6 PE=1 SV=2	XRCC6	6.59797e-07	6	yes	1.175	1.238	0.966	0.836	0.876	0.909
IMLFTNEDNPHGNDSAK	P12956	X-ray repair cross-complementing protein 6 OS=Homo sapiens OX=9606 GN=XRCC6 PE=1 SV=2	XRCC6	2.17222e-05	1	yes	0.864	1.053	1.038	0.866	1.207	0.973
IMLFTNEDNPHGNDSAK	P12956	X-ray repair cross-complementing protein 6 OS=Homo sapiens OX=9606 GN=XRCC6 PE=1 SV=2	XRCC6	5.42934e-05	1	yes	1.07	1.127	1.027	0.892	0.969	0.916
IMATPEQVGK	P12956	X-ray repair cross-complementing protein 6 OS=Homo sapiens OX=9606 GN=XRCC6 PE=1 SV=2	XRCC6	4.54206e-05	3	yes	1.068	1.01	1.013	0.977	0.965	0.966
LGSLVDEFK	P12956	X-ray repair cross-complementing protein 6 OS=Homo sapiens OX=9606 GN=XRCC6 PE=1 SV=2	XRCC6	4.12686e-05	3	yes	1.069	1.126	1.087	0.909	0.843	0.966
NIYVLQELDNPGAK	P12956	X-ray repair cross-complementing protein 6 OS=Homo sapiens OX=9606 GN=XRCC6 PE=1 SV=2	XRCC6	2.99825e-06	2	yes	1.091	1	0.98	0.896	0.994	1.039
NIPPYFVALVPQEEELDDQK	P12956	X-ray repair cross-complementing protein 6 OS=Homo sapiens OX=9606 GN=XRCC6 PE=1 SV=2	XRCC6	9.01076e-08	4	yes	0.942	1.034	1.16	0.922	1.027	0.915
KQELLEALTK	P12956	X-ray repair cross-complementing protein 6 OS=Homo sapiens OX=9606 GN=XRCC6 PE=1 SV=2	XRCC6	1.04912e-06	2	yes	1.089	1.063	1.07	0.823	0.97	0.985
TFNTSTGGLLLPSDTKR	P12956	X-ray repair cross-complementing protein 6 OS=Homo sapiens OX=9606 GN=XRCC6 PE=1 SV=2	XRCC6	4.29387e-05	2	yes	1.165	1.132	0.993	0.764	1.056	0.89
TFNTSTGGLLLPSDTK	P12956	X-ray repair cross-complementing protein 6 OS=Homo sapiens OX=9606 GN=XRCC6 PE=1 SV=2	XRCC6	4.783e-06	4	yes	1.036	1.054	1.059	0.93	0.935	0.987
DSLIFLVDASK	P12956	X-ray repair cross-complementing protein 6 OS=Homo sapiens OX=9606 GN=XRCC6 PE=1 SV=2	XRCC6	1.54466e-05	2	yes	1.056	1.018	1.107	0.906	0.992	0.921
ILELDQFK	P12956	X-ray repair cross-complementing protein 6 OS=Homo sapiens OX=9606 GN=XRCC6 PE=1 SV=2	XRCC6	0.000475598	4	yes	1.006	1.074	1.118	0.902	0.888	1.013
DTGIFLDLMHLK	P12956	X-ray repair cross-complementing protein 6 OS=Homo sapiens OX=9606 GN=XRCC6 PE=1 SV=2	XRCC6	0.000372699	14	yes	0.972	0.961	1.055	0.967	1.018	1.027
DTGIFLDLMHLK	P12956	X-ray repair cross-complementing protein 6 OS=Homo sapiens OX=9606 GN=XRCC6 PE=1 SV=2	XRCC6	0.000734492	1	yes	1.125	0.942	0.982	0.885	1.099	0.968
IMATPEQVGK	P12956	X-ray repair cross-complementing protein 6 OS=Homo sapiens OX=9606 GN=XRCC6 PE=1 SV=2	XRCC6	0.00136458	8	yes	1.006	1.1	1.136	0.858	0.965	0.936
DLLAVVFYGTEK	P12956	X-ray repair cross-complementing protein 6 OS=Homo sapiens OX=9606 GN=XRCC6 PE=1 SV=2	XRCC6	0.00278368	1	yes	0.956	0.954	0.964	0.867	1.085	1.174
VHFEESSK	P12956	X-ray repair cross-complementing protein 6 OS=Homo sapiens OX=9606 GN=XRCC6 PE=1 SV=2	XRCC6	0.00393054	2	yes	1.096	1.061	0.938	0.933	0.986	0.986
SQIYGSR	P12956	X-ray repair cross-complementing protein 6 OS=Homo sapiens OX=9606 GN=XRCC6 PE=1 SV=2	XRCC6	0.0123785	1	yes	1.03	1.121	1.041	0.852	0.987	0.969
ETNEPVK	P12956	X-ray repair cross-complementing protein 6 OS=Homo sapiens OX=9606 GN=XRCC6 PE=1 SV=2	XRCC6	0.033201	1	yes	1.055	1.045	1.038	0.928	0.973	0.961
VQGLDTSEGLLLFGK	Q8IZQ1	WD repeat and FYVE domain-containing protein 3 OS=Homo sapiens OX=9606 GN=WDFY3 PE=1 SV=2	WDFY3	9.37365e-07	1	yes	1.098	0.951	0.904	1.024	0.962	1.061
DLVDTQYK	Q8IZQ1	WD repeat and FYVE domain-containing protein 3 OS=Homo sapiens OX=9606 GN=WDFY3 PE=1 SV=2	WDFY3	0.0125964	1	yes	1.074	0.96	0.815	1.144	0.924	1.084
SAEGSTVPLTR	Q8IZQ1	WD repeat and FYVE domain-containing protein 3 OS=Homo sapiens OX=9606 GN=WDFY3 PE=1 SV=2	WDFY3	0.0221	2	yes	1.079	0.923	0.892	1.015	0.982	1.109
TVPQQVALLDSLR	Q8IZQ1	WD repeat and FYVE domain-containing protein 3 OS=Homo sapiens OX=9606 GN=WDFY3 PE=1 SV=2	WDFY3	0.0246352	1	yes
GEALAPTTQSK	Q8IZQ1	WD repeat and FYVE domain-containing protein 3 OS=Homo sapiens OX=9606 GN=WDFY3 PE=1 SV=2	WDFY3	0.0613332	1	yes
VWTELIHSK	Q8IZQ1	WD repeat and FYVE domain-containing protein 3 OS=Homo sapiens OX=9606 GN=WDFY3 PE=1 SV=2	WDFY3	0.0667007	1	yes	1.139	0.993	0.793	0.972	1.052	1.051
LAQEQGGGDNSLLVR	Q9UID3	Vacuolar protein sorting-associated protein 51 homolog OS=Homo sapiens OX=9606 GN=VPS51 PE=1 SV=2	VPS51	6.48925e-05	1	yes	1.164	1.112	0.795	0.938	1.066	0.925
CVELGAYGQAVR	Q9UID3	Vacuolar protein sorting-associated protein 51 homolog OS=Homo sapiens OX=9606 GN=VPS51 PE=1 SV=2	VPS51	0.000133956	1	yes	1.124	0.972	0.9	0.966	1.062	0.977
VSVLTGIIK	Q9UID3	Vacuolar protein sorting-associated protein 51 homolog OS=Homo sapiens OX=9606 GN=VPS51 PE=1 SV=2	VPS51	0.000309041	2	yes	1.1	0.949	0.87	0.989	1.041	1.051
AQAVLQQYQHLPSFR	Q9UID3	Vacuolar protein sorting-associated protein 51 homolog OS=Homo sapiens OX=9606 GN=VPS51 PE=1 SV=2	VPS51	0.000178194	2	yes	1.068	0.992	0.806	1.021	1.092	1.021
IDVFSPVEFNK	Q9UID3	Vacuolar protein sorting-associated protein 51 homolog OS=Homo sapiens OX=9606 GN=VPS51 PE=1 SV=2	VPS51	0.00535195	3	yes	1.243	0.853	0.882	0.955	0.946	1.12
YFALVER	Q9UID3	Vacuolar protein sorting-associated protein 51 homolog OS=Homo sapiens OX=9606 GN=VPS51 PE=1 SV=2	VPS51	0.0497184	1	yes	1.154	0.99	0.908	1.021	1.007	0.921
LLTHYVK	Q9UID3	Vacuolar protein sorting-associated protein 51 homolog OS=Homo sapiens OX=9606 GN=VPS51 PE=1 SV=2	VPS51	0.0935384	1	yes	1.213	1.097	0.823	0.993	1.017	0.857
LLEAGSSLDIQNVK	Q8IUH4	Palmitoyltransferase ZDHHC13 OS=Homo sapiens OX=9606 GN=ZDHHC13 PE=1 SV=3	ZDHHC13	1.0077e-05	4	yes	1.087	0.843	0.828	1.036	1.186	1.02
YGICAHENK	Q8IUH4	Palmitoyltransferase ZDHHC13 OS=Homo sapiens OX=9606 GN=ZDHHC13 PE=1 SV=3	ZDHHC13	2.04659e-05	2	yes	0.96	0.792	0.714	1.333	0.925	1.276
VIGPEPTGFLLK	Q8IUH4	Palmitoyltransferase ZDHHC13 OS=Homo sapiens OX=9606 GN=ZDHHC13 PE=1 SV=3	ZDHHC13	5.46059e-06	1	yes	0.902	0.936	0.851	1.053	1.118	1.139
EALPLIEDSSNCDIVK	Q8IUH4	Palmitoyltransferase ZDHHC13 OS=Homo sapiens OX=9606 GN=ZDHHC13 PE=1 SV=3	ZDHHC13	3.9601e-06	5	yes	0.919	0.856	0.815	1.119	1.157	1.135
GETPLDMALQNK	Q8IUH4	Palmitoyltransferase ZDHHC13 OS=Homo sapiens OX=9606 GN=ZDHHC13 PE=1 SV=3	ZDHHC13	0.00176938	2	yes	0.883	0.849	0.85	1.151	1.229	1.038
TFCTSCLIR	Q8IUH4	Palmitoyltransferase ZDHHC13 OS=Homo sapiens OX=9606 GN=ZDHHC13 PE=1 SV=3	ZDHHC13	0.00987861	1	yes	0.925	0.877	0.781	1.18	1.119	1.117
STITSVYQNSVYSVQEEPLNLSCAK	P37275	Zinc finger E-box-binding homeobox 1 OS=Homo sapiens OX=9606 GN=ZEB1 PE=1 SV=2	ZEB1	0.00160505	1	yes	0.9	1.06	0.749	1.221	0.897	1.174
AGEDAVWVLDSGSVR	Q6ZRP7	Sulfhydryl oxidase 2 OS=Homo sapiens OX=9606 GN=QSOX2 PE=1 SV=3	QSOX2	0.00101718	1	yes	1.06	1.014	0.691	1.077	1.123	1.036
LAGHLSEDPR	Q6ZRP7	Sulfhydryl oxidase 2 OS=Homo sapiens OX=9606 GN=QSOX2 PE=1 SV=3	QSOX2	0.00178018	2	yes	1.335	1.11	0.772	0.86	0.96	0.962
VELAAHK	Q6ZRP7	Sulfhydryl oxidase 2 OS=Homo sapiens OX=9606 GN=QSOX2 PE=1 SV=3	QSOX2	0.00339387	2	yes	1.076	0.942	0.813	1.083	1.024	1.062
EFTTGENFK	Q6ZRP7	Sulfhydryl oxidase 2 OS=Homo sapiens OX=9606 GN=QSOX2 PE=1 SV=3	QSOX2	0.011283	2	yes	1.059	1.053	0.84	0.97	1.02	1.058
VTCACQEHR	Q9BZG1	Ras-related protein Rab-34 OS=Homo sapiens OX=9606 GN=RAB34 PE=1 SV=1	RAB34	0.000447555	2	yes	1.483	1.11	0.946	0.663	0.919	0.878
VLAELPQCLR	Q9BZG1	Ras-related protein Rab-34 OS=Homo sapiens OX=9606 GN=RAB34 PE=1 SV=1	RAB34	0.0504454	2	yes	1.024	0.962	0.839	1.117	1.044	1.015
DEVCVNPYHYQR	Q15796	Mothers against decapentaplegic homolog 2 OS=Homo sapiens OX=9606 GN=SMAD2 PE=1 SV=1	SMAD2	9.76779e-05	3	no	1.17	0.988	0.933	1.048	0.88	0.981
VETPVLPPVLVPR	Q15796	Mothers against decapentaplegic homolog 2 OS=Homo sapiens OX=9606 GN=SMAD2 PE=1 SV=1	SMAD2	0.000407813	1	no	1.097	0.945	0.831	1.027	1.047	1.053
AITTQNCNTK	Q15796	Mothers against decapentaplegic homolog 2 OS=Homo sapiens OX=9606 GN=SMAD2 PE=1 SV=1	SMAD2	0.00238028	1	yes	1.311	1.104	0.948	0.884	0.933	0.82
KDEVCVNPYHYQR	Q15796	Mothers against decapentaplegic homolog 2 OS=Homo sapiens OX=9606 GN=SMAD2 PE=1 SV=1	SMAD2	0.0175368	1	no	1.19	1.147	0.859	0.973	0.798	1.033
LEAAYLDLQR	O75347	Tubulin-specific chaperone A OS=Homo sapiens OX=9606 GN=TBCA PE=1 SV=3	TBCA	9.05493e-05	2	yes	0.747	0.923	0.949	1.183	1.105	1.094
ILENEKDLEEAEEYK	O75347	Tubulin-specific chaperone A OS=Homo sapiens OX=9606 GN=TBCA PE=1 SV=3	TBCA	4.54008e-09	4	yes	0.534	0.76	0.934	1.439	1.116	1.216
QAEILQESR	O75347	Tubulin-specific chaperone A OS=Homo sapiens OX=9606 GN=TBCA PE=1 SV=3	TBCA	0.000338331	3	yes	0.751	0.865	0.903	1.239	1.092	1.15
LVLDSVK	O75347	Tubulin-specific chaperone A OS=Homo sapiens OX=9606 GN=TBCA PE=1 SV=3	TBCA	0.00653396	4	yes	0.791	0.938	0.976	1.212	1.081	1.002
NQIATHEK	Q5JRA6	Transport and Golgi organization protein 1 homolog OS=Homo sapiens OX=9606 GN=MIA3 PE=1 SV=1	MIA3	3.49797e-05	2	yes	1.179	0.978	0.836	0.995	1.061	0.952
NQDLISENK	Q5JRA6	Transport and Golgi organization protein 1 homolog OS=Homo sapiens OX=9606 GN=MIA3 PE=1 SV=1	MIA3	0.000221097	1	yes	1.137	0.999	0.891	0.962	0.993	1.018
IQTPELGEVFQNK	Q5JRA6	Transport and Golgi organization protein 1 homolog OS=Homo sapiens OX=9606 GN=MIA3 PE=1 SV=1	MIA3	0.000229922	1	yes	1.102	0.951	0.85	1.065	0.983	1.05
DEPPPASQSTSQDCSQALK	Q5JRA6	Transport and Golgi organization protein 1 homolog OS=Homo sapiens OX=9606 GN=MIA3 PE=1 SV=1	MIA3	9.36891e-06	2	yes	1.136	1.047	1.018	0.996	0.783	1.019
DLIQVVHEYTK	Q5JRA6	Transport and Golgi organization protein 1 homolog OS=Homo sapiens OX=9606 GN=MIA3 PE=1 SV=1	MIA3	1.205e-05	2	yes	0.987	0.878	0.815	1.136	1.16	1.023
ASESQILSIAEK	Q5JRA6	Transport and Golgi organization protein 1 homolog OS=Homo sapiens OX=9606 GN=MIA3 PE=1 SV=1	MIA3	0.000249431	1	yes	1.028	1.11	0.824	1.015	1.037	0.985
AMQGTEVGQTDQTDSTGGPAFLSK	Q5JRA6	Transport and Golgi organization protein 1 homolog OS=Homo sapiens OX=9606 GN=MIA3 PE=1 SV=1	MIA3	8.07549e-07	1	yes	1.028	0.709	1.048	1.194	1.062	0.958
TAELNVQVPEEPTHLDQR	Q5JRA6	Transport and Golgi organization protein 1 homolog OS=Homo sapiens OX=9606 GN=MIA3 PE=1 SV=1	MIA3	9.4385e-08	1	yes	1.053	1.054	0.906	0.993	1.043	0.951
TQTAISVVEEDLK	Q5JRA6	Transport and Golgi organization protein 1 homolog OS=Homo sapiens OX=9606 GN=MIA3 PE=1 SV=1	MIA3	3.79945e-05	2	yes	1.193	1.018	0.86	0.989	0.955	0.985
AVSAAEEVK	Q5JRA6	Transport and Golgi organization protein 1 homolog OS=Homo sapiens OX=9606 GN=MIA3 PE=1 SV=1	MIA3	0.000843385	1	yes	1.114	0.926	0.865	1.058	1.052	0.984
QGKPQSATDYSDPDNVDDGLFIVDIPK	Q5JRA6	Transport and Golgi organization protein 1 homolog OS=Homo sapiens OX=9606 GN=MIA3 PE=1 SV=1	MIA3	0.00156154	2	yes	1.496	0.845	0.846	0.826	1.157	0.83
ENTELVQK	Q5JRA6	Transport and Golgi organization protein 1 homolog OS=Homo sapiens OX=9606 GN=MIA3 PE=1 SV=1	MIA3	0.00174268	1	yes	1.022	0.956	0.838	1.135	1.067	0.983
EPNTMVEK	Q5JRA6	Transport and Golgi organization protein 1 homolog OS=Homo sapiens OX=9606 GN=MIA3 PE=1 SV=1	MIA3	0.00205287	1	yes	1.068	0.896	0.87	1.129	1.106	0.931
EDSLDEEFFHHK	Q5JRA6	Transport and Golgi organization protein 1 homolog OS=Homo sapiens OX=9606 GN=MIA3 PE=1 SV=1	MIA3	0.00324454	2	yes	0.971	0.83	0.764	1.061	1.173	1.201
FSSPDEIDLPR	Q5JRA6	Transport and Golgi organization protein 1 homolog OS=Homo sapiens OX=9606 GN=MIA3 PE=1 SV=1	MIA3	0.00459261	1	yes	1.116	0.963	0.771	1.044	1.047	1.059
GWPEVWAGSVGR	Q5JRA6	Transport and Golgi organization protein 1 homolog OS=Homo sapiens OX=9606 GN=MIA3 PE=1 SV=1	MIA3	0.0113597	1	yes	1.124	0.964	0.95	0.884	1.063	1.015
AAGNQMNDR	Q5JRA6	Transport and Golgi organization protein 1 homolog OS=Homo sapiens OX=9606 GN=MIA3 PE=1 SV=1	MIA3	0.0162472	1	yes	0.907	0.94	0.686	1.227	1.13	1.11
GDPVYVYYK	Q5JRA6	Transport and Golgi organization protein 1 homolog OS=Homo sapiens OX=9606 GN=MIA3 PE=1 SV=1	MIA3	0.0185913	1	yes	0.961	0.983	0.983	1.166	0.958	0.949
EQQSLQR	Q5JRA6	Transport and Golgi organization protein 1 homolog OS=Homo sapiens OX=9606 GN=MIA3 PE=1 SV=1	MIA3	0.0233242	3	yes	1.045	0.976	0.78	1.123	1.092	0.984
AMQGTEVGQTDQTDSTGGPAFLSK	Q5JRA6	Transport and Golgi organization protein 1 homolog OS=Homo sapiens OX=9606 GN=MIA3 PE=1 SV=1	MIA3	0.0736529	1	yes	1.191	0.778	0.881		1.144	1.006
LCADDECSMLMYR	Q5JRA6	Transport and Golgi organization protein 1 homolog OS=Homo sapiens OX=9606 GN=MIA3 PE=1 SV=1	MIA3	0.0743884	1	yes	1.05	1.033	0.887	0.925	1.041	1.064
GAVGAYGSER	Q9UBB9	Tuftelin-interacting protein 11 OS=Homo sapiens OX=9606 GN=TFIP11 PE=1 SV=1	TFIP11	0.000120581	1	yes	1.303	0.973	0.78	0.969	0.914	1.062
ENIAYLTHTER	Q9UBB9	Tuftelin-interacting protein 11 OS=Homo sapiens OX=9606 GN=TFIP11 PE=1 SV=1	TFIP11	0.000328634	2	yes	1.142	0.911	0.965	0.954	1.005	1.023
EWDPLKDCTYGTEIISK	Q9UBB9	Tuftelin-interacting protein 11 OS=Homo sapiens OX=9606 GN=TFIP11 PE=1 SV=1	TFIP11	0.000126677	1	yes	1.005	1.07	0.867	0.811	1.146	1.101
HNVPDDGLPLQSQQLPQSGK	Q9UBB9	Tuftelin-interacting protein 11 OS=Homo sapiens OX=9606 GN=TFIP11 PE=1 SV=1	TFIP11	0.000209162	1	yes	1.079	1.057	0.996	0.744	1.024	1.1
DFQYEAMQER	Q9UBB9	Tuftelin-interacting protein 11 OS=Homo sapiens OX=9606 GN=TFIP11 PE=1 SV=1	TFIP11	0.000453322	1	yes	1.196	0.99	0.947	0.997	0.86	1.01
NIVTQWQPR	Q9UBB9	Tuftelin-interacting protein 11 OS=Homo sapiens OX=9606 GN=TFIP11 PE=1 SV=1	TFIP11	0.000502124	1	yes	1.191	1.036	0.902	0.945	0.948	0.979
GVVFVQGEK	Q9UBB9	Tuftelin-interacting protein 11 OS=Homo sapiens OX=9606 GN=TFIP11 PE=1 SV=1	TFIP11	0.000635205	1	yes	1.083	1.015	1.035	0.895	0.996	0.976
IFETLQDK	Q9UBB9	Tuftelin-interacting protein 11 OS=Homo sapiens OX=9606 GN=TFIP11 PE=1 SV=1	TFIP11	0.00142889	1	yes	1.118	0.993	0.955	0.931	1.025	0.978
EEATYGVWAER	Q9UBB9	Tuftelin-interacting protein 11 OS=Homo sapiens OX=9606 GN=TFIP11 PE=1 SV=1	TFIP11	0.00457888	1	yes	1.164	0.925	1.004	1.106	0.95	0.851
VISNLSK	Q9UBB9	Tuftelin-interacting protein 11 OS=Homo sapiens OX=9606 GN=TFIP11 PE=1 SV=1	TFIP11	0.0420529	1	yes	1.333	1.098	0.706	1.192	0.609	1.061
NLGIEAVPWTADIPLK	Q9H5Q4	Dimethyladenosine transferase 2, mitochondrial OS=Homo sapiens OX=9606 GN=TFB2M PE=1 SV=1	TFB2M	1.0077e-05	2	yes	1.138	0.877	0.903	0.968	1.17	0.943
FAHLLEFGEK	Q92994	Transcription factor IIIB 90 kDa subunit OS=Homo sapiens OX=9606 GN=BRF1 PE=1 SV=1	BRF1	0.000363217	1	yes	1.129	0.892	0.918	0.926	1.103	1.032
DIANYNKEDDIEDTMEESGWK	Q92544	Transmembrane 9 superfamily member 4 OS=Homo sapiens OX=9606 GN=TM9SF4 PE=1 SV=2	TM9SF4	3.49797e-05	2	yes	1.054	0.87	0.77	1.201	0.996	1.11
CEVLCSQSNKPVTLTVEQSR	Q92544	Transmembrane 9 superfamily member 4 OS=Homo sapiens OX=9606 GN=TM9SF4 PE=1 SV=2	TM9SF4	6.86381e-05	1	yes	1.092	0.984	0.603	0.993	1.236	1.092
TQLPYEYYSLPFCQPSK	Q92544	Transmembrane 9 superfamily member 4 OS=Homo sapiens OX=9606 GN=TM9SF4 PE=1 SV=2	TM9SF4	1.04508e-05	3	yes	1.097	0.906	0.671	1.074	1.269	0.983
DVQFEHGYR	Q92544	Transmembrane 9 superfamily member 4 OS=Homo sapiens OX=9606 GN=TM9SF4 PE=1 SV=2	TM9SF4	0.000426552	3	yes	1.047	0.982	0.904	0.966	1.075	1.026
SSCTLPEGTNSSPQEIDPTK	Q92544	Transmembrane 9 superfamily member 4 OS=Homo sapiens OX=9606 GN=TM9SF4 PE=1 SV=2	TM9SF4	0.00160505	1	yes	1.228	0.982	0.772	1.114	1.059	0.844
ITEDYYVHLIADNLPVATR	Q92544	Transmembrane 9 superfamily member 4 OS=Homo sapiens OX=9606 GN=TM9SF4 PE=1 SV=2	TM9SF4	0.0020968	2	yes	1.012	0.958	0.825	1.194	1.165	0.845
AENLGEVLR	Q92544	Transmembrane 9 superfamily member 4 OS=Homo sapiens OX=9606 GN=TM9SF4 PE=1 SV=2	TM9SF4	0.00391879	1	yes	0.984	0.906	0.859	1.086	1.164	1.002
DIANYNKEDDIEDTMEESGWK	Q92544	Transmembrane 9 superfamily member 4 OS=Homo sapiens OX=9606 GN=TM9SF4 PE=1 SV=2	TM9SF4	0.00778389	1	yes	0.825	1.089	0.81	1.177	1.137	0.962
KQPYDNPVR	Q92544	Transmembrane 9 superfamily member 4 OS=Homo sapiens OX=9606 GN=TM9SF4 PE=1 SV=2	TM9SF4	0.0233242	2	yes	1.123	0.965	0.803	0.959	1.126	1.024
LLETLSQMER	Q9ULQ1	Two pore calcium channel protein 1 OS=Homo sapiens OX=9606 GN=TPCN1 PE=1 SV=3	TPCN1	0.000287772	1	yes	1.024	0.948	0.895	1.053	1.045	1.035
DFYDIYEVAALK	Q9ULQ1	Two pore calcium channel protein 1 OS=Homo sapiens OX=9606 GN=TPCN1 PE=1 SV=3	TPCN1	8.7106e-06	1	yes
SLLNQCIEER	Q96GM8	Target of EGR1 protein 1 OS=Homo sapiens OX=9606 GN=TOE1 PE=1 SV=1	TOE1	2.10847e-05	2	yes	1.009	1.014	0.913	1.109	0.964	0.991
ATSEVPGSQASPNPVPGDGLHR	Q96GM8	Target of EGR1 protein 1 OS=Homo sapiens OX=9606 GN=TOE1 PE=1 SV=1	TOE1	1.59255e-06	3	yes	1.146	1.034	0.95	1.012	0.994	0.864
NDLEMGIK	Q96GM8	Target of EGR1 protein 1 OS=Homo sapiens OX=9606 GN=TOE1 PE=1 SV=1	TOE1	0.0329015	1	yes
AARPEIADR	Q96GM8	Target of EGR1 protein 1 OS=Homo sapiens OX=9606 GN=TOE1 PE=1 SV=1	TOE1	0.0485326	1	yes
ALPLRPDGFR	Q9NXH8	Torsin-4A OS=Homo sapiens OX=9606 GN=TOR4A PE=1 SV=2	TOR4A	0.000633198	3	yes	1.335	1.011	0.778	0.923	1.038	0.915
YDLDGLEK	Q9NXH8	Torsin-4A OS=Homo sapiens OX=9606 GN=TOR4A PE=1 SV=2	TOR4A	0.00132325	1	yes	1.24	1.041	0.854	0.962	1.056	0.847
EFAVTGCK	Q9NXH8	Torsin-4A OS=Homo sapiens OX=9606 GN=TOR4A PE=1 SV=2	TOR4A	0.00276698	1	yes	1.235	1.003	0.808	0.945	1.004	1.006
AENLAAQLSFYR	Q9NXH8	Torsin-4A OS=Homo sapiens OX=9606 GN=TOR4A PE=1 SV=2	TOR4A	0.0306193	2	yes	1.154	0.755	0.815	1.066	1.199	1.011
QETFCCPQCR	O00635	E3 ubiquitin-protein ligase TRIM38 OS=Homo sapiens OX=9606 GN=TRIM38 PE=1 SV=1	TRIM38	0.000293427	1	yes	1.029	0.746	0.952	1.092	1.121	1.059
DTVCQCK	O14798	Tumor necrosis factor receptor superfamily member 10C OS=Homo sapiens OX=9606 GN=TNFRSF10C PE=1 SV=3	TNFRSF10C	0.00768789	2	yes	1.18	1.056	0.85	1.024	0.907	0.983
LLEGLDYLTAPNPPSIR	Q9UJV3	Probable E3 ubiquitin-protein ligase MID2 OS=Homo sapiens OX=9606 GN=MID2 PE=1 SV=3	MID2	0.000377529	1	yes	1.203	1.095	1.128	0.92	0.824	0.83
LVEPVPDTHLR	Q9UJV3	Probable E3 ubiquitin-protein ligase MID2 OS=Homo sapiens OX=9606 GN=MID2 PE=1 SV=3	MID2	0.00417305	1	yes	1.012	1.184	0.894	1.163	0.87	0.878
VILDLPLVIGSR	Q9H3M7	Thioredoxin-interacting protein OS=Homo sapiens OX=9606 GN=TXNIP PE=1 SV=1	TXNIP	0.000120581	1	yes	1.014	0.914	1.025	0.943	1.181	0.924
STVEELHEPIPSLFR	Q9GZX9	Twisted gastrulation protein homolog 1 OS=Homo sapiens OX=9606 GN=TWSG1 PE=1 SV=1	TWSG1	5.81755e-07	1	yes	0.899	0.847	0.806	1.257	1.145	1.047
ALCASDVSK	Q9GZX9	Twisted gastrulation protein homolog 1 OS=Homo sapiens OX=9606 GN=TWSG1 PE=1 SV=1	TWSG1	0.00220734	1	yes
ISCESMGASK	Q9GZX9	Twisted gastrulation protein homolog 1 OS=Homo sapiens OX=9606 GN=TWSG1 PE=1 SV=1	TWSG1	0.00356063	1	yes	0.871	0.879	0.848	1.268	1.098	1.037
AAEQAGCMVSASR	Q2T9J0	Peroxisomal leader peptide-processing protease OS=Homo sapiens OX=9606 GN=TYSND1 PE=1 SV=3	TYSND1	0.00815652	1	yes	0.97	1.091	0.822	1.161	0.981	0.976
LHVQWAPTAAGPGGGAER	Q2T9J0	Peroxisomal leader peptide-processing protease OS=Homo sapiens OX=9606 GN=TYSND1 PE=1 SV=3	TYSND1	0.0119986	1	yes	1.012	1.16	0.929	1.004	0.886	1.01
NLDFQALEETTEYDGGYTR	Q05086	Ubiquitin-protein ligase E3A OS=Homo sapiens OX=9606 GN=UBE3A PE=1 SV=4	UBE3A	1.33612e-06	2	yes	1.061	0.956	0.93	0.944	1.061	1.049
VYEILELCR	Q05086	Ubiquitin-protein ligase E3A OS=Homo sapiens OX=9606 GN=UBE3A PE=1 SV=4	UBE3A	0.000311049	3	yes	1.024	0.98	0.987	0.96	0.968	1.08
YYHQLTEGCGNEACTNEFCASCPTFLR	Q05086	Ubiquitin-protein ligase E3A OS=Homo sapiens OX=9606 GN=UBE3A PE=1 SV=4	UBE3A	1.54621e-07	2	yes	0.547	1.256	0.974	0.674	0.783	1.766
DVTYLTEEK	Q05086	Ubiquitin-protein ligase E3A OS=Homo sapiens OX=9606 GN=UBE3A PE=1 SV=4	UBE3A	8.47723e-05	2	yes	1.011	0.959	0.898	1.012	1.069	1.051
EFWEIVHSFTDEQK	Q05086	Ubiquitin-protein ligase E3A OS=Homo sapiens OX=9606 GN=UBE3A PE=1 SV=4	UBE3A	0.00109933	2	yes	1.055	0.945	0.827	1.004	1.092	1.077
VDPLETELGVK	Q05086	Ubiquitin-protein ligase E3A OS=Homo sapiens OX=9606 GN=UBE3A PE=1 SV=4	UBE3A	0.0307562	2	yes	1.094	0.982	0.879	1.027	0.993	1.024
VEVYPVELLLVR	P51784	Ubiquitin carboxyl-terminal hydrolase 11 OS=Homo sapiens OX=9606 GN=USP11 PE=1 SV=3	USP11	0.000450429	1	yes	0.875	0.911	1.007	1.067	1.061	1.078
FLVEPQEDTR	P51784	Ubiquitin carboxyl-terminal hydrolase 11 OS=Homo sapiens OX=9606 GN=USP11 PE=1 SV=3	USP11	0.00196768	1	yes	1.148	1.03	0.869	0.969	1.039	0.945
DLDFSEFVIQPQNESNPELYK	P51784	Ubiquitin carboxyl-terminal hydrolase 11 OS=Homo sapiens OX=9606 GN=USP11 PE=1 SV=3	USP11	0.00232355	2	yes		0.961	1.053		0.986
LMLGWEPVVPLEEGLNK	Q8NBZ7	UDP-glucuronic acid decarboxylase 1 OS=Homo sapiens OX=9606 GN=UXS1 PE=1 SV=1	UXS1	7.6534e-05	1	yes	1.01	0.841	0.772	1.061	1.175	1.14
NLVGSGSEIQFLSEAQDDPQK	Q8NBZ7	UDP-glucuronic acid decarboxylase 1 OS=Homo sapiens OX=9606 GN=UXS1 PE=1 SV=1	UXS1	2.56743e-08	2	yes	1.126	0.985	0.901	0.954	1.058	0.976
LMLGWEPVVPLEEGLNK	Q8NBZ7	UDP-glucuronic acid decarboxylase 1 OS=Homo sapiens OX=9606 GN=UXS1 PE=1 SV=1	UXS1	0.000433445	1	yes	1.029	1.024	0.857	1.089	1.098	0.903
TNTIGTLNMLGLAK	Q8NBZ7	UDP-glucuronic acid decarboxylase 1 OS=Homo sapiens OX=9606 GN=UXS1 PE=1 SV=1	UXS1	0.00110617	1	yes	1.291	0.933	0.806	1.066	1.011	0.893
HTGPITCLQFNPK	Q6UXN9	WD repeat-containing protein 82 OS=Homo sapiens OX=9606 GN=WDR82 PE=1 SV=1	WDR82	2.08074e-05	1	yes	1.037	0.934	0.969	1.088	1.005	0.967
VVALSMSPVDDTFISGSLDK	Q6UXN9	WD repeat-containing protein 82 OS=Homo sapiens OX=9606 GN=WDR82 PE=1 SV=1	WDR82	0.0012596	2	yes	1.104	1.08	1.073	1.04	0.889	0.815
TCEWTGLK	Q6UXN9	WD repeat-containing protein 82 OS=Homo sapiens OX=9606 GN=WDR82 PE=1 SV=1	WDR82	0.00196768	1	yes	1.108	0.997	0.929	0.976	0.985	1.005
VETCGCAEGYAR	O14972	Vacuolar protein sorting-associated protein 26C OS=Homo sapiens OX=9606 GN=VPS26C PE=1 SV=1	VPS26C	3.2356e-06	2	yes	1.153	1.001	0.942	1.032	0.901	0.971
DATEIQNIQIADGDVCR	O14972	Vacuolar protein sorting-associated protein 26C OS=Homo sapiens OX=9606 GN=VPS26C PE=1 SV=1	VPS26C	1.01104e-05	1	yes	1.03	1.046	1.002	0.883	0.925	1.113
TCEFIVHSAPQK	O14972	Vacuolar protein sorting-associated protein 26C OS=Homo sapiens OX=9606 GN=VPS26C PE=1 SV=1	VPS26C	0.0172024	1	yes	1.098	1.069	0.843	1.039	0.868	1.083
LAQGPELAEDDANLLHK	Q92558	Wiskott-Aldrich syndrome protein family member 1 OS=Homo sapiens OX=9606 GN=WASF1 PE=1 SV=1	WASF1	0.000513457	1	yes	1.036	1.035	0.993	0.978	1.026	0.932
NELECVTNISLANIIR	Q92558	Wiskott-Aldrich syndrome protein family member 1 OS=Homo sapiens OX=9606 GN=WASF1 PE=1 SV=1	WASF1	0.00204667	1	yes
QAPPPPPPSR	O00401	Neural Wiskott-Aldrich syndrome protein OS=Homo sapiens OX=9606 GN=WASL PE=1 SV=2	WASL	0.0064746	3	yes	1.25	1.035	0.923	0.928	0.921	0.943
SLLPVKPVEIEIETPEQAK	Q01831	DNA repair protein complementing XP-C cells OS=Homo sapiens OX=9606 GN=XPC PE=1 SV=4	XPC	3.75569e-06	2	yes	1.306	1.126	0.977	0.766	0.91	0.916
LTADPGGSSETSSQVLENHTKPK	Q01831	DNA repair protein complementing XP-C cells OS=Homo sapiens OX=9606 GN=XPC PE=1 SV=4	XPC	7.0052e-08	1	yes	1.243	1.052	0.89	0.936	0.902	0.977
DVLLTAWENEQAVIER	Q01831	DNA repair protein complementing XP-C cells OS=Homo sapiens OX=9606 GN=XPC PE=1 SV=4	XPC	5.64667e-07	2	yes	1.182	0.989	0.883	0.874	1.076	0.997
KDPSLPAASSSSSSSK	Q01831	DNA repair protein complementing XP-C cells OS=Homo sapiens OX=9606 GN=XPC PE=1 SV=4	XPC	0.000903506	3	yes	1.24	1.146	0.973	0.855	0.963	0.823
EENDLGLFGYWQTEEYQPPVAVDGK	Q01831	DNA repair protein complementing XP-C cells OS=Homo sapiens OX=9606 GN=XPC PE=1 SV=4	XPC	0.00218743	3	yes	1.25	0.756			0.952	1.042
VIKDEALSDGDDLR	Q01831	DNA repair protein complementing XP-C cells OS=Homo sapiens OX=9606 GN=XPC PE=1 SV=4	XPC	0.00293844	1	yes	1.116	1.079	0.945	0.948	0.995	0.916
FAIYSAR	Q01831	DNA repair protein complementing XP-C cells OS=Homo sapiens OX=9606 GN=XPC PE=1 SV=4	XPC	0.0108001	2	yes	1.24	1.058	1.023	0.896	0.951	0.832
LGALQQLQQQSQELQEVLGETER	Q13488	V-type proton ATPase 116 kDa subunit a3 OS=Homo sapiens OX=9606 GN=TCIRG1 PE=1 SV=3	TCIRG1	1.30035e-05	2	yes	0.665		0.764		1.827	0.744
DLNASVSAFQR	Q13488	V-type proton ATPase 116 kDa subunit a3 OS=Homo sapiens OX=9606 GN=TCIRG1 PE=1 SV=3	TCIRG1	9.12396e-06	2	yes	1.01	0.989	0.916	1.005	1.108	0.972
AQLHQLQLHAAVLR	Q13488	V-type proton ATPase 116 kDa subunit a3 OS=Homo sapiens OX=9606 GN=TCIRG1 PE=1 SV=3	TCIRG1	6.8865e-05	2	yes	1.102	1.005	0.853	0.967	1.194	0.879
TFTFLQEEVR	Q13488	V-type proton ATPase 116 kDa subunit a3 OS=Homo sapiens OX=9606 GN=TCIRG1 PE=1 SV=3	TCIRG1	0.000137072	4	yes	1.07	0.911	0.938	0.988	1.112	0.981
AAQNEIWQTFFR	Q13488	V-type proton ATPase 116 kDa subunit a3 OS=Homo sapiens OX=9606 GN=TCIRG1 PE=1 SV=3	TCIRG1	4.36089e-07	1	yes	0.98	0.957	0.926	1.028	1.099	1.01
TPLLQAPGGPHQDLR	Q13488	V-type proton ATPase 116 kDa subunit a3 OS=Homo sapiens OX=9606 GN=TCIRG1 PE=1 SV=3	TCIRG1	1.94973e-07	1	yes	1.057	1.021	0.902	1.02	1.029	0.971
DSSMEEGVSAVAHR	Q13488	V-type proton ATPase 116 kDa subunit a3 OS=Homo sapiens OX=9606 GN=TCIRG1 PE=1 SV=3	TCIRG1	7.62986e-06	3	yes	0.958	0.85	0.913	1.142	1.086	1.051
LGELGLVEFR	Q13488	V-type proton ATPase 116 kDa subunit a3 OS=Homo sapiens OX=9606 GN=TCIRG1 PE=1 SV=3	TCIRG1	0.000753226	3	yes		1.195	0.581		1.225
AGLVLPPPK	Q13488	V-type proton ATPase 116 kDa subunit a3 OS=Homo sapiens OX=9606 GN=TCIRG1 PE=1 SV=3	TCIRG1	0.00130705	1	yes	1.103	0.961	1.021	0.93	1.086	0.899
VLQLLPPGQVQVHK	Q13488	V-type proton ATPase 116 kDa subunit a3 OS=Homo sapiens OX=9606 GN=TCIRG1 PE=1 SV=3	TCIRG1	0.00115879	1	yes	1.068	1.022	0.876	0.897	1.145	0.991
RCEELEK	Q13488	V-type proton ATPase 116 kDa subunit a3 OS=Homo sapiens OX=9606 GN=TCIRG1 PE=1 SV=3	TCIRG1	0.00219405	1	yes	1.219	1.004	0.842	0.916	1.096	0.923
AGLLDLPDASVNGWSSDEEK	Q13488	V-type proton ATPase 116 kDa subunit a3 OS=Homo sapiens OX=9606 GN=TCIRG1 PE=1 SV=3	TCIRG1	0.00200376	2	yes	1.075	0.823	1.005	1.172	1.155	0.77
LSPFTFAATDD	Q13488	V-type proton ATPase 116 kDa subunit a3 OS=Homo sapiens OX=9606 GN=TCIRG1 PE=1 SV=3	TCIRG1	0.0049056	1	yes	1.167	0.99	0.943	0.919	1.133	0.848
DMPPTLIR	Q13488	V-type proton ATPase 116 kDa subunit a3 OS=Homo sapiens OX=9606 GN=TCIRG1 PE=1 SV=3	TCIRG1	0.0299458	1	yes	1.009	1.072	0.842	0.978	1.074	1.026
DSSMEEGVSAVAHR	Q13488	V-type proton ATPase 116 kDa subunit a3 OS=Homo sapiens OX=9606 GN=TCIRG1 PE=1 SV=3	TCIRG1	0.0506903	2	yes	1.186	0.54	1.046	0.793	1.263	1.172
TLELPGPSETGR	Q8NCP5	Zinc finger and BTB domain-containing protein 44 OS=Homo sapiens OX=9606 GN=ZBTB44 PE=1 SV=1	ZBTB44	0.0100415	1	yes	1.282	1.096	0.981	0.875	0.927	0.839
MTEEFDEDSGDYPLTMAGPQWK	Q8N3U4	Cohesin subunit SA-2 OS=Homo sapiens OX=9606 GN=STAG2 PE=1 SV=3	STAG2	0.00021681	1	yes	1.057	0.973	0.748	1.098	1.24	0.884
SSSTFSGIK	Q8N3U4	Cohesin subunit SA-2 OS=Homo sapiens OX=9606 GN=STAG2 PE=1 SV=3	STAG2	8.87763e-05	1	yes	1.149	1.144	0.966	0.885	0.953	0.903
EDVWLPLMSYR	Q8N3U4	Cohesin subunit SA-2 OS=Homo sapiens OX=9606 GN=STAG2 PE=1 SV=3	STAG2	0.00258198	1	yes	1.141	1.172	0.935	0.982	1.008	0.761
YSVDAEK	Q8N3U4	Cohesin subunit SA-2 OS=Homo sapiens OX=9606 GN=STAG2 PE=1 SV=3	STAG2	0.00341429	2	yes	1.19	1.015	0.912	0.921	0.993	0.97
NLLAAFCK	Q8N3U4	Cohesin subunit SA-2 OS=Homo sapiens OX=9606 GN=STAG2 PE=1 SV=3	STAG2	0.00429985	1	yes	1.107	0.704	0.879	1.117	0.885	1.309
QAAECHPPVGR	Q8N3U4	Cohesin subunit SA-2 OS=Homo sapiens OX=9606 GN=STAG2 PE=1 SV=3	STAG2	0.00483261	2	yes	1.28	0.987	0.857	0.943	1.014	0.919
SQLIDELADK	Q8N3U4	Cohesin subunit SA-2 OS=Homo sapiens OX=9606 GN=STAG2 PE=1 SV=3	STAG2	0.0101076	1	yes
QYVTSLLLNEPDGTFLLR	P42226	Signal transducer and activator of transcription 6 OS=Homo sapiens OX=9606 GN=STAT6 PE=1 SV=1	STAT6	8.79028e-05	1	yes	1.191	0.805	1.087	0.689	0.981	1.247
IFNDNSLSMEAFQHR	P42226	Signal transducer and activator of transcription 6 OS=Homo sapiens OX=9606 GN=STAT6 PE=1 SV=1	STAT6	1.39399e-05	1	yes	1.025	1.033	0.857	0.909	1.033	1.143
LYVDFPQHLR	P42226	Signal transducer and activator of transcription 6 OS=Homo sapiens OX=9606 GN=STAT6 PE=1 SV=1	STAT6	0.000417081	4	yes	1.172	1.038	0.804	0.984	0.967	1.034
LTVEAAQFIQR	P08842	Steryl-sulfatase OS=Homo sapiens OX=9606 GN=STS PE=1 SV=2	STS	0.000187774	2	yes	1.003	0.851	0.828	0.772	0.916	1.631
LAGAPLPEDR	P08842	Steryl-sulfatase OS=Homo sapiens OX=9606 GN=STS PE=1 SV=2	STS	0.000613461	1	yes	1.244	1.084	1.017	0.823	0.999	0.834
IDEPTSNMDIFPTVAK	P08842	Steryl-sulfatase OS=Homo sapiens OX=9606 GN=STS PE=1 SV=2	STS	0.000794578	1	yes	1.17	1.037	0.972	1.05	0.885	0.887
VMQEAADR	P08842	Steryl-sulfatase OS=Homo sapiens OX=9606 GN=STS PE=1 SV=2	STS	0.00959362	1	yes	1.328	1.169	0.828	0.692	1.071	0.911
VIQAGQK	P08842	Steryl-sulfatase OS=Homo sapiens OX=9606 GN=STS PE=1 SV=2	STS	0.0556012	1	yes	1.257	1.076	1.023	0.762	1.028	0.853
LGLEDFESLK	Q15208	Serine/threonine-protein kinase 38 OS=Homo sapiens OX=9606 GN=STK38 PE=1 SV=1	STK38	0.0026054	2	yes	1.055	1.115	0.947	0.952	0.88	1.05
FCCEWEHR	Q15208	Serine/threonine-protein kinase 38 OS=Homo sapiens OX=9606 GN=STK38 PE=1 SV=1	STK38	0.0113597	2	yes	1.389	1.065	0.99	0.779	0.923	0.854
TIGGDLVEK	O95363	Phenylalanine--tRNA ligase, mitochondrial OS=Homo sapiens OX=9606 GN=FARS2 PE=1 SV=1	FARS2	0.000200464	1	yes	1.061	0.974	0.817	1.083	1.042	1.023
LVEFDLK	O95363	Phenylalanine--tRNA ligase, mitochondrial OS=Homo sapiens OX=9606 GN=FARS2 PE=1 SV=1	FARS2	0.0266068	1	yes	1.016	0.962	0.882	0.923	1.124	1.092
DGESLQLFEQSSR	O95363	Phenylalanine--tRNA ligase, mitochondrial OS=Homo sapiens OX=9606 GN=FARS2 PE=1 SV=1	FARS2	0.038644	1	yes	1.029	0.918	0.908	1.031	1.031	1.083
ELLGTYIK	Q8TDR2	Serine/threonine-protein kinase 35 OS=Homo sapiens OX=9606 GN=STK35 PE=1 SV=2	STK35	0.00375791	1	yes	0.962	1.018	0.908	1.055	0.979	1.079
HQNVVQFEECVLQR	Q8TDR2	Serine/threonine-protein kinase 35 OS=Homo sapiens OX=9606 GN=STK35 PE=1 SV=2	STK35	0.111869	1	yes	1.214	0.97	0.896	0.993	0.922	1.006
VFVGYNSTGAELR	P21579	Synaptotagmin-1 OS=Homo sapiens OX=9606 GN=SYT1 PE=1 SV=1	SYT1	0.00413574	1	yes	1.138	1.04	0.841	1.033	1.069	0.879
EVLYELIEK	Q16635	Tafazzin OS=Homo sapiens OX=9606 GN=TAZ PE=1 SV=1	TAZ	0.000920604	2	yes	1.076	1.054	0.863	1.007	1.003	0.997
QEYVLTQQGFIYQGSAK	P21980	Protein-glutamine gamma-glutamyltransferase 2 OS=Homo sapiens OX=9606 GN=TGM2 PE=1 SV=2	TGM2	3.97663e-09	5	yes	0.969	0.958	1.001	1.003	1.11	0.959
GQPFWLTLHFEGR	P21980	Protein-glutamine gamma-glutamyltransferase 2 OS=Homo sapiens OX=9606 GN=TGM2 PE=1 SV=2	TGM2	6.11483e-05	1	yes	0.988	0.849	0.797	0.975	1.3	1.091
NYEASVDSLTFSVVTGPAPSQEAGTK	P21980	Protein-glutamine gamma-glutamyltransferase 2 OS=Homo sapiens OX=9606 GN=TGM2 PE=1 SV=2	TGM2	0.00014352	3	yes	0.93	0.927	1.037	1.168	1.023	0.915
NEFGEIQGDK	P21980	Protein-glutamine gamma-glutamyltransferase 2 OS=Homo sapiens OX=9606 GN=TGM2 PE=1 SV=2	TGM2	1.72868e-05	3	yes	1.03	0.941	0.961	0.993	1.1	0.976
LVVNFESDK	P21980	Protein-glutamine gamma-glutamyltransferase 2 OS=Homo sapiens OX=9606 GN=TGM2 PE=1 SV=2	TGM2	8.42152e-05	4	yes	0.994	0.89	0.941	1.031	1.085	1.058
LAEKEETGMAMR	P21980	Protein-glutamine gamma-glutamyltransferase 2 OS=Homo sapiens OX=9606 GN=TGM2 PE=1 SV=2	TGM2	7.40503e-05	3	yes	0.97	0.943	0.933	1.075	1.096	0.982
MDLLPLHMGLHK	P21980	Protein-glutamine gamma-glutamyltransferase 2 OS=Homo sapiens OX=9606 GN=TGM2 PE=1 SV=2	TGM2	6.4253e-05	5	yes	0.88	0.819	0.892	1.186	1.195	1.029
TVSYNGILGPECGTK	P21980	Protein-glutamine gamma-glutamyltransferase 2 OS=Homo sapiens OX=9606 GN=TGM2 PE=1 SV=2	TGM2	2.89097e-06	3	yes	0.897	0.975	1.062	0.983	1.075	1.007
ALLVEPVINSYLLAER	P21980	Protein-glutamine gamma-glutamyltransferase 2 OS=Homo sapiens OX=9606 GN=TGM2 PE=1 SV=2	TGM2	2.50441e-05	4	yes	1.059	0.693	0.882	1.257	1.172	0.937
VVTNYNSAHDQNSNLLIEYFR	P21980	Protein-glutamine gamma-glutamyltransferase 2 OS=Homo sapiens OX=9606 GN=TGM2 PE=1 SV=2	TGM2	8.44599e-14	5	yes	0.828	0.95	0.939	1.038	1.095	1.15
VVSGMVNCNDDQGVLLGR	P21980	Protein-glutamine gamma-glutamyltransferase 2 OS=Homo sapiens OX=9606 GN=TGM2 PE=1 SV=2	TGM2	2.02209e-07	3	yes	0.97	0.827	0.911	1.201	1.028	1.064
SVPLCILYEK	P21980	Protein-glutamine gamma-glutamyltransferase 2 OS=Homo sapiens OX=9606 GN=TGM2 PE=1 SV=2	TGM2	4.75716e-05	3	yes	1.017	0.932	0.98	0.991	1.096	0.983
YLLNLNLEPFSEK	P21980	Protein-glutamine gamma-glutamyltransferase 2 OS=Homo sapiens OX=9606 GN=TGM2 PE=1 SV=2	TGM2	0.000316124	2	yes	0.692	1.017	1.12	0.844	1.099	1.229
EDITHTYK	P21980	Protein-glutamine gamma-glutamyltransferase 2 OS=Homo sapiens OX=9606 GN=TGM2 PE=1 SV=2	TGM2	0.000170766	4	yes	0.988	0.955	0.986	0.987	1.079	1.005
TVEIPDPVEAGEEVK	P21980	Protein-glutamine gamma-glutamyltransferase 2 OS=Homo sapiens OX=9606 GN=TGM2 PE=1 SV=2	TGM2	0.000492602	5	yes	1.018	0.995	0.943	0.978	1.043	1.023
DHHTADLCR	P21980	Protein-glutamine gamma-glutamyltransferase 2 OS=Homo sapiens OX=9606 GN=TGM2 PE=1 SV=2	TGM2	0.000407813	1	yes	1.007	1.039	0.949	1.14	0.945	0.92
MDLLPLHMGLHK	P21980	Protein-glutamine gamma-glutamyltransferase 2 OS=Homo sapiens OX=9606 GN=TGM2 PE=1 SV=2	TGM2	0.000846032	3	yes	0.982	0.983	0.906	1.055	1.047	1.026
DEREDITHTYK	P21980	Protein-glutamine gamma-glutamyltransferase 2 OS=Homo sapiens OX=9606 GN=TGM2 PE=1 SV=2	TGM2	0.000716209	5	yes	1.051	0.942	0.872	0.891	1.16	1.084
MDLLPLHMGLHK	P21980	Protein-glutamine gamma-glutamyltransferase 2 OS=Homo sapiens OX=9606 GN=TGM2 PE=1 SV=2	TGM2	0.00109593	1	yes	1.005	1.116	1.029	0.963	0.9	0.987
SSPVYVGR	P21980	Protein-glutamine gamma-glutamyltransferase 2 OS=Homo sapiens OX=9606 GN=TGM2 PE=1 SV=2	TGM2	0.00422331	4	yes	0.98	1.043	0.975	0.897	1.148	0.956
LAEKEETGMAMR	P21980	Protein-glutamine gamma-glutamyltransferase 2 OS=Homo sapiens OX=9606 GN=TGM2 PE=1 SV=2	TGM2	0.00928887	2	yes	0.984	1.037	0.957	0.926	1.155	0.941
LAEKEETGMAMR	P21980	Protein-glutamine gamma-glutamyltransferase 2 OS=Homo sapiens OX=9606 GN=TGM2 PE=1 SV=2	TGM2	0.0112069	2	yes	0.92	1.083	1.182	0.96	0.975	0.881
VVSGMVNCNDDQGVLLGR	P21980	Protein-glutamine gamma-glutamyltransferase 2 OS=Homo sapiens OX=9606 GN=TGM2 PE=1 SV=2	TGM2	0.0123355	1	yes	0.987	1.083	1.016	0.905	1.036	0.973
NVIIGPA	P21980	Protein-glutamine gamma-glutamyltransferase 2 OS=Homo sapiens OX=9606 GN=TGM2 PE=1 SV=2	TGM2	0.0144276	2	yes	1.099	1.142	0.874	0.896	1.05	0.94
SLIVGLK	P21980	Protein-glutamine gamma-glutamyltransferase 2 OS=Homo sapiens OX=9606 GN=TGM2 PE=1 SV=2	TGM2	0.0725638	1	yes	0.994	1.016	0.959	0.935	1.121	0.974
SGVGTALLLK	P02786	Transferrin receptor protein 1 OS=Homo sapiens OX=9606 GN=TFRC PE=1 SV=2	TFRC	1.13152e-05	1	yes	0.864	0.809	0.782	1.278	1.126	1.142
QVDGDNSHVEMK	P02786	Transferrin receptor protein 1 OS=Homo sapiens OX=9606 GN=TFRC PE=1 SV=2	TFRC	1.78832e-06	2	yes	0.846	0.847	0.681	1.394	1.15	1.083
LTTDFGNAEK	P02786	Transferrin receptor protein 1 OS=Homo sapiens OX=9606 GN=TFRC PE=1 SV=2	TFRC	1.3317e-06	2	yes	0.914	0.858	0.779	1.192	1.209	1.048
LLNENSYVPR	P02786	Transferrin receptor protein 1 OS=Homo sapiens OX=9606 GN=TFRC PE=1 SV=2	TFRC	1.89657e-05	4	yes	0.911	0.845	0.775	1.132	1.197	1.14
DENLALYVENQFR	P02786	Transferrin receptor protein 1 OS=Homo sapiens OX=9606 GN=TFRC PE=1 SV=2	TFRC	2.06702e-05	2	yes	0.912	0.948	0.982	1.03	1.072	1.056
AFTYINLDK	P02786	Transferrin receptor protein 1 OS=Homo sapiens OX=9606 GN=TFRC PE=1 SV=2	TFRC	2.67576e-05	1	yes	0.916	0.833	0.73	1.284	1.124	1.113
VANAESLNAIGVLIYMDQTK	P02786	Transferrin receptor protein 1 OS=Homo sapiens OX=9606 GN=TFRC PE=1 SV=2	TFRC	8.53923e-06	4	yes	0.919	0.956	0.77	1.131	1.171	1.053
VSASPLLYTLIEK	P02786	Transferrin receptor protein 1 OS=Homo sapiens OX=9606 GN=TFRC PE=1 SV=2	TFRC	2.93925e-06	2	yes	0.837	0.832	0.739	1.234	1.25	1.108
DSAQNSVIIVDK	P02786	Transferrin receptor protein 1 OS=Homo sapiens OX=9606 GN=TFRC PE=1 SV=2	TFRC	9.49869e-07	2	yes	0.923	0.953	0.751	1.152	1.18	1.041
YNSQLLSFVR	P02786	Transferrin receptor protein 1 OS=Homo sapiens OX=9606 GN=TFRC PE=1 SV=2	TFRC	0.000353969	1	yes	0.961	0.946	0.805	1.085	1.087	1.115
LTVSNVLK	P02786	Transferrin receptor protein 1 OS=Homo sapiens OX=9606 GN=TFRC PE=1 SV=2	TFRC	0.000854022	2	yes	0.866	0.844	0.759	1.206	1.256	1.069
QVDGDNSHVEMK	P02786	Transferrin receptor protein 1 OS=Homo sapiens OX=9606 GN=TFRC PE=1 SV=2	TFRC	0.00238028	1	yes	0.749	0.728	0.638	1.417	1.252	1.216
AVLGTSNFK	P02786	Transferrin receptor protein 1 OS=Homo sapiens OX=9606 GN=TFRC PE=1 SV=2	TFRC	0.030213	1	yes	0.843	0.937	0.872	1.066	1.321	0.961
KTVTYEDPQAVGGLASALDNR	Q6ZVM7	TOM1-like protein 2 OS=Homo sapiens OX=9606 GN=TOM1L2 PE=1 SV=1	TOM1L2	1.3273e-06	1	yes	1.02	1.055	0.804	0.955	1.264	0.904
DFIDSVLVK	Q6ZVM7	TOM1-like protein 2 OS=Homo sapiens OX=9606 GN=TOM1L2 PE=1 SV=1	TOM1L2	7.72952e-05	4	yes	1.046	0.984	0.929	1.045	1.007	0.988
TDLKGDDLEEGVTSEEFDK	Q6ZVM7	TOM1-like protein 2 OS=Homo sapiens OX=9606 GN=TOM1L2 PE=1 SV=1	TOM1L2	4.46162e-06	3	yes	1.061	0.975	0.914	1.042	1.093	0.916
SSPDLTGVVHIYEELK	Q6ZVM7	TOM1-like protein 2 OS=Homo sapiens OX=9606 GN=TOM1L2 PE=1 SV=1	TOM1L2	0.000136174	1	yes	0.862	1.075	0.699	1.16	1.284	0.919
SVPEVDPAATMPR	Q6ZVM7	TOM1-like protein 2 OS=Homo sapiens OX=9606 GN=TOM1L2 PE=1 SV=1	TOM1L2	0.00536807	1	yes	1.069	1.026	0.895	1	1.119	0.891
VVTLTANDK	Q9NS93	Transmembrane 7 superfamily member 3 OS=Homo sapiens OX=9606 GN=TM7SF3 PE=2 SV=1	TM7SF3	0.00228187	1	yes	1.062	0.893	0.91	1.011	1.095	1.03
FDDGGLLQTETTLGLSSYQQK	Q92545	Transmembrane protein 131 OS=Homo sapiens OX=9606 GN=TMEM131 PE=1 SV=3	TMEM131	0.000235996	1	yes	1.202	1.057	0.806	0.943	1.039	0.952
FEPPMLDFHEQPVGMPK	Q92545	Transmembrane protein 131 OS=Homo sapiens OX=9606 GN=TMEM131 PE=1 SV=3	TMEM131	0.00510074	1	yes	1.094	0.968	0.866	0.825	0.963	1.284
TTIISSLPEFEK	Q92545	Transmembrane protein 131 OS=Homo sapiens OX=9606 GN=TMEM131 PE=1 SV=3	TMEM131	0.0230342	1	yes	1.128	0.764	1.006	1.005	1.235	0.863
EDVISSIR	Q8N4H5	Mitochondrial import receptor subunit TOM5 homolog OS=Homo sapiens OX=9606 GN=TOMM5 PE=1 SV=1	TOMM5	0.00205909	7	yes	0.956	0.992	0.862	1.006	1.226	0.958
LDPEEMK	Q8N4H5	Mitochondrial import receptor subunit TOM5 homolog OS=Homo sapiens OX=9606 GN=TOMM5 PE=1 SV=1	TOMM5	0.0157067	2	yes	1.003	0.989	0.908	1.101	1.149	0.851
NVDLSTFYQNR	O94826	Mitochondrial import receptor subunit TOM70 OS=Homo sapiens OX=9606 GN=TOMM70 PE=1 SV=1	TOMM70	7.80881e-06	2	yes	1.167	1.052	0.847	0.903	1.172	0.858
SDEDKDKEGEALEVK	O94826	Mitochondrial import receptor subunit TOM70 OS=Homo sapiens OX=9606 GN=TOMM70 PE=1 SV=1	TOMM70	8.01846e-06	2	yes	1.282	0.971	0.904	0.918	1.082	0.843
CAEGYALYAQALTDQQQFGK	O94826	Mitochondrial import receptor subunit TOM70 OS=Homo sapiens OX=9606 GN=TOMM70 PE=1 SV=1	TOMM70	6.31728e-06	1	yes	1.031	0.897	0.789	0.82	0.987	1.476
CIDLEPDNATTYVHK	O94826	Mitochondrial import receptor subunit TOM70 OS=Homo sapiens OX=9606 GN=TOMM70 PE=1 SV=1	TOMM70	6.44655e-05	2	yes	1.098	1.076	0.93	0.959	1.084	0.854
SYFSSFTDDIISQPMLK	O94826	Mitochondrial import receptor subunit TOM70 OS=Homo sapiens OX=9606 GN=TOMM70 PE=1 SV=1	TOMM70	6.44655e-05	2	yes	1.092	0.92	1.002	0.96	1.017	1.009
SYFSSFTDDIISQPMLK	O94826	Mitochondrial import receptor subunit TOM70 OS=Homo sapiens OX=9606 GN=TOMM70 PE=1 SV=1	TOMM70	0.00010997	1	yes	1.035	1.009	0.84	0.823	1.347	0.947
AAAFEQLQK	O94826	Mitochondrial import receptor subunit TOM70 OS=Homo sapiens OX=9606 GN=TOMM70 PE=1 SV=1	TOMM70	4.11324e-05	3	yes	1.22	1.029	0.844	1.014	1.003	0.889
YMAEALLLR	O94826	Mitochondrial import receptor subunit TOM70 OS=Homo sapiens OX=9606 GN=TOMM70 PE=1 SV=1	TOMM70	0.000521702	1	yes	1.213	0.964	0.887	1.023	1.038	0.874
EVAQDCTK	O94826	Mitochondrial import receptor subunit TOM70 OS=Homo sapiens OX=9606 GN=TOMM70 PE=1 SV=1	TOMM70	0.000958726	3	yes	1.183	1.034	0.85	0.992	1.036	0.904
SEMEMAHLYSLCDAAHAQTEVAK	O94826	Mitochondrial import receptor subunit TOM70 OS=Homo sapiens OX=9606 GN=TOMM70 PE=1 SV=1	TOMM70	0.00189739	1	yes	1.25	1.079	0.747	0.94	1.136	0.848
ENSGYLK	O94826	Mitochondrial import receptor subunit TOM70 OS=Homo sapiens OX=9606 GN=TOMM70 PE=1 SV=1	TOMM70	0.00473228	1	yes	1.11	1.056	0.869	0.98	1.056	0.928
ADEMYDK	O94826	Mitochondrial import receptor subunit TOM70 OS=Homo sapiens OX=9606 GN=TOMM70 PE=1 SV=1	TOMM70	0.00489092	2	yes	1.147	1.03	0.789	1.044	1.087	0.904
EPLMPSPQFIK	O94826	Mitochondrial import receptor subunit TOM70 OS=Homo sapiens OX=9606 GN=TOMM70 PE=1 SV=1	TOMM70	0.0074308	2	yes	1.044	1.012	0.882	1.022	0.98	1.06
GLLQLQWK	O94826	Mitochondrial import receptor subunit TOM70 OS=Homo sapiens OX=9606 GN=TOMM70 PE=1 SV=1	TOMM70	0.0101743	1	yes	1.184	1.177	0.868	0.899	0.97	0.901
GFEEVIK	O94826	Mitochondrial import receptor subunit TOM70 OS=Homo sapiens OX=9606 GN=TOMM70 PE=1 SV=1	TOMM70	0.0223751	3	yes	1.13	1.018	0.856	0.972	1.069	0.955
GLELISK	O94826	Mitochondrial import receptor subunit TOM70 OS=Homo sapiens OX=9606 GN=TOMM70 PE=1 SV=1	TOMM70	0.053213	4	yes	1.3	1.054	0.816	0.927	1.022	0.881
AIDMFNK	O94826	Mitochondrial import receptor subunit TOM70 OS=Homo sapiens OX=9606 GN=TOMM70 PE=1 SV=1	TOMM70	0.0872348	1	yes	1.112	0.976	0.888	1.034	1.052	0.937
IISECSK	O94826	Mitochondrial import receptor subunit TOM70 OS=Homo sapiens OX=9606 GN=TOMM70 PE=1 SV=1	TOMM70	0.134886	1	yes	1.105	0.979	0.828	1.076	1.068	0.944
FSDEPPEVYGDFEPLVAK	Q5JTV8	Torsin-1A-interacting protein 1 OS=Homo sapiens OX=9606 GN=TOR1AIP1 PE=1 SV=2	TOR1AIP1	3.04928e-07	5	yes	1.073	1.093	1.097	0.855	0.877	1.005
SIQEAPVSEDLVIR	Q5JTV8	Torsin-1A-interacting protein 1 OS=Homo sapiens OX=9606 GN=TOR1AIP1 PE=1 SV=2	TOR1AIP1	5.28468e-07	2	yes	1.069	0.94	0.854	1.105	0.602	1.43
SELGNQSPSTSSR	Q5JTV8	Torsin-1A-interacting protein 1 OS=Homo sapiens OX=9606 GN=TOR1AIP1 PE=1 SV=2	TOR1AIP1	1.34055e-06	1	yes	1.265	1.135	0.825	0.953	0.707	1.115
FESFPAGSTLIFYK	Q5JTV8	Torsin-1A-interacting protein 1 OS=Homo sapiens OX=9606 GN=TOR1AIP1 PE=1 SV=2	TOR1AIP1	4.12209e-07	4	yes	1.182	1.041	0.924	0.817	1.022	1.015
ISHLVLPVQPENALK	Q5JTV8	Torsin-1A-interacting protein 1 OS=Homo sapiens OX=9606 GN=TOR1AIP1 PE=1 SV=2	TOR1AIP1	6.84283e-07	4	yes	1.216	1.026	0.876	0.849	0.996	1.037
NGQNAAVVHR	Q5JTV8	Torsin-1A-interacting protein 1 OS=Homo sapiens OX=9606 GN=TOR1AIP1 PE=1 SV=2	TOR1AIP1	0.000156302	1	yes	1.061	1.151	0.967	0.884	1.147	0.79
YEATSVQQK	Q5JTV8	Torsin-1A-interacting protein 1 OS=Homo sapiens OX=9606 GN=TOR1AIP1 PE=1 SV=2	TOR1AIP1	4.11324e-05	2	yes	1.149	1.018	0.95	1.071	0.591	1.22
CLSEQIADAYSSFR	Q5JTV8	Torsin-1A-interacting protein 1 OS=Homo sapiens OX=9606 GN=TOR1AIP1 PE=1 SV=2	TOR1AIP1	8.77275e-07	3	yes	1.129	1.004	0.956	0.889	1.07	0.953
ATQDSDTVK	Q5JTV8	Torsin-1A-interacting protein 1 OS=Homo sapiens OX=9606 GN=TOR1AIP1 PE=1 SV=2	TOR1AIP1	0.000154265	1	yes	1.306	1.019	0.856	0.825	0.932	1.062
TPQEWAPQTAR	Q5JTV8	Torsin-1A-interacting protein 1 OS=Homo sapiens OX=9606 GN=TOR1AIP1 PE=1 SV=2	TOR1AIP1	0.000864788	3	yes	1.279	1.029	0.803	1.06	0.657	1.173
YQGQDEK	Q5JTV8	Torsin-1A-interacting protein 1 OS=Homo sapiens OX=9606 GN=TOR1AIP1 PE=1 SV=2	TOR1AIP1	0.00297397	2	yes	1.366	1.093	0.922	0.75	0.895	0.975
MQNDSILK	Q5JTV8	Torsin-1A-interacting protein 1 OS=Homo sapiens OX=9606 GN=TOR1AIP1 PE=1 SV=2	TOR1AIP1	0.00831141	1	yes	1.168	1.051	0.845	1.081	0.828	1.027
ESAYYLR	Q5JTV8	Torsin-1A-interacting protein 1 OS=Homo sapiens OX=9606 GN=TOR1AIP1 PE=1 SV=2	TOR1AIP1	0.0102078	2	yes	1.359	1.005	0.964	0.872	0.709	1.091
SQTFLEK	Q5JTV8	Torsin-1A-interacting protein 1 OS=Homo sapiens OX=9606 GN=TOR1AIP1 PE=1 SV=2	TOR1AIP1	0.0199666	2	yes	1.224	1.024	0.963	0.833	0.954	1.002
YDFISLQCQQVVR	Q5T0D9	Tumor protein p63-regulated gene 1-like protein OS=Homo sapiens OX=9606 GN=TPRG1L PE=1 SV=1	TPRG1L	0.000135282	3	yes	1.111	1.022	0.907	0.984	1.09	0.886
TASLCQLESFK	Q5T0D9	Tumor protein p63-regulated gene 1-like protein OS=Homo sapiens OX=9606 GN=TPRG1L PE=1 SV=1	TPRG1L	7.28736e-07	1	yes	1.006	0.936	0.861	1.05	1.074	1.072
LEFPQIIYMDR	Q96RU2	Ubiquitin carboxyl-terminal hydrolase 28 OS=Homo sapiens OX=9606 GN=USP28 PE=1 SV=1	USP28	0.0321669	1	yes
LLDPSAEIIVLK	Q96RU2	Ubiquitin carboxyl-terminal hydrolase 28 OS=Homo sapiens OX=9606 GN=USP28 PE=1 SV=1	USP28	0.111869	1	yes	0.871	0.924	1.016	1.068	0.962	1.159
GAEAANVTGPGGVPVQGSK	P67809	Y-box-binding protein 1 OS=Homo sapiens OX=9606 GN=YBX1 PE=1 SV=3	YBX1	4.70737e-08	5	yes	0.838	0.895	0.898	1.183	1.08	1.106
RPQYSNPPVQGEVMEGADNQGAGEQGRPVR	P67809	Y-box-binding protein 1 OS=Homo sapiens OX=9606 GN=YBX1 PE=1 SV=3	YBX1	4.39438e-05	1	yes	1.187	0.964	1.082	1.152	0.738	0.877
RPQYSNPPVQGEVMEGADNQGAGEQGRPVR	P67809	Y-box-binding protein 1 OS=Homo sapiens OX=9606 GN=YBX1 PE=1 SV=3	YBX1	0.000453322	1	yes	0.792	0.929	0.677	1.349	1.155	1.099
ELGVSTNANYK	Q8WVY7	Ubiquitin-like domain-containing CTD phosphatase 1 OS=Homo sapiens OX=9606 GN=UBLCP1 PE=1 SV=2	UBLCP1	2.84936e-05	1	yes	1.089	1.206	0.879	0.914	0.964	0.948
LDDFLDLNHK	Q8WVY7	Ubiquitin-like domain-containing CTD phosphatase 1 OS=Homo sapiens OX=9606 GN=UBLCP1 PE=1 SV=2	UBLCP1	0.00104931	1	yes	1.168	1.155	0.998	0.944	0.882	0.854
NTIMFDDIGR	Q8WVY7	Ubiquitin-like domain-containing CTD phosphatase 1 OS=Homo sapiens OX=9606 GN=UBLCP1 PE=1 SV=2	UBLCP1	0.00119519	1	yes	1.101	1.084	1.007	0.934	0.973	0.9
GYQQQDSQELLR	Q9Y5T5	Ubiquitin carboxyl-terminal hydrolase 16 OS=Homo sapiens OX=9606 GN=USP16 PE=1 SV=1	USP16	0.000274096	2	yes	1.021	0.935	0.853	1.024	1.087	1.08
VYEVVNEDPETAFCTLANR	Q9Y5T5	Ubiquitin carboxyl-terminal hydrolase 16 OS=Homo sapiens OX=9606 GN=USP16 PE=1 SV=1	USP16	8.10229e-07	2	yes	1.03	0.945	0.895	1.023	1.138	0.969
AFGNSTEK	Q9Y5T5	Ubiquitin carboxyl-terminal hydrolase 16 OS=Homo sapiens OX=9606 GN=USP16 PE=1 SV=1	USP16	0.00585842	1	yes	0.911	0.982	0.89	1.242	0.904	1.072
LHEEWLLR	Q15696	U2 small nuclear ribonucleoprotein auxiliary factor 35 kDa subunit-related protein 2 OS=Homo sapiens OX=9606 GN=ZRSR2 PE=1 SV=2	ZRSR2	0.000323364	1	yes	1.083	1.291	0.995	0.928	0.93	0.774
ANCPFYSK	Q15696	U2 small nuclear ribonucleoprotein auxiliary factor 35 kDa subunit-related protein 2 OS=Homo sapiens OX=9606 GN=ZRSR2 PE=1 SV=2	ZRSR2	0.00301898	2	yes	1.273	1.064	0.863	0.92	0.966	0.914
NPNNEFWEANR	Q15696	U2 small nuclear ribonucleoprotein auxiliary factor 35 kDa subunit-related protein 2 OS=Homo sapiens OX=9606 GN=ZRSR2 PE=1 SV=2	ZRSR2	0.0607326	1	yes	1.142	1.055	0.793	0.97	0.98	1.06
SSGDYSATFLPGLIPAEK	Q96JH7	Deubiquitinating protein VCPIP1 OS=Homo sapiens OX=9606 GN=VCPIP1 PE=1 SV=2	VCPIP1	4.64837e-05	1	yes	1.292	1.119	0.927	0.91	0.918	0.833
GDGSIVYLDGDR	Q96JH7	Deubiquitinating protein VCPIP1 OS=Homo sapiens OX=9606 GN=VCPIP1 PE=1 SV=2	VCPIP1	0.000502124	1	yes	1.11	1.07	0.941	0.949	1.041	0.89
EFNIPPYLQCIR	Q96JH7	Deubiquitinating protein VCPIP1 OS=Homo sapiens OX=9606 GN=VCPIP1 PE=1 SV=2	VCPIP1	0.0164326	1	yes	1.159	1.145	0.943	0.808	1.058	0.886
LAFTVDDNPTKPTTR	Q9NZC7	WW domain-containing oxidoreductase OS=Homo sapiens OX=9606 GN=WWOX PE=1 SV=1	WWOX	0.00236597	1	yes	1.184	1.033	1.087	0.853	0.939	0.904
ILEEWHK	Q9NZC7	WW domain-containing oxidoreductase OS=Homo sapiens OX=9606 GN=WWOX PE=1 SV=1	WWOX	0.00471812	2	yes	1.375	1.061	0.864	0.837	1.07	0.794
QYHQEIEEFVSNLVK	Q6NZY4	Zinc finger CCHC domain-containing protein 8 OS=Homo sapiens OX=9606 GN=ZCCHC8 PE=1 SV=2	ZCCHC8	0.000304077	1	yes	1.071	1.048	1.077	0.886	0.986	0.932
GTPPPVFTPPLPK	Q6NZY4	Zinc finger CCHC domain-containing protein 8 OS=Homo sapiens OX=9606 GN=ZCCHC8 PE=1 SV=2	ZCCHC8	0.000328634	1	yes	1.032	1.077	0.879	1.041	1.05	0.921
DVFANYLTSNFQAPGVK	Q6NZY4	Zinc finger CCHC domain-containing protein 8 OS=Homo sapiens OX=9606 GN=ZCCHC8 PE=1 SV=2	ZCCHC8	1.19705e-05	2	yes	0.932	0.91	0.941	1.121	1.068	1.027
TSFNLLPQPSSIVLEEDHK	Q6NZY4	Zinc finger CCHC domain-containing protein 8 OS=Homo sapiens OX=9606 GN=ZCCHC8 PE=1 SV=2	ZCCHC8	3.30055e-06	2	yes	1.128	0.976	0.82	0.866	1	1.209
LGQPLLNENPQLSEGWEIPK	Q6NZY4	Zinc finger CCHC domain-containing protein 8 OS=Homo sapiens OX=9606 GN=ZCCHC8 PE=1 SV=2	ZCCHC8	0.00688172	2	yes	1.268	0.911	1.3	0.551	0.862	1.108
AENQELK	Q6NZY4	Zinc finger CCHC domain-containing protein 8 OS=Homo sapiens OX=9606 GN=ZCCHC8 PE=1 SV=2	ZCCHC8	0.00805515	1	yes	1.183	0.993	0.818	0.998	0.942	1.065
RFEEQQK	Q6NZY4	Zinc finger CCHC domain-containing protein 8 OS=Homo sapiens OX=9606 GN=ZCCHC8 PE=1 SV=2	ZCCHC8	0.0622462	2	yes	1.209	1.027	0.79	1.005	0.913	1.057
DLPIYTR	Q9UIJ5	Palmitoyltransferase ZDHHC2 OS=Homo sapiens OX=9606 GN=ZDHHC2 PE=1 SV=1	ZDHHC2	0.0770228	1	yes	1.064	0.842	0.77	1.018	1.285	1.02
NITRPFEDQTSLEFFSK	Q9H7B2	Ribosome production factor 2 homolog OS=Homo sapiens OX=9606 GN=RPF2 PE=1 SV=2	RPF2	0.00143328	1	yes	1.524	1.164	0.882	0.536	0.952	0.94
SIVEEIEDLVAR	P04844	Dolichyl-diphosphooligosaccharide--protein glycosyltransferase subunit 2 OS=Homo sapiens OX=9606 GN=RPN2 PE=1 SV=3	RPN2	1.65713e-06	4	yes	1.033	0.906	0.79	0.997	1.189	1.085
ISTEVGITNVDLSTVDKDQSIAPK	P04844	Dolichyl-diphosphooligosaccharide--protein glycosyltransferase subunit 2 OS=Homo sapiens OX=9606 GN=RPN2 PE=1 SV=3	RPN2	5.48782e-12	3	yes	1.096	0.889	0.763	1.112	1.128	1.012
LQVTNVLSQPLTQATVK	P04844	Dolichyl-diphosphooligosaccharide--protein glycosyltransferase subunit 2 OS=Homo sapiens OX=9606 GN=RPN2 PE=1 SV=3	RPN2	1.95671e-08	4	yes	1.094	0.927	0.778	1.073	1.019	1.109
LMDHVGTEPSIK	P04844	Dolichyl-diphosphooligosaccharide--protein glycosyltransferase subunit 2 OS=Homo sapiens OX=9606 GN=RPN2 PE=1 SV=3	RPN2	6.29927e-05	1	yes	0.951	0.867	0.77	1.241	1.18	0.99
NFESLSEAFSVASAAAVLSHNR	P04844	Dolichyl-diphosphooligosaccharide--protein glycosyltransferase subunit 2 OS=Homo sapiens OX=9606 GN=RPN2 PE=1 SV=3	RPN2	2.94521e-05	2	yes	0.958	1.289	1.311	0.978	0.977	0.488
NPILWNVADVVIK	P04844	Dolichyl-diphosphooligosaccharide--protein glycosyltransferase subunit 2 OS=Homo sapiens OX=9606 GN=RPN2 PE=1 SV=3	RPN2	2.11546e-05	1	yes	1.143	0.958	0.827	0.915	1.202	0.954
KNFESLSEAFSVASAAAVLSHNR	P04844	Dolichyl-diphosphooligosaccharide--protein glycosyltransferase subunit 2 OS=Homo sapiens OX=9606 GN=RPN2 PE=1 SV=3	RPN2	3.49288e-07	2	yes	0.981	0.86	0.935	0.985	1.209	1.031
YHVPVVVVPEGSASDTHEQAILR	P04844	Dolichyl-diphosphooligosaccharide--protein glycosyltransferase subunit 2 OS=Homo sapiens OX=9606 GN=RPN2 PE=1 SV=3	RPN2	4.25119e-11	4	yes	1.117	0.991	0.775	1.043	1.112	0.962
EETVLATVQALQTASHLSQQADLR	P04844	Dolichyl-diphosphooligosaccharide--protein glycosyltransferase subunit 2 OS=Homo sapiens OX=9606 GN=RPN2 PE=1 SV=3	RPN2	3.58944e-10	3	yes	1.052	1.016	0.873	1.028	1.085	0.946
TGQEVVFVAEPDNK	P04844	Dolichyl-diphosphooligosaccharide--protein glycosyltransferase subunit 2 OS=Homo sapiens OX=9606 GN=RPN2 PE=1 SV=3	RPN2	6.86553e-07	2	yes	1.103	1	0.808	1.083	1.082	0.925
YIANTVELR	P04844	Dolichyl-diphosphooligosaccharide--protein glycosyltransferase subunit 2 OS=Homo sapiens OX=9606 GN=RPN2 PE=1 SV=3	RPN2	0.000827669	3	yes	1.059	0.949	0.793	0.993	1.16	1.047
MLAQQAVK	P04844	Dolichyl-diphosphooligosaccharide--protein glycosyltransferase subunit 2 OS=Homo sapiens OX=9606 GN=RPN2 PE=1 SV=3	RPN2	0.00447049	2	yes	1.067	1.04	0.842	1.101	0.983	0.967
QEIQHLFR	P04844	Dolichyl-diphosphooligosaccharide--protein glycosyltransferase subunit 2 OS=Homo sapiens OX=9606 GN=RPN2 PE=1 SV=3	RPN2	0.00582313	4	yes	1.162	0.916	0.803	1.139	0.868	1.112
MLAQQAVK	P04844	Dolichyl-diphosphooligosaccharide--protein glycosyltransferase subunit 2 OS=Homo sapiens OX=9606 GN=RPN2 PE=1 SV=3	RPN2	0.0133757	6	yes	1.056	0.942	0.849	1.084	1.088	0.981
LSKEETVLATVQALQTASHLSQQADLR	P04844	Dolichyl-diphosphooligosaccharide--protein glycosyltransferase subunit 2 OS=Homo sapiens OX=9606 GN=RPN2 PE=1 SV=3	RPN2	0.0502018	1	yes	1.161	0.816			1.023
TSFTPVGDVFELNFMNVK	P04844	Dolichyl-diphosphooligosaccharide--protein glycosyltransferase subunit 2 OS=Homo sapiens OX=9606 GN=RPN2 PE=1 SV=3	RPN2	0.0657186	2	yes	1.195	1.114		0.783	0.948	0.96
LFSELPLAK	Q9Y291	28S ribosomal protein S33, mitochondrial OS=Homo sapiens OX=9606 GN=MRPS33 PE=1 SV=1	MRPS33	0.00221401	4	yes	1.5	1.181	1.127	0.531	1.26	0.401
ITGLCQEEHR	Q9NVS2	39S ribosomal protein S18a, mitochondrial OS=Homo sapiens OX=9606 GN=MRPS18A PE=1 SV=1	MRPS18A	0.00122132	1	yes	1.149	1.053	0.844	0.841	1.12	0.993
DNVCYSR	Q9NVS2	39S ribosomal protein S18a, mitochondrial OS=Homo sapiens OX=9606 GN=MRPS18A PE=1 SV=1	MRPS18A	0.0089103	3	yes	1.077	1.015	0.862	0.946	1.144	0.956
LPEGVVPK	Q9NVS2	39S ribosomal protein S18a, mitochondrial OS=Homo sapiens OX=9606 GN=MRPS18A PE=1 SV=1	MRPS18A	0.024845	2	yes	1.063	1.07	0.877	0.951	1.069	0.97
TTIIEGR	Q9NVS2	39S ribosomal protein S18a, mitochondrial OS=Homo sapiens OX=9606 GN=MRPS18A PE=1 SV=1	MRPS18A	0.0292902	1	yes	1.3	1.178	0.954	0.727	1.038	0.803
DHGLLIYHIPQVEPR	Q9Y676	28S ribosomal protein S18b, mitochondrial OS=Homo sapiens OX=9606 GN=MRPS18B PE=1 SV=1	MRPS18B	2.08268e-06	3	yes	1.186	1.007	0.914	0.975	1.026	0.892
APSEEDSLSSVPISPYKDEPWK	Q9Y676	28S ribosomal protein S18b, mitochondrial OS=Homo sapiens OX=9606 GN=MRPS18B PE=1 SV=1	MRPS18B	2.32394e-07	4	yes	1.082	0.93	0.88	1.009	1.12	0.98
VVGNPCPICR	Q9Y676	28S ribosomal protein S18b, mitochondrial OS=Homo sapiens OX=9606 GN=MRPS18B PE=1 SV=1	MRPS18B	0.000897874	2	yes	1.067	1.015	0.812	1.032	1.162	0.913
TPAEASSTGQTGPQSAL	Q9Y676	28S ribosomal protein S18b, mitochondrial OS=Homo sapiens OX=9606 GN=MRPS18B PE=1 SV=1	MRPS18B	0.00122132	2	yes	1.142	1.091	0.936	0.948	0.996	0.887
LTQAIQK	Q9Y676	28S ribosomal protein S18b, mitochondrial OS=Homo sapiens OX=9606 GN=MRPS18B PE=1 SV=1	MRPS18B	0.00618636	4	yes	1.12	1.006	0.912	0.985	1.011	0.966
LTWASHEK	P06702	Protein S100-A9 OS=Homo sapiens OX=9606 GN=S100A9 PE=1 SV=1	S100A9	0.00464797	2	yes	1.242	1.263	1.252	0.691	0.756	0.795
SLMIQTLEAVK	Q9Y2R9	28S ribosomal protein S7, mitochondrial OS=Homo sapiens OX=9606 GN=MRPS7 PE=1 SV=2	MRPS7	1.96921e-07	2	yes	1.042	0.958	0.788	0.979	1.233	1
LLEAFHNQGPVIK	Q9Y2R9	28S ribosomal protein S7, mitochondrial OS=Homo sapiens OX=9606 GN=MRPS7 PE=1 SV=2	MRPS7	0.000180543	3	yes	1.15	0.927	0.885	0.859	1.224	0.954
NCEPMIGLVPILK	Q9Y2R9	28S ribosomal protein S7, mitochondrial OS=Homo sapiens OX=9606 GN=MRPS7 PE=1 SV=2	MRPS7	9.9826e-07	1	yes	1.056	1.034	0.768	0.982	1.24	0.92
DPLIDKEYYR	Q9Y2R9	28S ribosomal protein S7, mitochondrial OS=Homo sapiens OX=9606 GN=MRPS7 PE=1 SV=2	MRPS7	9.89734e-05	3	yes	1.102	1.021	0.893	0.998	1.046	0.94
FYQVPVPLPDRR	Q9Y2R9	28S ribosomal protein S7, mitochondrial OS=Homo sapiens OX=9606 GN=MRPS7 PE=1 SV=2	MRPS7	0.00558233	1	yes	1.085	0.999	0.844	0.974	1.076	1.021
FYQVPVPLPDR	Q9Y2R9	28S ribosomal protein S7, mitochondrial OS=Homo sapiens OX=9606 GN=MRPS7 PE=1 SV=2	MRPS7	0.0150218	1	yes	0.825	1.128		0.824	1.222
DPLIDK	Q9Y2R9	28S ribosomal protein S7, mitochondrial OS=Homo sapiens OX=9606 GN=MRPS7 PE=1 SV=2	MRPS7	0.0497184	1	yes	1.04	1.006	0.838	1.109	1.034	0.972
SQSAEIWEK	Q7L4I2	Arginine/serine-rich coiled-coil protein 2 OS=Homo sapiens OX=9606 GN=RSRC2 PE=1 SV=1	RSRC2	0.00480372	2	yes	1.1	0.966	1.119	0.944	1.003	0.869
QEQATEENAGVPVGPHLSLAYEDK	Q96ST3	Paired amphipathic helix protein Sin3a OS=Homo sapiens OX=9606 GN=SIN3A PE=1 SV=2	SIN3A	1.99489e-06	1	yes	1.191	0.698	0.799	0.873	1.226	1.214
SAEAYENFLR	Q96ST3	Paired amphipathic helix protein Sin3a OS=Homo sapiens OX=9606 GN=SIN3A PE=1 SV=2	SIN3A	1.01439e-05	2	yes	1.11	1.055	0.916	0.89	0.967	1.062
LDNTLGGTSEVIHR	Q96ST3	Paired amphipathic helix protein Sin3a OS=Homo sapiens OX=9606 GN=SIN3A PE=1 SV=2	SIN3A	2.17943e-05	5	yes	1.142	0.957	0.917	0.882	1.059	1.044
SQSIDTPGVISR	Q96ST3	Paired amphipathic helix protein Sin3a OS=Homo sapiens OX=9606 GN=SIN3A PE=1 SV=2	SIN3A	2.05526e-06	1	yes	1.057	1.042	0.89	0.913	0.992	1.106
TQYEEHIYR	Q96ST3	Paired amphipathic helix protein Sin3a OS=Homo sapiens OX=9606 GN=SIN3A PE=1 SV=2	SIN3A	0.000102963	1	yes	1.138	1.012	0.959	0.909	0.98	1.004
EAGGNYTPALTEQEVYAQVAR	Q96ST3	Paired amphipathic helix protein Sin3a OS=Homo sapiens OX=9606 GN=SIN3A PE=1 SV=2	SIN3A	4.6454e-08	3	yes	1.074	0.939	1.026	0.942	1.015	1.004
QFLESSELPR	O60749	Sorting nexin-2 OS=Homo sapiens OX=9606 GN=SNX2 PE=1 SV=2	SNX2	0.0002337	5	yes	1.086	0.977	0.901	1.051	0.947	1.037
QQQFENLDQQLR	O60749	Sorting nexin-2 OS=Homo sapiens OX=9606 GN=SNX2 PE=1 SV=2	SNX2	1.42667e-05	4	yes	1.173	1.039	0.926	0.896	0.978	0.988
ALSQLAEVEEK	O60749	Sorting nexin-2 OS=Homo sapiens OX=9606 GN=SNX2 PE=1 SV=2	SNX2	3.67083e-07	5	no	1.133	1.023	0.885	0.995	1.008	0.956
AVNTQALSGAGILR	O60749	Sorting nexin-2 OS=Homo sapiens OX=9606 GN=SNX2 PE=1 SV=2	SNX2	4.71023e-05	2	yes	1.086	0.963	0.933	1.006	1.031	0.98
YWEAFLPEAK	O60749	Sorting nexin-2 OS=Homo sapiens OX=9606 GN=SNX2 PE=1 SV=2	SNX2	0.000162575	1	no	1.049	1.101	0.885	1.048	0.953	0.964
YLESLVQTQQQLIK	O60749	Sorting nexin-2 OS=Homo sapiens OX=9606 GN=SNX2 PE=1 SV=2	SNX2	1.09105e-05	1	yes	1.042	0.981	0.916	1.034	0.972	1.055
TSLSMFSK	O60749	Sorting nexin-2 OS=Homo sapiens OX=9606 GN=SNX2 PE=1 SV=2	SNX2	0.00121006	1	yes	1.127	0.996	0.886	1.028	0.903	1.06
SAAMLGNSEDHTALSR	O60749	Sorting nexin-2 OS=Homo sapiens OX=9606 GN=SNX2 PE=1 SV=2	SNX2	0.00428699	1	yes	1.208	1.217	0.914	1.072	0.709	0.88
DFEQISK	O60749	Sorting nexin-2 OS=Homo sapiens OX=9606 GN=SNX2 PE=1 SV=2	SNX2	0.0341192	1	yes	1.118	1.12	0.979	0.99	0.929	0.865
HDIAFVEFDNEVQAGAAR	P09012	U1 small nuclear ribonucleoprotein A OS=Homo sapiens OX=9606 GN=SNRPA PE=1 SV=3	SNRPA	1.79568e-09	1	yes	1.056	1.036	0.93	0.897	1.099	0.982
GQAFVIFK	P09012	U1 small nuclear ribonucleoprotein A OS=Homo sapiens OX=9606 GN=SNRPA PE=1 SV=3	SNRPA	0.0012026	2	no	1.014	0.913	0.966	0.972	1.114	1.021
SMQGFPFYDKPMR	P09012	U1 small nuclear ribonucleoprotein A OS=Homo sapiens OX=9606 GN=SNRPA PE=1 SV=3	SNRPA	0.00154257	3	yes	1.065	0.919	0.948	1.08	1.019	0.969
SQETPATK	P09012	U1 small nuclear ribonucleoprotein A OS=Homo sapiens OX=9606 GN=SNRPA PE=1 SV=3	SNRPA	0.00170595	3	yes	1.279	1.053	0.931	0.896	0.885	0.956
ITQNNAMK	P09012	U1 small nuclear ribonucleoprotein A OS=Homo sapiens OX=9606 GN=SNRPA PE=1 SV=3	SNRPA	0.00167506	2	yes	0.973	1.009	0.922	1.063	1.044	0.989
TDSDIIAK	P09012	U1 small nuclear ribonucleoprotein A OS=Homo sapiens OX=9606 GN=SNRPA PE=1 SV=3	SNRPA	0.00893874	1	yes	1.063	0.994	0.9	0.981	1.041	1.021
SMQGFPFYDKPMR	P09012	U1 small nuclear ribonucleoprotein A OS=Homo sapiens OX=9606 GN=SNRPA PE=1 SV=3	SNRPA	0.0537339	1	yes	1.008	1.021	0.901	0.919	1.099	1.051
DALQGFK	P09012	U1 small nuclear ribonucleoprotein A OS=Homo sapiens OX=9606 GN=SNRPA PE=1 SV=3	SNRPA	0.0578219	3	no	0.986	0.988	0.958	0.971	1.084	1.013
IMLLDEFTTK	O00186	Syntaxin-binding protein 3 OS=Homo sapiens OX=9606 GN=STXBP3 PE=1 SV=2	STXBP3	0.000279488	1	yes	1.097	1.002	1.003	1.065	1.071	0.761
ALYFITPTSK	O00186	Syntaxin-binding protein 3 OS=Homo sapiens OX=9606 GN=STXBP3 PE=1 SV=2	STXBP3	8.70378e-05	1	yes	1.106	1.174	0.943	0.853	1.022	0.902
TEQDLALGTDAEGQK	O00186	Syntaxin-binding protein 3 OS=Homo sapiens OX=9606 GN=STXBP3 PE=1 SV=2	STXBP3	6.4869e-06	1	yes	1.299	1.057	0.911	0.902	1.011	0.819
SVDCFLHDFASK	O00186	Syntaxin-binding protein 3 OS=Homo sapiens OX=9606 GN=STXBP3 PE=1 SV=2	STXBP3	0.00248286	1	yes	1.092	1.186	0.809	1	1.071	0.843
LAQLVEK	O00186	Syntaxin-binding protein 3 OS=Homo sapiens OX=9606 GN=STXBP3 PE=1 SV=2	STXBP3	0.00395415	2	yes	1.239	1.002	0.975	0.886	1.034	0.864
LLASCCK	O00186	Syntaxin-binding protein 3 OS=Homo sapiens OX=9606 GN=STXBP3 PE=1 SV=2	STXBP3	0.0145333	1	yes	1.274	1.037	0.861	0.889	1.047	0.892
ATVFDDCK	O00186	Syntaxin-binding protein 3 OS=Homo sapiens OX=9606 GN=STXBP3 PE=1 SV=2	STXBP3	0.025164	1	yes	1.14	1.053	0.823	0.898	0.928	1.159
THSQLLIIDR	O00186	Syntaxin-binding protein 3 OS=Homo sapiens OX=9606 GN=STXBP3 PE=1 SV=2	STXBP3	0.0973409	1	yes	1.185	0.989	0.987	0.885	1.049	0.905
GDVTITNDGATILK	P50991	T-complex protein 1 subunit delta OS=Homo sapiens OX=9606 GN=CCT4 PE=1 SV=4	CCT4	7.85805e-05	2	yes	1.133	0.911	0.974	0.996	1.013	0.973
GIEILTDMSRPVELSDR	P50991	T-complex protein 1 subunit delta OS=Homo sapiens OX=9606 GN=CCT4 PE=1 SV=4	CCT4	1.6395e-05	2	yes	1.002	0.956	0.944	1.102	0.972	1.024
GIEILTDMSRPVELSDR	P50991	T-complex protein 1 subunit delta OS=Homo sapiens OX=9606 GN=CCT4 PE=1 SV=4	CCT4	1.16349e-09	4	yes	0.975	0.939	0.94	1.096	1.012	1.038
ETLLNSATTSLNSK	P50991	T-complex protein 1 subunit delta OS=Homo sapiens OX=9606 GN=CCT4 PE=1 SV=4	CCT4	5.71976e-06	2	yes	1.046	0.963	0.963	1.025	1.02	0.982
LGGTIDDCELVEGLVLTQK	P50991	T-complex protein 1 subunit delta OS=Homo sapiens OX=9606 GN=CCT4 PE=1 SV=4	CCT4	5.74098e-07	2	yes	0.965	0.966	1.096	1.099	0.889	0.985
KLGGTIDDCELVEGLVLTQK	P50991	T-complex protein 1 subunit delta OS=Homo sapiens OX=9606 GN=CCT4 PE=1 SV=4	CCT4	1.52434e-05	3	yes	1.023	0.987	0.959	1.067	1.029	0.935
VIDPATATSVDLR	P50991	T-complex protein 1 subunit delta OS=Homo sapiens OX=9606 GN=CCT4 PE=1 SV=4	CCT4	4.75315e-07	2	yes	1.025	0.912	0.921	1.054	1.042	1.046
TDMDNQIVVSDYAQMDR	P50991	T-complex protein 1 subunit delta OS=Homo sapiens OX=9606 GN=CCT4 PE=1 SV=4	CCT4	1.50037e-06	2	yes	1.072	1.007	0.894	1.063	0.957	1.007
TGCNVLLIQK	P50991	T-complex protein 1 subunit delta OS=Homo sapiens OX=9606 GN=CCT4 PE=1 SV=4	CCT4	6.53224e-05	1	yes	0.994	0.944	0.93	1.12	0.943	1.069
TLSGMESYCVR	P50991	T-complex protein 1 subunit delta OS=Homo sapiens OX=9606 GN=CCT4 PE=1 SV=4	CCT4	3.44578e-06	6	yes	1.03	0.931	0.877	1.071	1.088	1.002
EDIEFICK	P50991	T-complex protein 1 subunit delta OS=Homo sapiens OX=9606 GN=CCT4 PE=1 SV=4	CCT4	0.000422468	2	yes	1.005	0.931	0.888	1.137	1.039	1.002
TDMDNQIVVSDYAQMDR	P50991	T-complex protein 1 subunit delta OS=Homo sapiens OX=9606 GN=CCT4 PE=1 SV=4	CCT4	0.000720739	4	yes	1.082	1.005	0.974	0.939	1.034	0.966
ITGCASPGK	P50991	T-complex protein 1 subunit delta OS=Homo sapiens OX=9606 GN=CCT4 PE=1 SV=4	CCT4	0.000657695	5	yes	1.043	1.011	0.955	1.032	0.942	1.017
DIEREDIEFICK	P50991	T-complex protein 1 subunit delta OS=Homo sapiens OX=9606 GN=CCT4 PE=1 SV=4	CCT4	0.00130304	5	yes	1.07	0.952	0.844	1.03	1.065	1.04
DALSDLALHFLNK	P50991	T-complex protein 1 subunit delta OS=Homo sapiens OX=9606 GN=CCT4 PE=1 SV=4	CCT4	0.00138145	5	yes	0.966	0.954	0.849	1.021	1.122	1.089
IDDVVNTR	P50991	T-complex protein 1 subunit delta OS=Homo sapiens OX=9606 GN=CCT4 PE=1 SV=4	CCT4	0.00246794	4	yes	0.998	0.92	0.908	1.116	1.038	1.02
AYILNLVK	P50991	T-complex protein 1 subunit delta OS=Homo sapiens OX=9606 GN=CCT4 PE=1 SV=4	CCT4	0.00347627	3	yes	1.017	1.001	0.967	1.037	1.046	0.932
TVTIVVR	P50991	T-complex protein 1 subunit delta OS=Homo sapiens OX=9606 GN=CCT4 PE=1 SV=4	CCT4	0.0158843	2	yes	1.032	0.955	0.891	1.049	1.034	1.039
TLSGMESYCVR	P50991	T-complex protein 1 subunit delta OS=Homo sapiens OX=9606 GN=CCT4 PE=1 SV=4	CCT4	0.0173351	3	yes	0.997	1.077	1.039	1.011	0.917	0.959
MIQDGKGDVTITNDGATILK	P50991	T-complex protein 1 subunit delta OS=Homo sapiens OX=9606 GN=CCT4 PE=1 SV=4	CCT4	0.083409	1	yes
FSNISAAK	P50991	T-complex protein 1 subunit delta OS=Homo sapiens OX=9606 GN=CCT4 PE=1 SV=4	CCT4	0.116964	1	yes	1.069	0.904	0.937	1.031	1.097	0.962
QSTETAANVK	O00268	Transcription initiation factor TFIID subunit 4 OS=Homo sapiens OX=9606 GN=TAF4 PE=1 SV=2	TAF4	0.000397466	1	yes	0.982	1.122	0.896	0.925	0.887	1.189
EMQQQELAQMR	O00268	Transcription initiation factor TFIID subunit 4 OS=Homo sapiens OX=9606 GN=TAF4 PE=1 SV=2	TAF4	0.00353935	1	yes	1.103	0.966	0.885	1.237	0.827	0.981
ISETAQQK	O00268	Transcription initiation factor TFIID subunit 4 OS=Homo sapiens OX=9606 GN=TAF4 PE=1 SV=2	TAF4	0.0258175	1	yes	1.252	0.985	0.85	0.877	1.05	0.986
ALSAVSAQAAAAQK	O00268	Transcription initiation factor TFIID subunit 4 OS=Homo sapiens OX=9606 GN=TAF4 PE=1 SV=2	TAF4	0.0647517	1	yes	0.963	0.921	0.899	1.138	1.11	0.969
EIGDIAGVADVTIR	Q00403	Transcription initiation factor IIB OS=Homo sapiens OX=9606 GN=GTF2B PE=1 SV=1	GTF2B	0.000538579	1	yes	0.981	1.044	1.028	0.998	0.88	1.068
APDLFPTDFK	Q00403	Transcription initiation factor IIB OS=Homo sapiens OX=9606 GN=GTF2B PE=1 SV=1	GTF2B	0.0128193	1	yes	0.976	0.958	1.026	1.008	1.022	1.01
[truncated: 36,522 more rows]
